# Supplementary material for: Serum- and glucocorticoid- inducible kinase 2, SGK2, is a novel autophagy regulator and modulates platinum drugs response in cancer cells
Source: Oncogene. 2020 Aug 27;39(40):6370–86. doi: 10.1038/s41388-020-01433-6 (PMC7529585; doi:10.1038/s41388-020-01433-6)
Supplement: Supplementary file 3 — Data File S1 [file 41388_2020_1433_MOESM3_ESM.xlsx]

## Sheet: ReadMe
Section 1:
List of target genes. The 3 chosen pathways are indicated.
Section 2:
Plate map of the complete library: target sequence, gene ID, NM, plate position, TRC number of each shRNA are indicated
Section 3:
Raw data and statistical analysis of MDAH screening (see below Read me specifications)
Section 4:
Quality controls parameters for MDAH screening as example
Section 5:
MDAH screening results: genes with synthetic lethality (see below Read Me specifications)
Section 6:
Raw data and statistical analysis of SKOV3 screening ( see below ReadMe specifications)
Section 7:
SKOV3 screening results: genes with synthetic lethality (see below ReadMe specifications)
Section 8:
Validation screening targets: list of genes identified in both screenings, color boxes pointed out the cell line and overlapped targets (identified as platinum sensitizers in both screenings)
Section 9:
Validation screening results: list of the 5 hits selected.
ReadMe specifications for Sections 3, 5-7
Data
log2(value non-treated well/value treated well) after Zscore normalization (using also controls)
Hit threshold for synthetic lethality and protective effect of shRNA
p-value<0.05 with moderated t-statisticSmyth2004 and Benjamini and Hochberg's method of adjustment for multiple testingBenjamini & Hochberg1995
Variables
count	ID
Internal_GeneID	ID shRNA
GeneName	ID gene
CLONE_NAME	Variable from PlateMap dataset
SYMBOL	Variable from PlateMap dataset
GENE_ID	Variable from PlateMap dataset
GENE_DESC	Variable from PlateMap dataset
PLATE_NAME	Variable from PlateMap dataset
plate	ID plate (e.g.: "s1p1" means "screening 1 plate 1","s2p22" means "screening 2 plate 22")
ScreenNb	screening replicates (1,2)
PLATE_ROW	row letter (A,B,…,H)
PLATE_COLUMN	column number (1,2,…,12)
SigIntensity	log2(value non-treated well/value treated well) after Zscore normalization
SigIntensity.old1	log2(value non-treated well/value treated well)
value_notreat	intensity value non-treated well (Absorbance at 492 nm)
value_treat	intensity value treated well (Absorbance at 492 nm)
logFC	estimate of the log2(value non-treated well/value treated well) for the 2 replicates
t	moderated t-statistic for the 2 replicates
P.Value	raw p-value
adj.P.Val	adjusted p-value for multiple testing (Benjamini & Hochberg method)

## Sheet: 1. Targets genes
Apoptosis	DNA rep	P53
AATF	APEX2	ACVR1B
ABL1	ATR	ADORA1
AGPAT6	ATRX	AIFL
AGTR2	BID	ALOX15B
AIF1	BIRC5	AMID
AKT1	BLM	APOE
AKT2	BRCA2	BAI1
AKT3	BTG2	BAK1
ANXA13	C11orf30	BCL2L13
ANXA5	C1orf124	BCLAF1
ANXA6	CHAF1A	BID
APAF1	CHAF1B	BIRC5
APAF1	CRY1	C12orf5
APEX1	CRY2	C16orf5
APP	CSNK1D	C9
ARID4A	CSNK1E	C9orf65
ATF1	DCLRE1A	CABC1
ATF2	DCLRE1B	CASP8AP2
ATF3	DCLRE1C	CCNK
ATF4	EEF1E1	CD2
ATF6	EME1	CD24
ATF7	EPC2	CD5
ATM	ERCC5	CEBPG
BAD	ERCC6	CETP
BAG1	FANCA	CIAS1
BAG3	FANCC	CIDEB
BAG4	FANCD2	CIDEC
BAG5	FANCE	COL4A3
BAK1	FANCF	CRADD
BAP1	FANCG	CRTAM
BARD1	FANCL	CUL3
BAT3	FBXO18	DAP
BAX	FLJ35220	DAP3
BBC3	FLJ40869	DDX20
BCL10	GADD45A	DEDD
BCL11B	GADD45G	DPF1
BCL2	GTF2H1	DYRK2
BCL2A1	GTF2H2	E2F1
BCL2L1	GTF2H5	EIF5A
BCL2L10	H2AFX	EP300
BCL2L11	HMGB1	ERN1
BCL2L2	HMGB2	FASLG
BCL3	IGHMBP2	FASN
BCL6	IHPK3	FASTK
BCL7B	IHPK3	FEM1B
BFAR	KCTD13	FOXL2
BIK	LIG1	GADD45B
BIRC2	LIG3	GCH1
BIRC3	LIG4	GML
BIRC4	MGMT	HD
BIRC6	MMS19L	HDAC9
BIRC7	MNAT1	HIPK2
BIRC8	MUS81	IFI16
BNIP1	NCOA6	IL12A
BNIP2	NONO	IL12B
BNIP3	NUDT1	IL19
BNIP3L	PARP1	INHA
BOK	PARP2	INHBA
BRAF	PARP3	JMY
BRCA1	PARP4	KLRK1
BRE	PNKP	LAG3
BTK	POLB	LALBA
C1R	POLD1	LCK
C9orf58	POLD3	LGALS12
CAB39	POLE	LRDD
CAB39L	POLE2	LTA
CAMKK1	POLG2	MAL
CAMKK2	POLH	MX1
CAPN1	POLI	NALP1
CAPN6	POLK	NCR1
CAPN9	POLL	NDUFA13
CASP1	POLN	NDUFS3
CASP10	PRPF19	NGFR
CASP14	PTTG1	NOTCH2
CASP2	RAD18	NOX5
CASP3	RAD52	NUDT2
CASP4	RAD54B	PCAF
CASP5	RAD54L	PCBP4
CASP6	RBM14	PCSK9
CASP7	RECQL	PDCD5
CASP8	RECQL4	PDCD6
CASP9	RECQL5	PDCD7
CAV1	REV3L	PDCD8
CBL	RFC1	PERP
CBX4	RFC4	PGBD3
CCNA1	RPA1	PLAGL1
CCNA2	RRM2B	PLAGL2
CCNB1	RUVBL2	PLG
CCNB2	SFPQ	PMAIP1
CCNC	SMC1A	PPARBP
CCND1	TDP1	PPP1R13B
CCND2	TOP2A	PPP2CA
CCNE1	TOPBP1	PPP2R1A
CCNE2	TP53BP1	PRKDC
CCNF	TREX1	PRKRA
CCNG1	TYMS	PRODH
CCNG2	UBE2B	PRUNE2
CCNH	UHRF1	PTH
CD14	UPF1	PTPRC
CD38	USP1	PYCARD
CD40	UVRAG	RPS3A
CDC2	VRK3	RUNX3
CDC20	WRNIP1	RYR2
CDC25A	XAB2	SART1
CDC25B	XRCC2	SCO2
CDC25C	XRCC3	SERINC3
CDC34	XRN2	SERPINB5
CDC42		SERPINE2
CDC7		SFN
CDK2		SIRT1
CDK4		SIVA
CDK5		SLAMF7
CDK6		SMAD3
CDK7		SMNDC1
CDK8		SNAI2
CDK9		SORT1
CDKN1A		SST
CDKN1B		SSTR3
CDKN1C		STAG1
CDKN2A		TBX5
CDKN2B		THBS1
CDKN2C		TIA1
CDKN2D		TIAL1
CEBPB		TIMP3
CFLAR		TLR2
CGRRF1		TNFRSF19
CHEK1		TNFRSF25
CHEK2		TNFRSF9
CHUK		TNFSF12
CKS1B		TNFSF14
CKS2		TNFSF8
CNR2		TP53BP2
CREB1		TP53I3
CREBL1		TP53INP1
CREM		TPD52L1
CRY1		TRIM35
CRY2		TUBB
CRYAB		TUBB2C
CTNNB1		UNC13B
CTSD		UTP11L
CUL1		WT1
CUL2		YES1
CUL4A
CUL4B
CUL5
DAPK1
DAPK2
DAPK3
DAXX
DCC
DDIT3
DDX41
DFFA
DFFB
DGKB
DGKG
DIABLO
DNAJB4
DNASE1
DNASE1L1
DNASE1L2
DNASE1L3
DNASE2
DNASE2B
DOCK1
DPF2
DUSP6
DUSP7
E2F3
E2F4
E2F5
E2F6
EGFR
EIF2AK2
ENDOG
ENDOGL1
ERBB2
ERBB3
ERBB4
ERCC1
ERCC2
ERCC3
ETS1
F10
F13A1
F7
F9
FADD
FAF1
FAS
FBLN1
FKBP8
FOS
FOSL1
FOXK2
FOXM1
FOXO1A
FOXO3A
GNPTG
GPX1
GPX4
GRB2
GSK3B
GSR
GULP1
GZMB
GZMH
HELLS
HGF
HIP1
HMOX1
HMOX2
HRK
HSF1
HSP90AA1
HSP90AB1
HSP90B1
HSPA1A
HSPA1B
HSPA1L
HSPA2
HSPA4
HSPA5
HSPA8
HSPA9B
HSPB1
HSPD1
HTATIP2
HUS1
IFNA1
IFNA10
IFNA13
IFNA14
IFNA16
IFNA16
IFNA17
IFNA2
IFNA21
IFNA4
IFNA5
IFNA6
IFNA7
IFNA8
IFNB1
IGF1
IGF1R
IGFBP2
IKBKB
IKBKG
IL17A
INSR
INSRR
IRF1
JARID1A
JDP2
JUN
KALRN
LETM1
LETM2
LITAF
MAD2L1
MAD2L2
MADD
MAP2K1
MAP2K3
MAP2K4
MAP2K6
MAP2K7
MAP3K1
MAP3K14
MAP3K15
MAP3K3
MAP3K5
MAP3K6
MAP3K7
MAP4K1
MAP4K2
MAP4K3
MAP4K5
MAPK1
MAPK10
MAPK12
MAPK14
MAPK3
MAPK4
MAPK7
MAPK8
MAPK9
MASP1
MCL1
MCM2
MCM3
MCM5
MCM6
MCM7
MDM2
MDM4
MPO
MRE11A
MYB
MYBL1
MYBL2
MYC
MYD88
NBN
NEDD8
NFATC1
NFKB1
NFKB2
NFKBIA
NFKBIB
NME3
NME5
NME6
NOS1
NOS2A
NOS3
NTRK1
P2RX1
PAK1
PAK2
PAWR
PAX7
PCNA
PDCD6IP
PDE1B
PGLYRP2
PIK3C2G
PIK3CA
PIK3CB
PIK3CD
PIK3CG
PKN1
PKN2
PKN3
PLD1
PLK1
PML
POR
PPP1R15A
PRF1
PRKCA
PRKCB1
PRKCD
PRKCE
PRKCG
PRKCH
PRKCI
PRKCQ
PRKCZ
PROC
PRRG1
PRRG2
PTEN
PTGS1
PTGS2
PTK2
PTK2B
PTPN13
PTPN6
RAB11FIP3
RAD17
RAD23B
RAD50
RAD51
RAD9A
RAF1
RARB
RB1
RBBP6
RBL1
RBL2
RBX1
REL
RELA
RELB
RHOA
RIPK1
RIPK2
RIPK3
RKHD3
RNF7
RPA3
SCARB2
SFRP5
SGK
SGK2
SGK3
SIAH1
SKP1A
SKP2
SNCA
SNX27
SOCS2
SOCS3
SOD1
SOD2
SPHK1
SPHK2
STAT1
STAT3
STAT5A
STAT5B
STK17A
STK17B
STK3
TFDP1
TFDP2
TGFB1
TGM1
TGM2
TGM3
TNF
TNFAIP3
TNFRSF10A
TNFRSF10B
TNFRSF11A
TNFRSF11B
TNFRSF1B
TNFRSF7
TNFSF10
TNFSF11
TNFSF7
TP53
TP73
TP73L
TRADD
TRAF2
TRAF3
TRAF4
TRAF5
TRAF6
TRAIP
TTRAP
UBE1
UBE2O
UBE2Z
UBE3A
UGT1A9
XRCC1
XRCC4
XRCC5
YWHAZ
ZNF443

## Sheet: 2. CSTVRS 07161016MN platemap
TRC_ID	PLATE_NAME	PLATE_ROW	PLATE_COLUMN	OLIG_SEQ	CLONE_NAME	TRC VERSION	SYMBOL	REFSEQ_ID	GENE_ID	TAXON_ID	GENE_DESC	VALIDATED	VALIDATE_CELLLINE
TRCN0000000241	CSTVRS 07161016MN Plate 01	A	01	CCGGACAGCAACCTTCTCATCGAGTCTCGAGACTCGATGAGAAGGTTGCT	NM_004613.x-1058s1c1	1	TGM2	NM_004613	7052	9606	transglutaminase 2 (C polypeptide, protein-glutami	Yes	A549
TRCN0000000243	CSTVRS 07161016MN Plate 01	A	02	CCGGTGAGAAATACCGTGACTGCCTCTCGAGAGGCAGTCACGGTATTTCT	NM_004613.x-1779s1c1	1	TGM2	NM_004613	7052	9606	transglutaminase 2 (C polypeptide, protein-glutami	Yes	A549
TRCN0000000239	CSTVRS 07161016MN Plate 01	A	03	CCGGCCACCCACCATATTGTTTGATCTCGAGATCAAACAATATGGTGGGT	NM_004613.x-2519s1c1	1	TGM2	NM_004613	7052	9606	transglutaminase 2 (C polypeptide, protein-glutami	Yes	A549
TRCN0000000229	CSTVRS 07161016MN Plate 01	A	04	CCGGCCAGAGTGCAAGCCAGAAATTCTCGAGAATTTCTGGCTTGCACTCT	NM_003579.x-1274s1c1	1	RAD54L	NM_003579	8438	9606	RAD54-like (S. cerevisiae)	Yes	A3
TRCN0000000230	CSTVRS 07161016MN Plate 01	A	05	CCGGCTTTGTAATCATCCAGCTCTACTCGAGTAGAGCTGGATGATTACAA	NM_003579.x-2027s1c1	1	RAD54L	NM_003579	8438	9606	RAD54-like (S. cerevisiae)	Yes	A3
TRCN0000000231	CSTVRS 07161016MN Plate 01	A	06	CCGGCCTGGATTATATTCTGGCGGTCTCGAGACCGCCAGAATATAATCCA	NM_003579.x-2161s1c1	1	RAD54L	NM_003579	8438	9606	RAD54-like (S. cerevisiae)
TRCN0000000253	CSTVRS 07161016MN Plate 01	A	07	CCGGACCTCTTCGACTGTGACTTTGCTCGAGCAAAGTCACAGTCGAAGAG	NM_005225.x-1391s1c1	1	E2F1	NM_005225	1869	9606	E2F transcription factor 1	Yes	A549
TRCN0000000249	CSTVRS 07161016MN Plate 01	A	08	CCGGTAACTGCACTTTCGGCCCTTTCTCGAGAAAGGGCCGAAAGTGCAGT	NM_005225.x-1819s1c1	1	E2F1	NM_005225	1869	9606	E2F transcription factor 1	Yes	A549
TRCN0000000250	CSTVRS 07161016MN Plate 01	A	09	CCGGGACCTCTTCGACTGTGACTTTCTCGAGAAAGTCACAGTCGAAGAGG	NM_005225.x-1390s1c1	1	E2F1	NM_005225	1869	9606	E2F transcription factor 1	Yes	A549
TRCN0000000224	CSTVRS 07161016MN Plate 01	A	10	CCGGCGTGACTGTAAGATTGTAAATCTCGAGATTTACAATCTTACAGTCA	NM_003246.x-4744s1c1	1	THBS1	NM_003246	7057	9606	thrombospondin 1	Yes	MCF7
TRCN0000000227	CSTVRS 07161016MN Plate 01	A	11	CCGGCTATGCTATCACAACGGAGTTCTCGAGAACTCCGTTGTGATAGCAT	NM_003246.x-1060s1c1	1	THBS1	NM_003246	7057	9606	thrombospondin 1	Yes	MCF7
TRCN0000000228	CSTVRS 07161016MN Plate 01	A	12	CCGGGACTATGACAAGGATGGAATTCTCGAGAATTCCATCCTTGTCATAG	NM_003246.x-2293s1c1	1	THBS1	NM_003246	7057	9606	thrombospondin 1
TRCN0000000306	CSTVRS 07161016MN Plate 01	B	01	CCGGGAAGTGAATATCCCTGTAGAACTCGAGTTCTACAGGGATATTCACT	NM_018063.x-1744s1c1	1	HELLS	NM_018063	3070	9606	helicase, lymphoid-specific	Yes	A549
TRCN0000000307	CSTVRS 07161016MN Plate 01	B	02	CCGGGCCAGATGTATTTGATGACTTCTCGAGAAGTCATCAAATACATCTG	NM_018063.x-1308s1c1	1	HELLS	NM_018063	3070	9606	helicase, lymphoid-specific	Yes	A549
TRCN0000000310	CSTVRS 07161016MN Plate 01	B	03	CCGGGAATATGAAGTGCCGTCTAATCTCGAGATTAGACGGCACTTCATAT	NM_018063.x-1185s1c1	1	HELLS	NM_018063	3070	9606	helicase, lymphoid-specific	Yes	A549
TRCN0000000269	CSTVRS 07161016MN Plate 01	B	04	CCGGGTACTGGATTGAGGTGGAGATCTCGAGATCTCCACCTCAATCCAGT	NM_006739.x-283s1c1	1	MCM5	NM_006739	4174	9606	MCM5 minichromosome maintenance deficient 5, cell	Yes	A3
TRCN0000000270	CSTVRS 07161016MN Plate 01	B	05	CCGGAGAGAAACTGAAGAACCGCTACTCGAGTAGCGGTTCTTCAGTTTCT	NM_006739.x-1819s1c1	1	MCM5	NM_006739	4174	9606	MCM5 minichromosome maintenance deficient 5, cell	Yes	A3
TRCN0000000268	CSTVRS 07161016MN Plate 01	B	06	CCGGGAAACTGAAGAACCGCTACATCTCGAGATGTAGCGGTTCTTCAGTT	NM_006739.x-1822s1c1	1	MCM5	NM_006739	4174	9606	MCM5 minichromosome maintenance deficient 5, cell	Yes	A549
TRCN0000000358	CSTVRS 07161016MN Plate 01	B	07	CCGGGTGGACCGAATTTGGCAAGAACTCGAGTTCTTGCCAAATTCGGTCC	NM_000061.x-2490s1c1	1	BTK	NM_000061	695	9606	Bruton agammaglobulinemia tyrosine kinase
TRCN0000000359	CSTVRS 07161016MN Plate 01	B	08	CCGGCCCAACTGAAGAACTAAGGAACTCGAGTTCCTTAGTTCTTCAGTTG	NM_000061.x-508s1c1	1	BTK	NM_000061	695	9606	Bruton agammaglobulinemia tyrosine kinase
TRCN0000000360	CSTVRS 07161016MN Plate 01	B	09	CCGGCCAATGAATGCAAATGATCTACTCGAGTAGATCATTTGCATTCATT	NM_000061.x-842s1c1	1	BTK	NM_000061	695	9606	Bruton agammaglobulinemia tyrosine kinase
TRCN0000055425	CSTVRS 07161016MN Plate 01	B	10	CCGGGTATAGCAAGTTCAGCAGCAACTCGAGTTGCTGCTGAACTTGCTAT	NM_000061.x-1873s1c2	1	BTK	NM_000061	695	9606	Bruton agammaglobulinemia tyrosine kinase
TRCN0000000362	CSTVRS 07161016MN Plate 01	B	11	CCGGCCTTCCCATTTCTCTACACTACTCGAGTAGTGTAGAGAAATGGGAA	NM_000075.x-1320s1c1	1	CDK4	NM_000075	1019	9606	cyclin-dependent kinase 4	Yes	MCF7
TRCN0000000363	CSTVRS 07161016MN Plate 01	B	12	CCGGCCTAGATTTCCTTCATGCCAACTCGAGTTGGCATGAAGGAAATCTA	NM_000075.x-608s1c1	1	CDK4	NM_000075	1019	9606	cyclin-dependent kinase 4	Yes	MCF7
TRCN0000000379	CSTVRS 07161016MN Plate 01	C	01	CCGGGCTCTGTTACTTGGCCACTATCTCGAGATAGTGGCCAAGTAACAGA	NM_000208.x-559s1c1	1	INSR	NM_000208	3643	9606	insulin receptor	Yes	MCF7
TRCN0000000381	CSTVRS 07161016MN Plate 01	C	02	CCGGCACTGATTACTTGCTGCTCTTCTCGAGAAGAGCAGCAAGTAATCAG	NM_000208.x-358s1c1	1	INSR	NM_000208	3643	9606	insulin receptor	Yes	MCF7
TRCN0000055435	CSTVRS 07161016MN Plate 01	C	03	CCGGTCTGGAGTGTTGGCTGCATATCTCGAGATATGCAGCCAACACTCCA	NM_001259.x-720s1c2	1	CDK6	NM_001259	1021	9606	cyclin-dependent kinase 6	Yes	MCF7
TRCN0000000489	CSTVRS 07161016MN Plate 01	C	04	CCGGATGTCCAGTAGCCAAGTTCCACTCGAGTGGAACTTGGCTACTGGAC	NM_001260.x-1537s1c1	1	CDK8	NM_001260	1024	9606	cyclin-dependent kinase 8
TRCN0000000490	CSTVRS 07161016MN Plate 01	C	05	CCGGGCAGGGCAATAACCACACTAACTCGAGTTAGTGTGGTTATTGCCCT	NM_001260.x-1154s1c1	1	CDK8	NM_001260	1024	9606	cyclin-dependent kinase 8
TRCN0000000491	CSTVRS 07161016MN Plate 01	C	06	CCGGCCTCTGGCATATAATCAAGTTCTCGAGAACTTGATTATATGCCAGA	NM_001260.x-335s1c1	1	CDK8	NM_001260	1024	9606	cyclin-dependent kinase 8
TRCN0000000494	CSTVRS 07161016MN Plate 01	C	07	CCGGGCACAGTTTGGTCCGTTAGAACTCGAGTTCTAACGGACCAAACTGT	NM_001261.x-1712s1c1	1	CDK9	NM_001261	1025	9606	cyclin-dependent kinase 9 (CDC2-related kinase)	Yes	A549
TRCN0000000495	CSTVRS 07161016MN Plate 01	C	08	CCGGAGGGACATGAAGGCTGCTAATCTCGAGATTAGCAGCCTTCATGTCC	NM_001261.x-540s1c1	1	CDK9	NM_001261	1025	9606	cyclin-dependent kinase 9 (CDC2-related kinase)	Yes	A549
TRCN0000000496	CSTVRS 07161016MN Plate 01	C	09	CCGGCCGCTGCAAGGGTAGTATATACTCGAGTATATACTACCCTTGCAGC	NM_001261.x-377s1c1	1	CDK9	NM_001261	1025	9606	cyclin-dependent kinase 9 (CDC2-related kinase)	Yes	A549
TRCN0000000502	CSTVRS 07161016MN Plate 01	C	10	CCGGGTGGTTTATCTGCATGGTATTCTCGAGAATACCATGCAGATAAACC	NM_001274.x-510s1c1	1	CHEK1	NM_001274	1111	9606	CHK1 checkpoint homolog (S. pombe)	Yes	MCF7
TRCN0000000506	CSTVRS 07161016MN Plate 01	C	11	CCGGCCAGCCTCTCAATGTGTTCTACTCGAGTAGAACACATTGAGAGGCT	NM_001278.x-1194s1c1	1	CHUK	NM_001278	1147	9606	conserved helix-loop-helix ubiquitous kinase	Yes	A3
TRCN0000000507	CSTVRS 07161016MN Plate 01	C	12	CCGGGCAAATGAGGAACAGGGCAATCTCGAGATTGCCCTGTTCCTCATTT	NM_001278.x-2274s1c1	1	CHUK	NM_001278	1147	9606	conserved helix-loop-helix ubiquitous kinase	Yes	A3
TRCN0000000508	CSTVRS 07161016MN Plate 01	D	01	CCGGGCGTGCCATTGATCTATATAACTCGAGTTATATAGATCAATGGCAC	NM_001278.x-1781s1c1	1	CHUK	NM_001278	1147	9606	conserved helix-loop-helix ubiquitous kinase	Yes	A3
TRCN0000000514	CSTVRS 07161016MN Plate 01	D	02	CCGGCCAGCTAAACCAAGAGAGAAACTCGAGTTTCTCTCTTGGTTTAGCT	NM_001346.x-2908s1c1	1	DGKG	NM_001346	1608	9606	diacylglycerol kinase, gamma 90kDa
TRCN0000000515	CSTVRS 07161016MN Plate 01	D	03	CCGGCTGAGCAACATCTTCCTGGAACTCGAGTTCCAGGAAGATGTTGCTC	NM_001346.x-2455s1c1	1	DGKG	NM_001346	1608	9606	diacylglycerol kinase, gamma 90kDa
TRCN0000000516	CSTVRS 07161016MN Plate 01	D	04	CCGGGAAACCAACCTACTGCAACTTCTCGAGAAGTTGCAGTAGGTTGGTT	NM_001346.x-1356s1c1	1	DGKG	NM_001346	1608	9606	diacylglycerol kinase, gamma 90kDa
TRCN0000000511	CSTVRS 07161016MN Plate 01	D	05	CCGGCCATGAGGCAAGAAACTATATCTCGAGATATAGTTTCTTGCCTCAT	NM_001315.x-1118s1c1	1	MAPK14	NM_001315	1432	9606	mitogen-activated protein kinase 14	Yes	MCF7
TRCN0000000509	CSTVRS 07161016MN Plate 01	D	06	CCGGGCCGTATAGGATGTCAGACAACTCGAGTTGTCTGACATCCTATACG	NM_001315.x-3701s1c1	1	MAPK14	NM_001315	1432	9606	mitogen-activated protein kinase 14	Yes	MCF7
TRCN0000000513	CSTVRS 07161016MN Plate 01	D	07	CCGGCCATTTCAGTCCATCATTCATCTCGAGATGAATGATGGACTGAAAT	NM_001315.x-534s1c1	1	MAPK14	NM_001315	1432	9606	mitogen-activated protein kinase 14	Yes	MCF7
TRCN0000000582	CSTVRS 07161016MN Plate 01	D	08	CCGGGCTGTACTTCGTCTTCTAATTCTCGAGAATTAGAAGACGAAGTACA	NM_001786.x-1131s1c1	1	CDC2	NM_001786	983	9606	cell division cycle 2, G1 to S and G2 to M	Yes	A549
TRCN0000000583	CSTVRS 07161016MN Plate 01	D	09	CCGGGTGGAATCTTTACAGGACTATCTCGAGATAGTCCTGTAAAGATTCC	NM_001786.x-820s1c1	1	CDC2	NM_001786	983	9606	cell division cycle 2, G1 to S and G2 to M	Yes	A549
TRCN0000000587	CSTVRS 07161016MN Plate 01	D	10	CCGGGCCCTCTGAACTTGCCTTAAACTCGAGTTTAAGGCAAGTTCAGAGG	NM_001798.x-1222s1c1	1	CDK2	NM_001798	1017	9606	cyclin-dependent kinase 2	Yes	MCF7
TRCN0000000588	CSTVRS 07161016MN Plate 01	D	11	CCGGGCCTGATTACAAGCCAAGTTTCTCGAGAAACTTGGCTTGTAATCAG	NM_001798.x-932s1c1	1	CDK2	NM_001798	1017	9606	cyclin-dependent kinase 2	Yes	MCF7
TRCN0000000590	CSTVRS 07161016MN Plate 01	D	12	CCGGCTATGCCTGATTACAAGCCAACTCGAGTTGGCTTGTAATCAGGCAT	NM_001798.x-928s1c1	1	CDK2	NM_001798	1017	9606	cyclin-dependent kinase 2	Yes	MCF7
TRCN0000000592	CSTVRS 07161016MN Plate 01	E	01	CCGGGCTGTAGAAGTGAGTTTGTAACTCGAGTTACAAACTCACTTCTACA	NM_001799.x-1212s1c1	1	CDK7	NM_001799	1022	9606	cyclin-dependent kinase 7 (MO15 homolog, Xenopus l	Yes	A549
TRCN0000000519	CSTVRS 07161016MN Plate 01	E	02	CCGGCAACCCACGAATCAAGCTCATCTCGAGATGAGCTTGATTCGTGGGT	NM_001348.x-552s1c1	1	DAPK3	NM_001348	1613	9606	death-associated protein kinase 3	Yes	MCF7
TRCN0000000520	CSTVRS 07161016MN Plate 01	E	03	CCGGCATCGCACACTTTGACCTGAACTCGAGTTCAGGTCAAAGTGTGCGA	NM_001348.x-495s1c1	1	DAPK3	NM_001348	1613	9606	death-associated protein kinase 3	Yes	MCF7
TRCN0000000528	CSTVRS 07161016MN Plate 01	E	04	CCGGCTACTGGATAAACTTGCTTCACTCGAGTGAAGCAAGTTTATCCAGT	NM_001433.x-3319s1c1	1	ERN1	NM_001433	2081	9606	endoplasmic reticulum to nucleus signalling 1
TRCN0000000529	CSTVRS 07161016MN Plate 01	E	05	CCGGCCCATCAACCTCTCTTCTGTACTCGAGTACAGAAGAGAGGTTGATG	NM_001433.x-540s1c1	1	ERN1	NM_001433	2081	9606	endoplasmic reticulum to nucleus signalling 1	Yes	A549
TRCN0000000530	CSTVRS 07161016MN Plate 01	E	06	CCGGGAGAAGATGATTGCGATGGATCTCGAGATCCATCGCAATCATCTTC	NM_001433.x-2524s1c1	1	ERN1	NM_001433	2081	9606	endoplasmic reticulum to nucleus signalling 1
TRCN0000000665	CSTVRS 07161016MN Plate 01	E	07	CCGGGTGCCGAAGAAGGGATTTATACTCGAGTATAAATCCCTTCTTCGGC	NM_003618.x-1824s1c1	1	MAP4K3	NM_003618	8491	9606	mitogen-activated protein kinase kinase kinase kin	Yes	A549
TRCN0000000666	CSTVRS 07161016MN Plate 01	E	08	CCGGGTCCACTTAGAATGTTTGAAACTCGAGTTTCAAACATTCTAAGTGG	NM_003618.x-2250s1c1	1	MAP4K3	NM_003618	8491	9606	mitogen-activated protein kinase kinase kinase kin	Yes	A549
TRCN0000000650	CSTVRS 07161016MN Plate 01	E	09	CCGGCCTGGGAAACTATCAACTCTTCTCGAGAAGAGTTGATAGTTTCCCA	NM_003583.x-2863s1c1	1	DYRK2	NM_003583	8445	9606	dual-specificity tyrosine-(Y)-phosphorylation regu
TRCN0000000651	CSTVRS 07161016MN Plate 01	E	10	CCGGGCAGGGTAGAAGCGGTATTAACTCGAGTTAATACCGCTTCTACCCT	NM_003583.x-1085s1c1	1	DYRK2	NM_003583	8445	9606	dual-specificity tyrosine-(Y)-phosphorylation regu
TRCN0000000652	CSTVRS 07161016MN Plate 01	E	11	CCGGGAGGACTAATTTGGCGCAGATCTCGAGATCTGCGCCAAATTAGTCC	NM_003583.x-1739s1c1	1	DYRK2	NM_003583	8445	9606	dual-specificity tyrosine-(Y)-phosphorylation regu
TRCN0000000764	CSTVRS 07161016MN Plate 01	E	12	CCGGCCTGAACTGCATGATTTATTACTCGAGTAATAAATCATGCAGTTCA	NM_004080.x-3870s1c1	1	DGKB	NM_004080	1607	9606	diacylglycerol kinase, beta 90kDa
TRCN0000000765	CSTVRS 07161016MN Plate 01	F	01	CCGGCCTAATGACAAAGATGAGAAACTCGAGTTTCTCATCTTTGTCATTA	NM_004080.x-1702s1c1	1	DGKB	NM_004080	1607	9606	diacylglycerol kinase, beta 90kDa
TRCN0000000766	CSTVRS 07161016MN Plate 01	F	02	CCGGCCTGCAAGAAGCTACATGAATCTCGAGATTCATGTAGCTTCTTGCA	NM_004080.x-1895s1c1	1	DGKB	NM_004080	1607	9606	diacylglycerol kinase, beta 90kDa
TRCN0000000731	CSTVRS 07161016MN Plate 01	F	03	CCGGCCCAGAATTGTCCCTTTGTATCTCGAGATACAAAGGGACAATTCTG	NM_003954.x-1580s1c1	1	MAP3K14	NM_003954	9020	9606	mitogen-activated protein kinase kinase kinase 14
TRCN0000000732	CSTVRS 07161016MN Plate 01	F	04	CCGGCCTCGATCAGAACTCCACAAACTCGAGTTTGTGGAGTTCTGATCGA	NM_003954.x-896s1c1	1	MAP3K14	NM_003954	9020	9606	mitogen-activated protein kinase kinase kinase 14
TRCN0000000733	CSTVRS 07161016MN Plate 01	F	05	CCGGGCTGTGTGTCTTCAACCTGATCTCGAGATCAGGTTGAAGACACACA	NM_003954.x-1844s1c1	1	MAP3K14	NM_003954	9020	9606	mitogen-activated protein kinase kinase kinase 14
TRCN0000000706	CSTVRS 07161016MN Plate 01	F	06	CCGGCAGCACAAATACGAACTTCAACTCGAGTTGAAGTTCGTATTTGTGC	NM_003804.x-1674s1c1	1	RIPK1	NM_003804	8737	9606	receptor (TNFRSF)-interacting serine-threonine kin	Yes	A549
TRCN0000000771	CSTVRS 07161016MN Plate 01	F	07	CCGGCAAGGCTCTCTCATCATCCATCTCGAGATGGATGATGAGAGAGCCT	NM_004103.x-1723s1c1	1	PTK2B	NM_004103	2185	9606	PTK2B protein tyrosine kinase 2 beta
TRCN0000000781	CSTVRS 07161016MN Plate 01	F	08	CCGGGATAGAGAAGACAAAGAGAATCTCGAGATTCTCTTTGTCTTCTCTA	NM_004226.x-1269s1c1	1	STK17B	NM_004226	9262	9606	serine/threonine kinase 17b (apoptosis-inducing)	Yes	A549
TRCN0000000844	CSTVRS 07161016MN Plate 01	F	09	CCGGGCAGAACTCAAGGGCAAAGATCTCGAGATCTTTGCCCTTGAGTTCT	NM_005400.x-1288s1c1	1	PRKCE	NM_005400	5581	9606	protein kinase C, epsilon
TRCN0000000845	CSTVRS 07161016MN Plate 01	F	10	CCGGCCCTTCAAACCACGCATTAAACTCGAGTTTAATGCGTGGTTTGAAG	NM_005400.x-2065s1c1	1	PRKCE	NM_005400	5581	9606	protein kinase C, epsilon
TRCN0000000846	CSTVRS 07161016MN Plate 01	F	11	CCGGCCACAAGTTCGGTATCCACAACTCGAGTTGTGGATACCGAACTTGT	NM_005400.x-741s1c1	1	PRKCE	NM_005400	5581	9606	protein kinase C, epsilon	Yes	MCF7
TRCN0000000983	CSTVRS 07161016MN Plate 01	F	12	CCGGCCACGTCGATACCTTGAAATTCTCGAGAATTTCAAGGTATCGACGT	NM_004938.x-1605s1c1	1	DAPK1	NM_004938	1612	9606	death-associated protein kinase 1	Yes	A549
TRCN0000000984	CSTVRS 07161016MN Plate 01	G	01	CCGGCGGCACCTCTTACAATTCCATCTCGAGATGGAATTGTAAGAGGTGC	NM_004938.x-4590s1c1	1	DAPK1	NM_004938	1612	9606	death-associated protein kinase 1	Yes	A549
TRCN0000000985	CSTVRS 07161016MN Plate 01	G	02	CCGGCGACATCCAGAACGCTTATTTCTCGAGAAATAAGCGTTCTGGATGT	NM_004938.x-2727s1c1	1	DAPK1	NM_004938	1612	9606	death-associated protein kinase 1	Yes	A549
TRCN0000000991	CSTVRS 07161016MN Plate 01	G	03	CCGGTGTTTAGGCTTCTGTGTGTTTCTCGAGAAACACACAGAAGCCTAAA	NM_005923.x-4884s1c1	1	MAP3K5	NM_005923	4217	9606	mitogen-activated protein kinase kinase kinase 5
TRCN0000000993	CSTVRS 07161016MN Plate 01	G	04	CCGGGCTTACCTCTTGTGGATCGTTCTCGAGAACGATCCACAAGAGGTAA	NM_005923.x-1110s1c1	1	MAP3K5	NM_005923	4217	9606	mitogen-activated protein kinase kinase kinase 5	Yes	A549
TRCN0000000974	CSTVRS 07161016MN Plate 01	G	05	CCGGCCTATAAGCATGGCAACAGATCTCGAGATCTGTTGCCATGCTTATA	NM_004760.x-832s1c1	1	STK17A	NM_004760	9263	9606	serine/threonine kinase 17a (apoptosis-inducing)	Yes	MCF7
TRCN0000000975	CSTVRS 07161016MN Plate 01	G	06	CCGGGAGATTGCTGTACTTGAACTACTCGAGTAGTTCAAGTACAGCAATC	NM_004760.x-439s1c1	1	STK17A	NM_004760	9263	9606	serine/threonine kinase 17a (apoptosis-inducing)	Yes	MCF7
TRCN0000000976	CSTVRS 07161016MN Plate 01	G	07	CCGGCAGAGCAGTATTCAAGAGCCTCTCGAGAGGCTCTTGAATACTGCTC	NM_004760.x-1084s1c1	1	STK17A	NM_004760	9263	9606	serine/threonine kinase 17a (apoptosis-inducing)	Yes	A549
TRCN0000001051	CSTVRS 07161016MN Plate 01	G	08	CCGGATGGTTATCTTACGACTGTTACTCGAGTAACAGTCGTAAGATAACC	NM_138621.x-541s1c1	1	BCL2L11	NM_138621	10018	9606	BCL2-like 11 (apoptosis facilitator)	Yes	A3
TRCN0000001053	CSTVRS 07161016MN Plate 01	G	09	CCGGACGAATGGTTATCTTACGACTCTCGAGAGTCGTAAGATAACCATTC	NM_138621.x-537s1c1	1	BCL2L11	NM_138621	10018	9606	BCL2-like 11 (apoptosis facilitator)
TRCN0000001054	CSTVRS 07161016MN Plate 01	G	10	CCGGAGCCGAAGACCACCCACGAATCTCGAGATTCGTGGGTGGTCTTCGG	NM_138621.x-522s1c1	1	BCL2L11	NM_138621	10018	9606	BCL2-like 11 (apoptosis facilitator)	Yes	A3
TRCN0000001025	CSTVRS 07161016MN Plate 01	G	11	CCGGGTTATCCTACACCTGAAAGAACTCGAGTTCTTTCAGGTGTAGGATA	NM_005348.x-616s1c1	1	HSP90AA1	NM_005348	3320	9606	heat shock protein 90kDa alpha (cytosolic), class	Yes	A549
TRCN0000001026	CSTVRS 07161016MN Plate 01	G	12	CCGGCCAGAATGAAGGAGAACCAGACTCGAGTCTGGTTCTCCTTCATTCT	NM_005348.x-1505s1c1	1	HSP90AA1	NM_005348	3320	9606	heat shock protein 90kDa alpha (cytosolic), class
TRCN0000001028	CSTVRS 07161016MN Plate 01	H	01	CCGGGAAGGATGGTGACAAGAAGAACTCGAGTTCTTCTTGTCACCATCCT	NM_005348.x-867s1c1	1	HSP90AA1	NM_005348	3320	9606	heat shock protein 90kDa alpha (cytosolic), class	Yes	A549
TRCN0000001022	CSTVRS 07161016MN Plate 01	H	02	CCGGCTGGGTACATTTGATCTGACTCTCGAGAGTCAGATCAAATGTACCC	NM_005347.x-1639s1c1	1	HSPA5	NM_005347	3309	9606	heat shock 70kDa protein 5 (glucose-regulated prot
TRCN0000001023	CSTVRS 07161016MN Plate 01	H	03	CCGGCAAGGTCTATGAAGGTGAAAGCTCGAGCTTTCACCTTCATAGACCT	NM_005347.x-1593s1c1	1	HSPA5	NM_005347	3309	9606	heat shock 70kDa protein 5 (glucose-regulated prot
TRCN0000001024	CSTVRS 07161016MN Plate 01	H	04	CCGGCTTGTTGGTGGCTCGACTCGACTCGAGTCGAGTCGAGCCACCAACA	NM_005347.x-1285s1c1	1	HSPA5	NM_005347	3309	9606	heat shock 70kDa protein 5 (glucose-regulated prot	Yes	A549
TRCN0000001079	CSTVRS 07161016MN Plate 01	H	05	CCGGCACAGGAAGAGACCAAAGTATCTCGAGATACTTTGGTCTCTTCCTG	NM_005043.x-1287s1c1	1	MAP2K7	NM_005043	5609	9606	mitogen-activated protein kinase kinase 7	Yes	A3
TRCN0000001017	CSTVRS 07161016MN Plate 01	H	06	CCGGCCAATGATGCTTACTACAGAACTCGAGTTCTGTAGTAAGCATCATT	NM_002753.x-1861s1c1	1	MAPK10	NM_002753	5602	9606	mitogen-activated protein kinase 10
TRCN0000001018	CSTVRS 07161016MN Plate 01	H	07	CCGGGTAAGAAACTATGTGGAGAATCTCGAGATTCTCCACATAGTTTCTT	NM_002753.x-1103s1c1	1	MAPK10	NM_002753	5602	9606	mitogen-activated protein kinase 10
TRCN0000001021	CSTVRS 07161016MN Plate 01	H	08	CCGGCGACGCCTTACAGCATCCCTACTCGAGTAGGGATGCTGTAAGGCGT	NM_002753.x-1276s1c1	1	MAPK10	NM_002753	5602	9606	mitogen-activated protein kinase 10	Yes	A3
TRCN0000001057	CSTVRS 07161016MN Plate 01	H	09	CCGGGTCTGGTATGATCCTTCTGAACTCGAGTTCAGAAGGATCATACCAG	NM_139049.x-984s1c1	1	MAPK8	NM_139049	5599	9606	mitogen-activated protein kinase 8
TRCN0000001055	CSTVRS 07161016MN Plate 01	H	10	CCGGGAGTCGGTTAGTCATTGATAGCTCGAGCTATCAATGACTAACCGAC	NM_139049.x-1335s1c1	1	MAPK8	NM_139049	5599	9606	mitogen-activated protein kinase 8
TRCN0000001056	CSTVRS 07161016MN Plate 01	H	11	CCGGGCCCAGTAATATAGTAGTAAACTCGAGTTTACTACTATATTACTGG	NM_139049.x-476s1c1	1	MAPK8	NM_139049	5599	9606	mitogen-activated protein kinase 8
TRCN0000001016	CSTVRS 07161016MN Plate 01	H	12	CCGGGTTATTCACATGGAGCTGGATCTCGAGATCCAGCTCCATGTGAATA	NM_002752.x-401s1c1	1	MAPK9	NM_002752	5601	9606	mitogen-activated protein kinase 9	Yes	A549
TRCN0000001012	CSTVRS 07161016MN Plate 02	A	01	CCGGGAGCAGTTAGAGTAGGTGAATCTCGAGATTCACCTACTCTAACTGC	NM_002752.x-1567s1c1	1	MAPK9	NM_002752	5601	9606	mitogen-activated protein kinase 9	Yes	A549
TRCN0000001013	CSTVRS 07161016MN Plate 02	A	02	CCGGGATGTGTATTTGGTTATGGAACTCGAGTTCCATAACCAAATACACA	NM_002752.x-356s1c1	1	MAPK9	NM_002752	5601	9606	mitogen-activated protein kinase 9	Yes	A549
TRCN0000001009	CSTVRS 07161016MN Plate 02	A	03	CCGGGCAAGTTAAGAGGAAATTCAACTCGAGTTGAATTTCCTCTTAACTT	NM_002662.x-437s1c1	1	PLD1	NM_002662	5337	9606	phospholipase D1, phosphatidylcholine-specific
OMIT	CSTVRS 07161016MN Plate 02	A	04
TRCN0000001011	CSTVRS 07161016MN Plate 02	A	05	CCGGGCGTCTACATCCCAACATAAACTCGAGTTTATGTTGGGATGTAGAC	NM_002662.x-1412s1c1	1	PLD1	NM_002662	5337	9606	phospholipase D1, phosphatidylcholine-specific
TRCN0000001065	CSTVRS 07161016MN Plate 02	A	06	CCGGGCTTCCTTATTCTCACATCAACTCGAGTTGATGTGAGAATAAGGAA	NM_002880.x-1764s1c1	1	RAF1	NM_002880	5894	9606	v-raf-1 murine leukemia viral oncogene homolog 1	Yes	MCF7
TRCN0000001068	CSTVRS 07161016MN Plate 02	A	07	CCGGGAGACATGAAATCCAACAATACTCGAGTATTGTTGGATTTCATGTC	NM_002880.x-1529s1c1	1	RAF1	NM_002880	5894	9606	v-raf-1 murine leukemia viral oncogene homolog 1	Yes	MCF7
TRCN0000001101	CSTVRS 07161016MN Plate 02	A	08	CCGGTGAAGGTGAAGTGTCTGAACACTCGAGTGTTCAGACACTTCACCTT	NM_012181.x-711s1c1	1	FKBP8	NM_012181	23770	9606	FK506 binding protein 8, 38kDa	Yes	MCH58
TRCN0000001103	CSTVRS 07161016MN Plate 02	A	09	CCGGACGTCGCTGGAGAATGGCACACTCGAGTGTGCCATTCTCCAGCGAC	NM_012181.x-284s1c1	1	FKBP8	NM_012181	23770	9606	FK506 binding protein 8, 38kDa	Yes	MCH58
TRCN0000001081	CSTVRS 07161016MN Plate 02	A	10	CCGGGACCAACAAATCTCAAGCCCTCTCGAGAGGGCTTGAGATTTGTTGG	NM_005066.x-2993s1c1	1	SFPQ	NM_005066	6421	9606	splicing factor proline/glutamine-rich (polypyrimi
TRCN0000001084	CSTVRS 07161016MN Plate 02	A	11	CCGGGCGCCAAAGAGAGGAAAGTTACTCGAGTAACTTTCCTCTCTTTGGC	NM_005066.x-1855s1c1	1	SFPQ	NM_005066	6421	9606	splicing factor proline/glutamine-rich (polypyrimi	Yes	A549
TRCN0000001088	CSTVRS 07161016MN Plate 02	A	12	CCGGGCCGTGTACTGCATCGAGGATCTCGAGATCCTCGATGCAGTACACG	NM_005146.x-2053s1c1	1	SART1	NM_005146	9092	9606	squamous cell carcinoma antigen recognised by T ce	Yes	293T/17
TRCN0000001085	CSTVRS 07161016MN Plate 02	B	01	CCGGTGCCTCAACCTTCATATTAAACTCGAGTTTAATATGAAGGTTGAGG	NM_005146.x-2468s1c1	1	SART1	NM_005146	9092	9606	squamous cell carcinoma antigen recognised by T ce
TRCN0000001086	CSTVRS 07161016MN Plate 02	B	02	CCGGGACTAACAAACTCCGGGCAAACTCGAGTTTGCCCGGAGTTTGTTAG	NM_005146.x-408s1c1	1	SART1	NM_005146	9092	9606	squamous cell carcinoma antigen recognised by T ce
TRCN0000001137	CSTVRS 07161016MN Plate 02	B	03	CCGGCAGTGTTATGAAGCGGAGATTCTCGAGAATCTCCGCTTCATAACAC	NM_005871.x-454s1c1	1	SMNDC1	NM_005871	10285	9606	survival motor neuron domain containing 1
TRCN0000001138	CSTVRS 07161016MN Plate 02	B	04	CCGGCTGGTAAAGTTGGAGTAGGAACTCGAGTTCCTACTCCAACTTTACC	NM_005871.x-809s1c1	1	SMNDC1	NM_005871	10285	9606	survival motor neuron domain containing 1	Yes	293T/17
TRCN0000001114	CSTVRS 07161016MN Plate 02	B	05	CCGGGTGTCTGCTAATGTAAACTTTCTCGAGAAAGTTTACATTAGCAGAC	NM_024424.x-2140s1c1	1	WT1	NM_024424	7490	9606	Wilms tumor 1	Yes	A549
TRCN0000001115	CSTVRS 07161016MN Plate 02	B	06	CCGGCCCAACCACTCATTCAAGCATCTCGAGATGCTTGAATGAGTGGTTG	NM_024424.x-904s1c1	1	WT1	NM_024424	7490	9606	Wilms tumor 1	Yes	A549
TRCN0000001116	CSTVRS 07161016MN Plate 02	B	07	CCGGGCCGCCTCACTCCTTCATCAACTCGAGTTGATGAAGGAGTGAGGCG	NM_024424.x-588s1c1	1	WT1	NM_024424	7490	9606	Wilms tumor 1	Yes	A549
TRCN0000001218	CSTVRS 07161016MN Plate 02	B	08	CCGGCGCGTGATTGACCCTTTAACTCTCGAGAGTTAAAGGGTCAATCACG	NM_002744.x-1806s1c1	1	PRKCZ	NM_002744	5590	9606	protein kinase C, zeta	Yes	A549
TRCN0000001220	CSTVRS 07161016MN Plate 02	B	09	CCGGCTGGTGCGGTTGAAGAAGAATCTCGAGATTCTTCTTCAACCGCACC	NM_002744.x-802s1c1	1	PRKCZ	NM_002744	5590	9606	protein kinase C, zeta	Yes	A549
TRCN0000001221	CSTVRS 07161016MN Plate 02	B	10	CCGGGCCTCCAGTAGACGACAAGAACTCGAGTTCTTGTCGTCTACTGGAG	NM_002744.x-576s1c1	1	PRKCZ	NM_002744	5590	9606	protein kinase C, zeta	Yes	A549
TRCN0000001268	CSTVRS 07161016MN Plate 02	B	11	CCGGGAGGAGATTGAGAACTATGTACTCGAGTACATAGTTCTCAATCTCC	NM_016222.x-1552s1c1	1	DDX41	NM_016222	51428	9606	DEAD (Asp-Glu-Ala-Asp) box polypeptide 41	Yes	A3
TRCN0000001269	CSTVRS 07161016MN Plate 02	B	12	CCGGCCATCCAGCACGTCATCAATTCTCGAGAATTGATGACGTGCTGGAT	NM_016222.x-1520s1c1	1	DDX41	NM_016222	51428	9606	DEAD (Asp-Glu-Ala-Asp) box polypeptide 41	Yes	A3
TRCN0000001271	CSTVRS 07161016MN Plate 02	C	01	CCGGAGACCAGGAGGAACGGACTAACTCGAGTTAGTCCGTTCCTCCTGGT	NM_016222.x-1419s1c1	1	DDX41	NM_016222	51428	9606	DEAD (Asp-Glu-Ala-Asp) box polypeptide 41	Yes	A3
TRCN0000001323	CSTVRS 07161016MN Plate 02	C	02	CCGGACACGAGAAGAAGATCATTTACTCGAGTAAATGATCTTCTTCTCGT	NM_013355.x-2025s1c1	1	PKN3	NM_013355	29941	9606	protein kinase N3	Yes	A549
TRCN0000001324	CSTVRS 07161016MN Plate 02	C	03	CCGGACCTTCTGCGATCCTGTCATTCTCGAGAATGACAGGATCGCAGAAG	NM_013355.x-1240s1c1	1	PKN3	NM_013355	29941	9606	protein kinase N3	Yes	A549
TRCN0000001381	CSTVRS 07161016MN Plate 02	C	04	CCGGGCTGTTGGGATGGATTTGATTCTCGAGAATCAAATCCATCCCAACA	NM_002759.x-1409s1c1	1	EIF2AK2	NM_002759	5610	9606	eukaryotic translation initiation factor 2-alpha k	Yes	A549
TRCN0000001374	CSTVRS 07161016MN Plate 02	C	05	CCGGCTCACACCACACGCCTTAAATCTCGAGATTTAAGGCGTGTGGTGTG	NM_002747.x-3808s1c1	1	MAPK4	NM_002747	5596	9606	mitogen-activated protein kinase 4
TRCN0000001375	CSTVRS 07161016MN Plate 02	C	06	CCGGACTACACCAAAGCCATCGACACTCGAGTGTCGATGGCTTTGGTGTA	NM_002747.x-1105s1c1	1	MAPK4	NM_002747	5596	9606	mitogen-activated protein kinase 4
TRCN0000001376	CSTVRS 07161016MN Plate 02	C	07	CCGGGAAGGTCGCTGTGAAGAAGATCTCGAGATCTTCTTCACAGCGACCT	NM_002747.x-623s1c1	1	MAPK4	NM_002747	5596	9606	mitogen-activated protein kinase 4
TRCN0000001354	CSTVRS 07161016MN Plate 02	C	08	CCGGCCCTAATGCTTTCGATGTGGTCTCGAGACCACATCGAAAGCATTAG	NM_139034.x-312s1c1	1	MAPK7	NM_139034	5598	9606	mitogen-activated protein kinase 7	Yes	A3
TRCN0000001355	CSTVRS 07161016MN Plate 02	C	09	CCGGAGACAATACTAAGGCTGCCCTCTCGAGAGGGCAGCCTTAGTATTGT	NM_139034.x-1470s1c1	1	MAPK7	NM_139034	5598	9606	mitogen-activated protein kinase 7	Yes	A3
TRCN0000001356	CSTVRS 07161016MN Plate 02	C	10	CCGGCTTCGATGTGACCTTTGACGTCTCGAGACGTCAAAGGTCACATCGA	NM_139034.x-186s1c1	1	MAPK7	NM_139034	5598	9606	mitogen-activated protein kinase 7	Yes	A3
TRCN0000001411	CSTVRS 07161016MN Plate 02	C	11	CCGGGCGCAGGAAACATCTATATTACTCGAGTAATATAGATGTTTCCTGC	NM_005235.x-1394s1c1	1	ERBB4	NM_005235	2066	9606	v-erb-a erythroblastic leukemia viral oncogene hom	Yes	MCF7
TRCN0000001407	CSTVRS 07161016MN Plate 02	C	12	CCGGGCTAAGATAAAGACTGTGGAACTCGAGTTCCACAGTCTTTATCTTA	NM_005235.x-5156s1c1	1	ERBB4	NM_005235	2066	9606	v-erb-a erythroblastic leukemia viral oncogene hom
TRCN0000001427	CSTVRS 07161016MN Plate 02	D	01	CCGGGCACAATTAGATGACAAGTTTCTCGAGAAACTTGTCATCTAATTGT	NM_007064.x-4597s1c1	1	KALRN	NM_007064	8997	9606	kalirin, RhoGEF kinase
TRCN0000001428	CSTVRS 07161016MN Plate 02	D	02	CCGGGCAAAGATGTGGCTGTGAAATCTCGAGATTTCACAGCCACATCTTT	NM_007064.x-3146s1c1	1	KALRN	NM_007064	8997	9606	kalirin, RhoGEF kinase
TRCN0000001429	CSTVRS 07161016MN Plate 02	D	03	CCGGGTGGAGTTAATGTGCCTTGTTCTCGAGAACAAGGCACATTAACTCC	NM_007064.x-1297s1c1	1	KALRN	NM_007064	8997	9606	kalirin, RhoGEF kinase
TRCN0000001484	CSTVRS 07161016MN Plate 02	D	04	CCGGCTGATGTGTGAGAAGCGGATACTCGAGTATCCGCTTCTCACACATC	NM_002741.x-2062s1c1	1	PKN1	NM_002741	5585	9606	protein kinase N1	Yes	MCF7
TRCN0000001481	CSTVRS 07161016MN Plate 02	D	05	CCGGGATGTGTGAGAAGCGGATATTCTCGAGAATATCCGCTTCTCACACA	NM_002741.x-2064s1c1	1	PKN1	NM_002741	5585	9606	protein kinase N1	Yes	MCF7
TRCN0000001485	CSTVRS 07161016MN Plate 02	D	06	CCGGAGAACATGATCCAGACCTACACTCGAGTGTAGGTCTGGATCATGTT	NM_002741.x-521s1c1	1	PKN1	NM_002741	5585	9606	protein kinase N1	Yes	MCF7
TRCN0000001555	CSTVRS 07161016MN Plate 02	D	07	CCGGCCCGTGTGAACCATCCTAATACTCGAGTATTAGGATGGTTCACACG	NM_145332.x-550s1c1	1	MAP3K7	NM_145332	6885	9606	mitogen-activated protein kinase kinase kinase 7	Yes	A3
TRCN0000001556	CSTVRS 07161016MN Plate 02	D	08	CCGGCAGTGTGTCTTGTGATGGAATCTCGAGATTCCATCACAAGACACAC	NM_145332.x-601s1c1	1	MAP3K7	NM_145332	6885	9606	mitogen-activated protein kinase kinase kinase 7	Yes	A3
TRCN0000001554	CSTVRS 07161016MN Plate 02	D	09	CCGGGCAGTGATTCTTGGATTGTTTCTCGAGAAACAATCCAAGAATCACT	NM_145332.x-2844s1c1	1	MAP3K7	NM_145332	6885	9606	mitogen-activated protein kinase kinase kinase 7	Yes	A3
TRCN0000001520	CSTVRS 07161016MN Plate 02	D	10	CCGGGCATTCGTTGGTTTCTCTTATCTCGAGATAAGAGAAACCAACGAAT	NM_013257.x-1655s1c1	1	SGK3	NM_013257	23678	9606	serum/glucocorticoid regulated kinase family, memb	Yes	MCF7
TRCN0000001518	CSTVRS 07161016MN Plate 02	D	11	CCGGGCAGGACTAAACGAATTCATTCTCGAGAATGAATTCGTTTAGTCCT	NM_013257.x-488s1c1	1	SGK3	NM_013257	23678	9606	serum/glucocorticoid regulated kinase family, memb	Yes	293T/17
TRCN0000001519	CSTVRS 07161016MN Plate 02	D	12	CCGGGAACGTAATGTGCTCTTGAAACTCGAGTTTCAAGAGCACATTACGT	NM_013257.x-842s1c1	1	SGK3	NM_013257	23678	9606	serum/glucocorticoid regulated kinase family, memb	Yes	293T/17
TRCN0000001552	CSTVRS 07161016MN Plate 02	E	01	CCGGCCAAGAGACAGAAATACGAAACTCGAGTTTCGTATTTCTGTCTCTT	NM_139062.x-975s1c1	1	CSNK1D	NM_139062	1453	9606	casein kinase 1, delta	Yes	MCF7
TRCN0000001553	CSTVRS 07161016MN Plate 02	E	02	CCGGCGAAGTGTTGTGTAAAGGCTACTCGAGTAGCCTTTACACAACACTT	NM_139062.x-1027s1c1	1	CSNK1D	NM_139062	1453	9606	casein kinase 1, delta	Yes	MCF7
TRCN0000001633	CSTVRS 07161016MN Plate 02	E	03	CCGGGCCTTCCACAACTTCATCAAACTCGAGTTTGATGAAGTTGTGGAAG	NM_007181.x-790s1c1	1	MAP4K1	NM_007181	11184	9606	mitogen-activated protein kinase kinase kinase kin	Yes	A3
TRCN0000001598	CSTVRS 07161016MN Plate 02	E	04	CCGGGCACACATCAGGAGTTCAATACTCGAGTATTGAACTCCTGATGTGT	NM_005356.x-1991s1c1	1	LCK	NM_005356	3932	9606	lymphocyte-specific protein tyrosine kinase	Yes	MCF7
TRCN0000001599	CSTVRS 07161016MN Plate 02	E	05	CCGGAGCCATTAACTACGGGACATTCTCGAGAATGTCCCGTAGTTAATGG	NM_005356.x-1281s1c1	1	LCK	NM_005356	3932	9606	lymphocyte-specific protein tyrosine kinase
TRCN0000055434	CSTVRS 07161016MN Plate 02	E	06	CCGGCACTGCAAGACAACCTGGTTACTCGAGTAACCAGGTTGTCTTGCAG	NM_005356.x-230s1c2	1	LCK	NM_005356	3932	9606	lymphocyte-specific protein tyrosine kinase
TRCN0000001607	CSTVRS 07161016MN Plate 02	E	07	CCGGCCAGCCTACATTCACTTCTAACTCGAGTTAGAAGTGAATGTAGGCT	NM_005433.x-3252s1c1	1	YES1	NM_005433	7525	9606	v-yes-1 Yamaguchi sarcoma viral oncogene homolog 1	Yes	MCF7
TRCN0000001608	CSTVRS 07161016MN Plate 02	E	08	CCGGGCAGTTAATTTCAGCAGTCTTCTCGAGAAGACTGCTGAAATTAACT	NM_005433.x-161s1c1	1	YES1	NM_005433	7525	9606	v-yes-1 Yamaguchi sarcoma viral oncogene homolog 1	Yes	MCF7
TRCN0000001609	CSTVRS 07161016MN Plate 02	E	09	CCGGCTGCACTGTATGGTCGGTTTACTCGAGTAAACCGACCATACAGTGC	NM_005433.x-1338s1c1	1	YES1	NM_005433	7525	9606	v-yes-1 Yamaguchi sarcoma viral oncogene homolog 1	Yes	MCF7
TRCN0000001720	CSTVRS 07161016MN Plate 02	E	10	CCGGCACGAAATAGAAGATGGAGTTCTCGAGAACTCCATCTTCTATTTCG	NM_014326.x-557s1c1	1	DAPK2	NM_014326	23604	9606	death-associated protein kinase 2	Yes	A549
TRCN0000001721	CSTVRS 07161016MN Plate 02	E	11	CCGGGTTACGACTTTGATGAGGAATCTCGAGATTCCTCATCAAAGTCGTA	NM_014326.x-759s1c1	1	DAPK2	NM_014326	23604	9606	death-associated protein kinase 2	Yes	A549
TRCN0000001690	CSTVRS 07161016MN Plate 02	E	12	CCGGCTTTGGAGTTTCGGAGCTGATCTCGAGATCAGCTCCGAAACTCCAA	NM_002737.x-807s1c1	1	PRKCA	NM_002737	5578	9606	protein kinase C, alpha
TRCN0000001691	CSTVRS 07161016MN Plate 02	F	01	CCGGCGAGCTATTTCAGTCTATCATCTCGAGATGATAGACTGAAATAGCT	NM_002737.x-1659s1c1	1	PRKCA	NM_002737	5578	9606	protein kinase C, alpha
TRCN0000001692	CSTVRS 07161016MN Plate 02	F	02	CCGGCATGGAACTCAGGCAGAAATTCTCGAGAATTTCTGCCTGAGTTCCA	NM_002737.x-921s1c1	1	PRKCA	NM_002737	5578	9606	protein kinase C, alpha
TRCN0000001790	CSTVRS 07161016MN Plate 02	F	03	CCGGCGGGAGATCAACTGGGAGGAACTCGAGTTCCTCCCAGTTGATCTCC	NM_006257.x-1924s1c1	1	PRKCQ	NM_006257	5588	9606	protein kinase C, theta	Yes	A3
TRCN0000001791	CSTVRS 07161016MN Plate 02	F	04	CCGGCAAGGCCGAATGCTAATGAATCTCGAGATTCATTAGCATTCGGCCT	NM_006257.x-355s1c1	1	PRKCQ	NM_006257	5588	9606	protein kinase C, theta	Yes	A3
TRCN0000001811	CSTVRS 07161016MN Plate 02	F	05	CCGGGCTGTGGCTTGTTTCTGACTACTCGAGTAGTCAGAAACAAGCCACA	NM_020328.x-873s1c1	1	ACVR1B	NM_020328	91	9606	activin A receptor, type IB
TRCN0000001812	CSTVRS 07161016MN Plate 02	F	06	CCGGAGCAGAGATATACCAGACGGTCTCGAGACCGTCTGGTATATCTCTG	NM_020328.x-783s1c1	1	ACVR1B	NM_020328	91	9606	activin A receptor, type IB
TRCN0000001813	CSTVRS 07161016MN Plate 02	F	07	CCGGCCTTGTCATTAACTATCATCACTCGAGTGATGATAGTTAATGACAA	NM_020328.x-480s1c1	1	ACVR1B	NM_020328	91	9606	activin A receptor, type IB
OMIT	CSTVRS 07161016MN Plate 02	F	08
TRCN0000001835	CSTVRS 07161016MN Plate 02	F	09	CCGGCCAGTGTTTGCTTAGTGTCTTCTCGAGAAGACACTAAGCAAACACT	NM_152221.x-1501s1c1	1	CSNK1E	NM_152221	1454	9606	casein kinase 1, epsilon	Yes	A549
TRCN0000001836	CSTVRS 07161016MN Plate 02	F	10	CCGGGCGCCAGAAGTATGAACGGATCTCGAGATCCGTTCATACTTCTGGC	NM_152221.x-895s1c1	1	CSNK1E	NM_152221	1454	9606	casein kinase 1, epsilon	Yes	MCF7
TRCN0000001941	CSTVRS 07161016MN Plate 02	F	11	CCGGCAATAAACTCAAAGCCAGCCACTCGAGTGGCTGGCTTTGAGTTTAT	NM_138982.x-1039s1c1	1	MAPK10	NM_138982	5602	9606	mitogen-activated protein kinase 10	Yes	A3
TRCN0000001911	CSTVRS 07161016MN Plate 02	F	12	CCGGGCCTCAACCATAAGCGACATTCTCGAGAATGTCGCTTATGGTTGAG	NM_015316.x-3102s1c1	1	PPP1R13B	NM_015316	23368	9606	protein phosphatase 1, regulatory (inhibitor) subu	Yes	MCF7
TRCN0000001912	CSTVRS 07161016MN Plate 02	G	01	CCGGCACTCATCCTTTCTCACACTTCTCGAGAAGTGTGAGAAAGGATGAG	NM_015316.x-3866s1c1	1	PPP1R13B	NM_015316	23368	9606	protein phosphatase 1, regulatory (inhibitor) subu	Yes	MCF7
TRCN0000001914	CSTVRS 07161016MN Plate 02	G	02	CCGGCCTGTCGAGATGTTGTAGAATCTCGAGATTCTACAACATCTCGACA	NM_015316.x-238s1c1	1	PPP1R13B	NM_015316	23368	9606	protein phosphatase 1, regulatory (inhibitor) subu	Yes	MCF7
TRCN0000001980	CSTVRS 07161016MN Plate 02	G	03	CCGGGACAGACACTATGCAATGAAACTCGAGTTTCATTGCATAGTGTCTG	NM_172207.x-599s1c1	1	CAMKK1	NM_172207	84254	9606	calcium/calmodulin-dependent protein kinase kinase
TRCN0000001981	CSTVRS 07161016MN Plate 02	G	04	CCGGCTGGCCTACAACGAAAGTGAACTCGAGTTCACTTTCGTTGTAGGCC	NM_172207.x-578s1c1	1	CAMKK1	NM_172207	84254	9606	calcium/calmodulin-dependent protein kinase kinase
TRCN0000001982	CSTVRS 07161016MN Plate 02	G	05	CCGGACAAGAATCCCGAGACGAGAACTCGAGTTCTCGTCTCGGGATTCTT	NM_172207.x-1434s1c1	1	CAMKK1	NM_172207	84254	9606	calcium/calmodulin-dependent protein kinase kinase
TRCN0000001992	CSTVRS 07161016MN Plate 02	G	06	CCGGTATCTACAGCACCGACTATTACTCGAGTAATAGTCGGTGCTGTAGA	NM_002529.x-2022s1c1	1	NTRK1	NM_002529	4914	9606	neurotrophic tyrosine kinase, receptor, type 1
TRCN0000001993	CSTVRS 07161016MN Plate 02	G	07	CCGGTGCCTTCATGGACAACCCTTTCTCGAGAAAGGGTTGTCCATGAAGG	NM_002529.x-1128s1c1	1	NTRK1	NM_002529	4914	9606	neurotrophic tyrosine kinase, receptor, type 1
TRCN0000001994	CSTVRS 07161016MN Plate 02	G	08	CCGGTGGCATGAGCAGGGATATCTACTCGAGTAGATATCCCTGCTCATGC	NM_002529.x-2007s1c1	1	NTRK1	NM_002529	4914	9606	neurotrophic tyrosine kinase, receptor, type 1
TRCN0000002115	CSTVRS 07161016MN Plate 02	G	09	CCGGCTCTAGGAACCAAAGTGATTTCTCGAGAAATCACTTTGGTTCCTAG	NM_002577.x-2531s1c1	1	PAK2	NM_002577	5062	9606	p21 (CDKN1A)-activated kinase 2	Yes	MCF7
TRCN0000002111	CSTVRS 07161016MN Plate 02	G	10	CCGGTGAAGACACCACATCCACATTCTCGAGAATGTGGATGTGGTGTCTT	NM_170693.x-698s1c1	1	SGK2	NM_170693	10110	9606	serum/glucocorticoid regulated kinase 2	Yes	A549
TRCN0000002112	CSTVRS 07161016MN Plate 02	G	11	CCGGGCACTCCCTCAACATCATTTACTCGAGTAAATGATGTTGAGGGAGT	NM_170693.x-587s1c1	1	SGK2	NM_170693	10110	9606	serum/glucocorticoid regulated kinase 2	Yes	A549
OMIT	CSTVRS 07161016MN Plate 02	G	12
TRCN0000002187	CSTVRS 07161016MN Plate 02	H	01	CCGGGCCACCTATGTTTGATCTCCACTCGAGTGGAGATCAAACATAGGTG	NM_006575.x-965s1c1	1	MAP4K5	NM_006575	11183	9606	mitogen-activated protein kinase kinase kinase kin
TRCN0000002188	CSTVRS 07161016MN Plate 02	H	02	CCGGCAACAAAGATTCCTGATACAACTCGAGTTGTATCAGGAATCTTTGT	NM_006575.x-2158s1c1	1	MAP4K5	NM_006575	11183	9606	mitogen-activated protein kinase kinase kinase kin
TRCN0000002189	CSTVRS 07161016MN Plate 02	H	03	CCGGGCTCTACTCTCACAATCTTATCTCGAGATAAGATTGTGAGAGTAGA	NM_006575.x-2042s1c1	1	MAP4K5	NM_006575	11183	9606	mitogen-activated protein kinase kinase kinase kin
TRCN0000002226	CSTVRS 07161016MN Plate 02	H	04	CCGGGCGATCCTAAGAAGAAATATACTCGAGTATATTTCTTCTTAGGATC	NM_002576.x-1184s1c1	1	PAK1	NM_002576	5058	9606	p21/Cdc42/Rac1-activated kinase 1 (STE20 homolog,	Yes	A549
TRCN0000002224	CSTVRS 07161016MN Plate 02	H	05	CCGGCCAAGAAAGAGCTGATTATTACTCGAGTAATAATCAGCTCTTTCTT	NM_002576.x-1313s1c1	1	PAK1	NM_002576	5058	9606	p21/Cdc42/Rac1-activated kinase 1 (STE20 homolog,	Yes	A549
TRCN0000002173	CSTVRS 07161016MN Plate 02	H	06	CCGGGTCATTTCCTAAGCTACATATCTCGAGATATGTAGCTTAGGAAATG	NM_006281.x-2718s1c1	1	STK3	NM_006281	6788	9606	serine/threonine kinase 3 (STE20 homolog, yeast)	Yes	MCF7
TRCN0000002175	CSTVRS 07161016MN Plate 02	H	07	CCGGGAATGCCAAACCTGTATCAATCTCGAGATTGATACAGGTTTGGCAT	NM_006281.x-975s1c1	1	STK3	NM_006281	6788	9606	serine/threonine kinase 3 (STE20 homolog, yeast)	Yes	MCF7
TRCN0000002177	CSTVRS 07161016MN Plate 02	H	08	CCGGCGGATGAAGATGAGCTGGATTCTCGAGAATCCAGCTCATCTTCATC	NM_006281.x-1085s1c1	1	STK3	NM_006281	6788	9606	serine/threonine kinase 3 (STE20 homolog, yeast)	Yes	MCF7
TRCN0000002297	CSTVRS 07161016MN Plate 02	H	09	CCGGCGAGCGGATCATGTGTTTACACTCGAGTGTAAACACATGATCCGCT	NM_153499.x-2005s1c1	1	CAMKK2	NM_153499	10645	9606	calcium/calmodulin-dependent protein kinase kinase
TRCN0000002298	CSTVRS 07161016MN Plate 02	H	10	CCGGCCGTTTCTACTTCCAGGATCTCTCGAGAGATCCTGGAAGTAGAAAC	NM_153499.x-1696s1c1	1	CAMKK2	NM_153499	10645	9606	calcium/calmodulin-dependent protein kinase kinase
TRCN0000002299	CSTVRS 07161016MN Plate 02	H	11	CCGGGTGAAGACCATGATACGTAAACTCGAGTTTACGTATCATGGTCTTC	NM_153499.x-2288s1c1	1	CAMKK2	NM_153499	10645	9606	calcium/calmodulin-dependent protein kinase kinase	Yes	MCF7
TRCN0000002305	CSTVRS 07161016MN Plate 02	H	12	CCGGCGGCCTGTGAAATATGAAGATCTCGAGATCTTCATATTTCACAGGC	NM_002401.x-267s1c1	1	MAP3K3	NM_002401	4215	9606	mitogen-activated protein kinase kinase kinase 3	Yes	MCF7
TRCN0000002307	CSTVRS 07161016MN Plate 03	A	01	CCGGCCAGGGTATGAAGAGTGTTATCTCGAGATAACACTCTTCATACCCT	NM_002401.x-2324s1c1	1	MAP3K3	NM_002401	4215	9606	mitogen-activated protein kinase kinase kinase 3	Yes	MCF7
TRCN0000002237	CSTVRS 07161016MN Plate 03	A	02	CCGGCGCCCAAACTGAGAGATAAGACTCGAGTCTTATCTCTCAGTTTGGG	NM_004579.x-790s1c1	1	MAP4K2	NM_004579	5871	9606	mitogen-activated protein kinase kinase kinase kin
TRCN0000002257	CSTVRS 07161016MN Plate 03	A	03	CCGGCTGAGAGACAAGGCATGAACTCTCGAGAGTTCATGCCTTGTCTCTC	NM_006871.x-1280s1c1	1	RIPK3	NM_006871	11035	9606	receptor-interacting serine-threonine kinase 3
TRCN0000002258	CSTVRS 07161016MN Plate 03	A	04	CCGGGTGGCTAAACAAACTGAATCTCTCGAGAGATTCAGTTTGTTTAGCC	NM_006871.x-1041s1c1	1	RIPK3	NM_006871	11035	9606	receptor-interacting serine-threonine kinase 3
TRCN0000002259	CSTVRS 07161016MN Plate 03	A	05	CCGGCACAGGGTTGGTATAATCATACTCGAGTATGATTATACCAACCCTG	NM_006871.x-1526s1c1	1	RIPK3	NM_006871	11035	9606	receptor-interacting serine-threonine kinase 3
TRCN0000002330	CSTVRS 07161016MN Plate 03	A	06	CCGGCTGATGCTGAGGAAGTGGATTCTCGAGAATCCACTTCCTCAGCATC	NM_002755.x-1163s1c1	1	MAP2K1	NM_002755	5604	9606	mitogen-activated protein kinase kinase 1	Yes	A549
TRCN0000002331	CSTVRS 07161016MN Plate 03	A	07	CCGGGAGGGAGAAGCACAAGATCATCTCGAGATGATCTTGTGCTTCTCCC	NM_002755.x-612s1c1	1	MAP2K1	NM_002755	5604	9606	mitogen-activated protein kinase kinase 1	Yes	MCF7
TRCN0000002343	CSTVRS 07161016MN Plate 03	A	08	CCGGGTTGGAGTTTGATTATGAGTACTCGAGTACTCATAATCAAACTCCA	NM_004672.x-1660s1c1	1	MAP3K6	NM_004672	9064	9606	mitogen-activated protein kinase kinase kinase 6	Yes	A549
TRCN0000002344	CSTVRS 07161016MN Plate 03	A	09	CCGGCATGTTCTTCAGCTCGGGTTTCTCGAGAAACCCGAGCTGAAGAACA	NM_004672.x-832s1c1	1	MAP3K6	NM_004672	9064	9606	mitogen-activated protein kinase kinase kinase 6	Yes	A549
TRCN0000002345	CSTVRS 07161016MN Plate 03	A	10	CCGGCGTGGAGAAGATGCAGTATTACTCGAGTAATACTGCATCTTCTCCA	NM_004672.x-1039s1c1	1	MAP3K6	NM_004672	9064	9606	mitogen-activated protein kinase kinase kinase 6	Yes	A549
TRCN0000002339	CSTVRS 07161016MN Plate 03	A	11	CCGGCCTGCTGGAAATGATGCTGTACTCGAGTACAGCATCATTTCCAGCA	NM_004570.x-3461s1c1	1	PIK3C2G	NM_004570	5288	9606	phosphoinositide-3-kinase, class 2, gamma polypept
TRCN0000002340	CSTVRS 07161016MN Plate 03	A	12	CCGGGCAGAAGAATATAGAGTCAATCTCGAGATTGACTCTATATTCTTCT	NM_004570.x-779s1c1	1	PIK3C2G	NM_004570	5288	9606	phosphoinositide-3-kinase, class 2, gamma polypept	Yes	MCF7
TRCN0000002337	CSTVRS 07161016MN Plate 03	B	01	CCGGCCTGGAAGCAACAAGTCATTTCTCGAGAAATGACTTGTTGCTTCCA	NM_004570.x-3557s1c1	1	PIK3C2G	NM_004570	5288	9606	phosphoinositide-3-kinase, class 2, gamma polypept	Yes	MCF7
TRCN0000002327	CSTVRS 07161016MN Plate 03	B	02	CCGGCAATGGTCTCTCTGATCCCTACTCGAGTAGGGATCAGAGAGACCAT	NM_002739.x-750s1c1	1	PRKCG	NM_002739	5582	9606	protein kinase C, gamma
TRCN0000002324	CSTVRS 07161016MN Plate 03	B	03	CCGGTCTGTCGATTGGTGGTCCTTTCTCGAGAAAGGACCACCAATCGACA	NM_002739.x-1789s1c1	1	PRKCG	NM_002739	5582	9606	protein kinase C, gamma
TRCN0000002325	CSTVRS 07161016MN Plate 03	B	04	CCGGGTGGAATGAGACCTTTGTGTTCTCGAGAACACAAAGGTCTCATTCC	NM_002739.x-852s1c1	1	PRKCG	NM_002739	5582	9606	protein kinase C, gamma
TRCN0000002357	CSTVRS 07161016MN Plate 03	B	05	CCGGGACCTACAAATGGGAGCAAATCTCGAGATTTGCTCCCATTTGTAGG	NM_006377.x-647s1c1	1	UNC13B	NM_006377	10497	9606	unc-13 homolog B (C. elegans)	Yes	A549
TRCN0000002359	CSTVRS 07161016MN Plate 03	B	06	CCGGCGAGTCCTATGAGTTGCAGATCTCGAGATCTGCAACTCATAGGACT	NM_006377.x-4739s1c1	1	UNC13B	NM_006377	10497	9606	unc-13 homolog B (C. elegans)	Yes	A549
TRCN0000002360	CSTVRS 07161016MN Plate 03	B	07	CCGGCCATTAAGAGAGAAGGACAAACTCGAGTTTGTCCTTCTCTCTTAAT	NM_006377.x-5245s1c1	1	UNC13B	NM_006377	10497	9606	unc-13 homolog B (C. elegans)	Yes	A549
TRCN0000002423	CSTVRS 07161016MN Plate 03	B	08	CCGGGTATGATTCTATGGAGCTATTCTCGAGAATAGCTCCATAGAATCAT	NM_000686.x-2406s1c1	1	AGTR2	NM_000686	186	9606	angiotensin II receptor, type 2
TRCN0000002424	CSTVRS 07161016MN Plate 03	B	09	CCGGTCTTCCTCTATGGGCAACCTACTCGAGTAGGTTGCCCATAGAGGAA	NM_000686.x-450s1c1	1	AGTR2	NM_000686	186	9606	angiotensin II receptor, type 2
TRCN0000002425	CSTVRS 07161016MN Plate 03	B	10	CCGGGCAGTGTGTTTAGGGTTCCAACTCGAGTTGGAACCCTAAACACACT	NM_000686.x-1151s1c1	1	AGTR2	NM_000686	186	9606	angiotensin II receptor, type 2
TRCN0000002430	CSTVRS 07161016MN Plate 03	B	11	CCGGGCCACTTTGTCTGATGAGGATCTCGAGATCCTCATCAGACAAAGTG	NM_001789.x-1081s1c1	1	CDC25A	NM_001789	993	9606	cell division cycle 25A	Yes	A549
TRCN0000002429	CSTVRS 07161016MN Plate 03	B	12	CCGGGACTTCCATGCCTTAAACCTACTCGAGTAGGTTTAAGGCATGGAAG	NM_001789.x-2149s1c1	1	CDC25A	NM_001789	993	9606	cell division cycle 25A	Yes	A549
TRCN0000002432	CSTVRS 07161016MN Plate 03	C	01	CCGGGTCCCATTACTACTGTTCCAACTCGAGTTGGAACAGTAGTAATGGG	NM_001790.x-773s1c1	1	CDC25C	NM_001790	995	9606	cell division cycle 25C	Yes	A549
TRCN0000002433	CSTVRS 07161016MN Plate 03	C	02	CCGGGAAGAGAATAATCATCGTGTTCTCGAGAACACGATGATTATTCTCT	NM_001790.x-1374s1c1	1	CDC25C	NM_001790	995	9606	cell division cycle 25C	Yes	A549
TRCN0000002434	CSTVRS 07161016MN Plate 03	C	03	CCGGGCCTTGAGTTGCATAGAGATTCTCGAGAATCTCTATGCAACTCAAG	NM_001790.x-1907s1c1	1	CDC25C	NM_001790	995	9606	cell division cycle 25C	Yes	A549
TRCN0000002436	CSTVRS 07161016MN Plate 03	C	04	CCGGACTTGGACGTGTTGGAGGAATCTCGAGATTCCTCCAACACGTCCAA	NM_001946.x-1022s1c1	1	DUSP6	NM_001946	1848	9606	dual specificity phosphatase 6
TRCN0000002437	CSTVRS 07161016MN Plate 03	C	05	CCGGCTTGGACGTGTTGGAGGAATTCTCGAGAATTCCTCCAACACGTCCA	NM_001946.x-1023s1c1	1	DUSP6	NM_001946	1848	9606	dual specificity phosphatase 6	Yes	MCF7
TRCN0000002438	CSTVRS 07161016MN Plate 03	C	06	CCGGCAGTAAGTTCCAAGCCGAGTTCTCGAGAACTCGGCTTGGAACTTAC	NM_001946.x-759s1c1	1	DUSP6	NM_001946	1848	9606	dual specificity phosphatase 6
TRCN0000002512	CSTVRS 07161016MN Plate 03	C	07	CCGGCCGAGAGCTGATTGGAGATTACTCGAGTAATCTCCAATCAGCTCTC	NM_004358.x-1347s1c1	1	CDC25B	NM_004358	994	9606	cell division cycle 25B	Yes	A549
TRCN0000002513	CSTVRS 07161016MN Plate 03	C	08	CCGGGCTGTCTTGTTGCGGATGGATCTCGAGATCCATCCGCAACAAGACA	NM_004358.x-2738s1c1	1	CDC25B	NM_004358	994	9606	cell division cycle 25B	Yes	A549
TRCN0000002509	CSTVRS 07161016MN Plate 03	C	09	CCGGCGTCTGAATCCTCCGAATCTTCTCGAGAAGATTCGGAGGATTCAGA	NM_004358.x-479s1c1	1	CDC25B	NM_004358	994	9606	cell division cycle 25B	Yes	A549
TRCN0000002483	CSTVRS 07161016MN Plate 03	C	10	CCGGTGGAACTTGACGATACTCTAACTCGAGTTAGAGTATCGTCAAGTTC	NM_002715.x-1036s1c1	1	PPP2CA	NM_002715	5515	9606	protein phosphatase 2 (formerly 2A), catalytic sub	Yes	MCF7
TRCN0000002484	CSTVRS 07161016MN Plate 03	C	11	CCGGCACACAAGTTTATGGTTTCTACTCGAGTAGAAACCATAAACTTGTG	NM_002715.x-578s1c1	1	PPP2CA	NM_002715	5515	9606	protein phosphatase 2 (formerly 2A), catalytic sub	Yes	MCF7
TRCN0000002486	CSTVRS 07161016MN Plate 03	C	12	CCGGCCCATGTTGTTCTTTGTTATTCTCGAGAATAACAAAGAACAACATG	NM_002715.x-1684s1c1	1	PPP2CA	NM_002715	5515	9606	protein phosphatase 2 (formerly 2A), catalytic sub	Yes	MCF7
TRCN0000002746	CSTVRS 07161016MN Plate 03	D	01	CCGGCCACAGCTAGAACTTATCAAACTCGAGTTTGATAAGTTCTAGCTGT	NM_000314.x-1320s1c1	1	PTEN	NM_000314	5728	9606	phosphatase and tensin homolog (mutated in multipl	Yes	A549
TRCN0000002747	CSTVRS 07161016MN Plate 03	D	02	CCGGCTAGAACTTATCAAACCCTTTCTCGAGAAAGGGTTTGATAAGTTCT	NM_000314.x-1326s1c1	1	PTEN	NM_000314	5728	9606	phosphatase and tensin homolog (mutated in multipl	Yes	MCF7
TRCN0000002749	CSTVRS 07161016MN Plate 03	D	03	CCGGCCACAAATGAAGGGATATAAACTCGAGTTTATATCCCTTCATTTGT	NM_000314.x-3001s1c1	1	PTEN	NM_000314	5728	9606	phosphatase and tensin homolog (mutated in multipl	Yes	A549
TRCN0000002888	CSTVRS 07161016MN Plate 03	D	04	CCGGCCTTTGGATCAGTGTCTAATTCTCGAGAATTAGACACTGATCCAAA	NM_006264.x-6679s1c1	1	PTPN13	NM_006264	5783	9606	protein tyrosine phosphatase, non-receptor type 13	Yes	MCF7
TRCN0000002889	CSTVRS 07161016MN Plate 03	D	05	CCGGGCCACGGTCTATTCTTACTAACTCGAGTTAGTAAGAATAGACCGTG	NM_006264.x-1731s1c1	1	PTPN13	NM_006264	5783	9606	protein tyrosine phosphatase, non-receptor type 13	Yes	MCF7
TRCN0000002892	CSTVRS 07161016MN Plate 03	D	06	CCGGCCAGTGAAAGTCCATCTATTACTCGAGTAATAGATGGACTTTCACT	NM_006264.x-1307s1c1	1	PTPN13	NM_006264	5783	9606	protein tyrosine phosphatase, non-receptor type 13	Yes	MCF7
TRCN0000002845	CSTVRS 07161016MN Plate 03	D	07	CCGGGCTGCACATCAAGGAGTAATTCTCGAGAATTACTCCTTGATGTGCA	NM_002838.x-1296s1c1	1	PTPRC	NM_002838	5788	9606	protein tyrosine phosphatase, receptor type, C	Yes	A3
TRCN0000002847	CSTVRS 07161016MN Plate 03	D	08	CCGGCCTTTCCTACAGACCCAGTTTCTCGAGAAACTGGGTCTGTAGGAAA	NM_002838.x-556s1c1	1	PTPRC	NM_002838	5788	9606	protein tyrosine phosphatase, receptor type, C	Yes	A3
TRCN0000002848	CSTVRS 07161016MN Plate 03	D	09	CCGGGCAGGGTCAAACTACATAAATCTCGAGATTTATGTAGTTTGACCCT	NM_002838.x-2193s1c1	1	PTPRC	NM_002838	5788	9606	protein tyrosine phosphatase, receptor type, C	Yes	A3
TRCN0000003043	CSTVRS 07161016MN Plate 03	D	10	CCGGGCCGAGGATGAAAGAGAAGCTCTCGAGAGCTTCTCTTTCATCCTCG	NM_014330.x-1468s1c1	1	PPP1R15A	NM_014330	23645	9606	protein phosphatase 1, regulatory (inhibitor) subu	Yes	A549
TRCN0000003041	CSTVRS 07161016MN Plate 03	D	11	CCGGCGAGAAGGTCACTGTCCATTTCTCGAGAAATGGACAGTGACCTTCT	NM_014330.x-1917s1c1	1	PPP1R15A	NM_014330	23645	9606	protein phosphatase 1, regulatory (inhibitor) subu	Yes	A549
TRCN0000003042	CSTVRS 07161016MN Plate 03	D	12	CCGGGATGAGGACAGTGATACAGGACTCGAGTCCTGTATCACTGTCCTCA	NM_014330.x-1444s1c1	1	PPP1R15A	NM_014330	23645	9606	protein phosphatase 1, regulatory (inhibitor) subu	Yes	A549
TRCN0000003117	CSTVRS 07161016MN Plate 03	E	01	CCGGGCTGAAAGAATCGGACAAAGACTCGAGTCTTTGTCCGATTCTTTCA	NM_002738.x-847s1c1	1	PRKCB1	NM_002738	5579	9606	protein kinase C, beta 1	Yes	A3
TRCN0000003071	CSTVRS 07161016MN Plate 03	E	02	CCGGACAGTTATATTTGCAGGAGATCTCGAGATCTCCTGCAAATATAACT	NM_016614.x-791s1c1	1	TTRAP	NM_016614	51567	9606	TRAF and TNF receptor associated protein
TRCN0000003072	CSTVRS 07161016MN Plate 03	E	03	CCGGGCAGCAGAAGAGGGACACATTCTCGAGAATGTGTCCCTCTTCTGCT	NM_016614.x-992s1c1	1	TTRAP	NM_016614	51567	9606	TRAF and TNF receptor associated protein
TRCN0000003073	CSTVRS 07161016MN Plate 03	E	04	CCGGCAACTGATTCCACCACTTCTACTCGAGTAGAAGTGGTGGAATCAGT	NM_016614.x-300s1c1	1	TTRAP	NM_016614	51567	9606	TRAF and TNF receptor associated protein
TRCN0000003125	CSTVRS 07161016MN Plate 03	E	05	CCGGCCTACTGGATGCGTTCTTCAACTCGAGTTGAAGAACGCATCCAGTA	NM_004104.x-5503s1c1	1	FASN	NM_004104	2194	9606	fatty acid synthase	Yes	A549
TRCN0000003126	CSTVRS 07161016MN Plate 03	E	06	CCGGGCTACGACTACGGCCCTCATTCTCGAGAATGAGGGCCGTAGTCGTA	NM_004104.x-3120s1c1	1	FASN	NM_004104	2194	9606	fatty acid synthase	Yes	A549
TRCN0000003127	CSTVRS 07161016MN Plate 03	E	07	CCGGCATGGAGCGTATCTGTGAGAACTCGAGTTCTCACAGATACGCTCCA	NM_004104.x-6241s1c1	1	FASN	NM_004104	2194	9606	fatty acid synthase	Yes	MCF7
TRCN0000003168	CSTVRS 07161016MN Plate 03	E	08	CCGGGCCACAGCACAGTTACAAGTACTCGAGTACTTGTAACTGTGCTGTG	NM_003503.x-348s1c1	1	CDC7	NM_003503	8317	9606	CDC7 cell division cycle 7 (S. cerevisiae)	Yes	A549
TRCN0000003171	CSTVRS 07161016MN Plate 03	E	09	CCGGCCTAATCTGTTTGGTAAGTATCTCGAGATACTTACCAAACAGATTA	NM_003503.x-3049s1c1	1	CDC7	NM_003503	8317	9606	CDC7 cell division cycle 7 (S. cerevisiae)	Yes	A549
TRCN0000003172	CSTVRS 07161016MN Plate 03	E	10	CCGGCGCATTCATCAGTTTGGTATTCTCGAGAATACCAAACTGATGAATG	NM_003503.x-624s1c1	1	CDC7	NM_003503	8317	9606	CDC7 cell division cycle 7 (S. cerevisiae)
TRCN0000003187	CSTVRS 07161016MN Plate 03	E	11	CCGGCGCCCATCTTTCACACACATTCTCGAGAATGTGTGTGAAAGATGGG	NM_014215.x-3960s1c1	1	INSRR	NM_014215	3645	9606	insulin receptor-related receptor
TRCN0000003188	CSTVRS 07161016MN Plate 03	E	12	CCGGCATCCTCAAGTACGAAATCAACTCGAGTTGATTTCGTACTTGAGGA	NM_014215.x-2789s1c1	1	INSRR	NM_014215	3645	9606	insulin receptor-related receptor
TRCN0000003189	CSTVRS 07161016MN Plate 03	F	01	CCGGCCTCTGCTTGGAACACATCTACTCGAGTAGATGTGTTCCAAGCAGA	NM_014215.x-1595s1c1	1	INSRR	NM_014215	3645	9606	insulin receptor-related receptor
TRCN0000003201	CSTVRS 07161016MN Plate 03	F	02	CCGGCGAGTCAGTATCCAGCCCAATCTCGAGATTGGGCTGGATACTGACT	NM_022740.x-3587s1c1	1	HIPK2	NM_022740	28996	9606	homeodomain interacting protein kinase 2
TRCN0000003202	CSTVRS 07161016MN Plate 03	F	03	CCGGCCTGACCATGACCTTTAACAACTCGAGTTGTTAAAGGTCATGGTCA	NM_022740.x-1845s1c1	1	HIPK2	NM_022740	28996	9606	homeodomain interacting protein kinase 2
TRCN0000003203	CSTVRS 07161016MN Plate 03	F	04	CCGGCGGGACAAAGACAACTAGGTTCTCGAGAACCTAGTTGTCTTTGTCC	NM_022740.x-1389s1c1	1	HIPK2	NM_022740	28996	9606	homeodomain interacting protein kinase 2
TRCN0000003306	CSTVRS 07161016MN Plate 03	F	05	CCGGCCCGTAATATCTTGTGCCAAACTCGAGTTTGGCACAAGATATTACG	NM_000601.x-1512s1c1	1	HGF	NM_000601	3082	9606	hepatocyte growth factor (hepapoietin A; scatter f
TRCN0000003307	CSTVRS 07161016MN Plate 03	F	06	CCGGCAGACCAATGTGCTAATAGATCTCGAGATCTATTAGCACATTGGTC	NM_000601.x-265s1c1	1	HGF	NM_000601	3082	9606	hepatocyte growth factor (hepapoietin A; scatter f
TRCN0000003308	CSTVRS 07161016MN Plate 03	F	07	CCGGGCAAAGACTACCCTAATCAAACTCGAGTTTGATTAGGGTAGTCTTT	NM_000601.x-201s1c1	1	HGF	NM_000601	3082	9606	hepatocyte growth factor (hepapoietin A; scatter f
TRCN0000003378	CSTVRS 07161016MN Plate 03	F	08	CCGGCGATTATATGATGAGAAGCAACTCGAGTTGCTTCTCATCATATAAT	NM_002392.x-504s1c1	1	MDM2	NM_002392	4193	9606	Mdm2, transformed 3T3 cell double minute 2, p53 bi
TRCN0000003379	CSTVRS 07161016MN Plate 03	F	09	CCGGCTGTGTGTAATAAGGGAGATACTCGAGTATCTCCCTTATTACACAC	NM_002392.x-906s1c1	1	MDM2	NM_002392	4193	9606	Mdm2, transformed 3T3 cell double minute 2, p53 bi
TRCN0000003380	CSTVRS 07161016MN Plate 03	F	10	CCGGCTCAGCCATCAACTTCTAGTACTCGAGTACTAGAAGTTGATGGCTG	NM_002392.x-1495s1c1	1	MDM2	NM_002392	4193	9606	Mdm2, transformed 3T3 cell double minute 2, p53 bi
TRCN0000003318	CSTVRS 07161016MN Plate 03	F	11	CCGGCCGGCCTTTCCTGCTTCTCATCTCGAGATGAGAAGCAGGAAAGGCC	NM_000660.x-1606s1c1	1	TGFB1	NM_000660	7040	9606	transforming growth factor, beta 1 (Camurati-Engel
TRCN0000003319	CSTVRS 07161016MN Plate 03	F	12	CCGGCCACAACGAAATCTATGACAACTCGAGTTGTCATAGATTTCGTTGT	NM_000660.x-1189s1c1	1	TGFB1	NM_000660	7040	9606	transforming growth factor, beta 1 (Camurati-Engel
TRCN0000003320	CSTVRS 07161016MN Plate 03	G	01	CCGGCAAGCAGAGTACACACAGCATCTCGAGATGCTGTGTGTACTCTGCT	NM_000660.x-1213s1c1	1	TGFB1	NM_000660	7040	9606	transforming growth factor, beta 1 (Camurati-Engel	Yes	A549
TRCN0000003348	CSTVRS 07161016MN Plate 03	G	02	CCGGCCAGAAGATATGTGCTACCCACTCGAGTGGGTAGCACATATCTTCT	NM_003839.x-924s1c1	1	TNFRSF11A	NM_003839	8792	9606	tumor necrosis factor receptor superfamily, member
TRCN0000003349	CSTVRS 07161016MN Plate 03	G	03	CCGGGCCCACAGAAGATGAATACATCTCGAGATGTATTCATCTTCTGTGG	NM_003839.x-1067s1c1	1	TNFRSF11A	NM_003839	8792	9606	tumor necrosis factor receptor superfamily, member
OMIT	CSTVRS 07161016MN Plate 03	G	04
TRCN0000003363	CSTVRS 07161016MN Plate 03	G	05	CCGGCCCATAAAGTGAGTCTGTCCTCTCGAGAGGACAGACTCACTTTATG	NM_033012.x-397s1c1	1	TNFSF11	NM_033012	8600	9606	tumor necrosis factor (ligand) superfamily, member
TRCN0000003364	CSTVRS 07161016MN Plate 03	G	06	CCGGGCAGAGAAAGCGATGGTGGATCTCGAGATCCACCATCGCTTTCTCT	NM_033012.x-285s1c1	1	TNFSF11	NM_033012	8600	9606	tumor necrosis factor (ligand) superfamily, member
TRCN0000003365	CSTVRS 07161016MN Plate 03	G	07	CCGGAGAGGAAATCAGCATCGAGGTCTCGAGACCTCGATGCTGATTTCCT	NM_033012.x-719s1c1	1	TNFSF11	NM_033012	8600	9606	tumor necrosis factor (ligand) superfamily, member
TRCN0000003372	CSTVRS 07161016MN Plate 03	G	08	CCGGCCTGATGATGTGTCTGTGGATCTCGAGATCCACAGACACATCATCA	NM_000462.x-685s1c1	1	UBE3A	NM_000462	7337	9606	ubiquitin protein ligase E3A (human papilloma viru
TRCN0000003368	CSTVRS 07161016MN Plate 03	G	09	CCGGCCTACATCTCATACTTGCTTTCTCGAGAAAGCAAGTATGAGATGTA	NM_000462.x-2512s1c1	1	UBE3A	NM_000462	7337	9606	ubiquitin protein ligase E3A (human papilloma viru
TRCN0000003369	CSTVRS 07161016MN Plate 03	G	10	CCGGCGGAATACTCAAGCAAAGAAACTCGAGTTTCTTTGCTTGAGTATTC	NM_000462.x-2549s1c1	1	UBE3A	NM_000462	7337	9606	ubiquitin protein ligase E3A (human papilloma viru
TRCN0000003391	CSTVRS 07161016MN Plate 03	G	11	CCGGGCACACAAGATGAATTAGCAACTCGAGTTGCTAATTCATCTTGTGT	NM_003592.x-1195s1c1	1	CUL1	NM_003592	8454	9606	cullin 1	Yes	A549
TRCN0000003393	CSTVRS 07161016MN Plate 03	G	12	CCGGGCCAGCATGATCTCCAAGTTACTCGAGTAACTTGGAGATCATGCTG	NM_003592.x-1806s1c1	1	CUL1	NM_003592	8454	9606	cullin 1	Yes	A549
TRCN0000003467	CSTVRS 07161016MN Plate 03	H	01	CCGGCCCTCGACATCCACTTTGAAACTCGAGTTTCAAAGTGGATGTCGAG	NM_020165.x-648s1c1	1	RAD18	NM_020165	56852	9606	RAD18 homolog (S. cerevisiae)
TRCN0000003468	CSTVRS 07161016MN Plate 03	H	02	CCGGTGCTTCGAGTATTTCAACATTCTCGAGAATGTTGAAATACTCGAAG	NM_020165.x-159s1c1	1	RAD18	NM_020165	56852	9606	RAD18 homolog (S. cerevisiae)
TRCN0000003469	CSTVRS 07161016MN Plate 03	H	03	CCGGGAACCAAGAAACAAGCGTAATCTCGAGATTACGCTTGTTTCTTGGT	NM_020165.x-1536s1c1	1	RAD18	NM_020165	56852	9606	RAD18 homolog (S. cerevisiae)
TRCN0000003529	CSTVRS 07161016MN Plate 03	H	04	CCGGGCGCTACACCACCGAGATCATCTCGAGATGATCTCGGTGGTGTAGC	NM_001733.x-959s1c1	1	C1R	NM_001733	715	9606	complement component 1, r subcomponent	Yes	A549
TRCN0000003530	CSTVRS 07161016MN Plate 03	H	05	CCGGTGGACCTTGATGAATGTGCTTCTCGAGAAGCACATTCATCAAGGTC	NM_001733.x-481s1c1	1	C1R	NM_001733	715	9606	complement component 1, r subcomponent
TRCN0000003531	CSTVRS 07161016MN Plate 03	H	06	CCGGCCTAGACGAGTTCACCATCATCTCGAGATGATGGTGAACTCGTCTA	NM_001733.x-1001s1c1	1	C1R	NM_001733	715	9606	complement component 1, r subcomponent	Yes	A549
TRCN0000003502	CSTVRS 07161016MN Plate 03	H	07	CCGGCCAGATATACTACAACTCAATCTCGAGATTGAGTTGTAGTATATCT	NM_001223.x-711s1c1	1	CASP1	NM_001223	834	9606	caspase 1, apoptosis-related cysteine peptidase (i
TRCN0000003503	CSTVRS 07161016MN Plate 03	H	08	CCGGCTACAACTCAATGCAATCTTTCTCGAGAAAGATTGCATTGAGTTGT	NM_001223.x-720s1c1	1	CASP1	NM_001223	834	9606	caspase 1, apoptosis-related cysteine peptidase (i
TRCN0000003504	CSTVRS 07161016MN Plate 03	H	09	CCGGCACACGTCTTGCTCTCATTATCTCGAGATAATGAGAGCAAGACGTG	NM_001223.x-437s1c1	1	CASP1	NM_001223	834	9606	caspase 1, apoptosis-related cysteine peptidase (i
TRCN0000003506	CSTVRS 07161016MN Plate 03	H	10	CCGGCACTCCCTAGACAATAAAGATCTCGAGATCTTTATTGTCTAGGGAG	NM_001224.x-482s1c1	1	CASP2	NM_001224	835	9606	caspase 2, apoptosis-related cysteine peptidase (n	Yes	A549
TRCN0000003508	CSTVRS 07161016MN Plate 03	H	11	CCGGGTTGAGCTGTGACTACGACTTCTCGAGAAGTCGTAGTCACAGCTCA	NM_001224.x-388s1c1	1	CASP2	NM_001224	835	9606	caspase 2, apoptosis-related cysteine peptidase (n	Yes	A549
TRCN0000003509	CSTVRS 07161016MN Plate 03	H	12	CCGGGATATGTTGCTCACCACCCTTCTCGAGAAGGGTGGTGAGCAACATA	NM_001224.x-341s1c1	1	CASP2	NM_001224	835	9606	caspase 2, apoptosis-related cysteine peptidase (n	Yes	A549
TRCN0000003549	CSTVRS 07161016MN Plate 04	A	01	CCGGGCGAATCAATGGACTCTGGAACTCGAGTTCCAGAGTCCATTGATTC	NM_004346.x-306s1c1	1	CASP3	NM_004346	836	9606	caspase 3, apoptosis-related cysteine peptidase	Yes	MCF7
TRCN0000003551	CSTVRS 07161016MN Plate 04	A	02	CCGGCCGAAAGGTGGCAACAGAATTCTCGAGAATTCTGTTGCCACCTTTC	NM_004346.x-955s1c1	1	CASP3	NM_004346	836	9606	caspase 3, apoptosis-related cysteine peptidase	Yes	MCF7
TRCN0000003510	CSTVRS 07161016MN Plate 04	A	03	CCGGCCGAGGAATGGAGCTGACTTTCTCGAGAAAGTCAGCTCCATTCCTC	NM_001225.x-492s1c1	1	CASP4	NM_001225	837	9606	caspase 4, apoptosis-related cysteine peptidase
TRCN0000003511	CSTVRS 07161016MN Plate 04	A	04	CCGGAGACTATGTAAAGAAAGAGCTCTCGAGAGCTCTTTCTTTACATAGT	NM_001225.x-387s1c1	1	CASP4	NM_001225	837	9606	caspase 4, apoptosis-related cysteine peptidase
TRCN0000003512	CSTVRS 07161016MN Plate 04	A	05	CCGGGCAACGTATGGCAGGACAAATCTCGAGATTTGTCCTGCCATACGTT	NM_001225.x-233s1c1	1	CASP4	NM_001225	837	9606	caspase 4, apoptosis-related cysteine peptidase
TRCN0000003515	CSTVRS 07161016MN Plate 04	A	06	CCGGGACTTCCTCATGTGTTACTCTCTCGAGAGAGTAACACATGAGGAAG	NM_001226.x-691s1c1	1	CASP6	NM_001226	839	9606	caspase 6, apoptosis-related cysteine peptidase
TRCN0000003516	CSTVRS 07161016MN Plate 04	A	07	CCGGCCTTTGGATGTAGTAGATAATCTCGAGATTATCTACTACATCCAAA	NM_001226.x-598s1c1	1	CASP6	NM_001226	839	9606	caspase 6, apoptosis-related cysteine peptidase
TRCN0000003517	CSTVRS 07161016MN Plate 04	A	08	CCGGCTCATGTGTTACTCTGTTGCACTCGAGTGCAACAGAGTAACACATG	NM_001226.x-697s1c1	1	CASP6	NM_001226	839	9606	caspase 6, apoptosis-related cysteine peptidase
TRCN0000003521	CSTVRS 07161016MN Plate 04	A	09	CCGGGCCTGCATCCTCTTAAGCCATCTCGAGATGGCTTAAGAGGATGCAG	NM_001227.x-724s1c1	1	CASP7	NM_001227	840	9606	caspase 7, apoptosis-related cysteine peptidase
TRCN0000003522	CSTVRS 07161016MN Plate 04	A	10	CCGGGCTGACTTCCTCTTCGCCTATCTCGAGATAGGCGAAGAGGAAGTCA	NM_001227.x-961s1c1	1	CASP7	NM_001227	840	9606	caspase 7, apoptosis-related cysteine peptidase
TRCN0000003523	CSTVRS 07161016MN Plate 04	A	11	CCGGGTAATCACTAATGCTCAACAACTCGAGTTGTTGAGCATTAGTGATT	NM_001227.x-2235s1c1	1	CASP7	NM_001227	840	9606	caspase 7, apoptosis-related cysteine peptidase
TRCN0000003519	CSTVRS 07161016MN Plate 04	A	12	CCGGAGGATTTGACAGCCCACTTTACTCGAGTAAAGTGGGCTGTCAAATC	NM_001227.x-791s1c1	1	CASP7	NM_001227	840	9606	caspase 7, apoptosis-related cysteine peptidase
TRCN0000003520	CSTVRS 07161016MN Plate 04	B	01	CCGGCCTCGTTTGTACCGTCCCTCTCTCGAGAGAGGGACGGTACAAACGA	NM_001227.x-398s1c1	1	CASP7	NM_001227	840	9606	caspase 7, apoptosis-related cysteine peptidase
TRCN0000003559	CSTVRS 07161016MN Plate 04	B	02	CCGGCGACATGGAGACTATTGGCTTCTCGAGAAGCCAATAGTCTCCATGT	NM_005186.x-1451s1c1	1	CAPN1	NM_005186	823	9606	calpain 1, (mu/I) large subunit
TRCN0000003560	CSTVRS 07161016MN Plate 04	B	03	CCGGCTAGAGACCATGTTCCGATTTCTCGAGAAATCGGAACATGGTCTCT	NM_005186.x-2187s1c1	1	CAPN1	NM_005186	823	9606	calpain 1, (mu/I) large subunit
TRCN0000003561	CSTVRS 07161016MN Plate 04	B	04	CCGGAGGGACTTGTGTACTGGTTATCTCGAGATAACCAGTACACAAGTCC	NM_005186.x-2895s1c1	1	CAPN1	NM_005186	823	9606	calpain 1, (mu/I) large subunit
TRCN0000003563	CSTVRS 07161016MN Plate 04	B	05	CCGGCGAATGGGAAGACCTGACAATCTCGAGATTGTCAGGTCTTCCCATT	NM_014289.x-1402s1c1	1	CAPN6	NM_014289	827	9606	calpain 6
TRCN0000003564	CSTVRS 07161016MN Plate 04	B	06	CCGGGAGAAGAAGTATGCCAATGAACTCGAGTTCATTGGCATACTTCTTC	NM_014289.x-1753s1c1	1	CAPN6	NM_014289	827	9606	calpain 6
TRCN0000003565	CSTVRS 07161016MN Plate 04	B	07	CCGGCCGTGATCTGAAGTCTCTGTACTCGAGTACAGAGACTTCAGATCAC	NM_014289.x-1983s1c1	1	CAPN6	NM_014289	827	9606	calpain 6
TRCN0000003585	CSTVRS 07161016MN Plate 04	B	08	CCGGAGGACAGACAAGGAACCCATACTCGAGTATGGGTTCCTTGTCTGTC	NM_001230.x-958s1c1	1	CASP10	NM_001230	843	9606	caspase 10, apoptosis-related cysteine peptidase
TRCN0000003586	CSTVRS 07161016MN Plate 04	B	09	CCGGCCCTGGATGCACTTTCAATATCTCGAGATATTGAAAGTGCATCCAG	NM_001230.x-1612s1c1	1	CASP10	NM_001230	843	9606	caspase 10, apoptosis-related cysteine peptidase
TRCN0000003587	CSTVRS 07161016MN Plate 04	B	10	CCGGCCCACCTTGTTACTGCTACTACTCGAGTAGTAGCAGTAACAAGGTG	NM_001230.x-3007s1c1	1	CASP10	NM_001230	843	9606	caspase 10, apoptosis-related cysteine peptidase
TRCN0000003553	CSTVRS 07161016MN Plate 04	B	11	CCGGAGTTAAGATGTTGGAATACCTCTCGAGAGGTATTCCAACATCTTAA	NM_004347.x-190s1c1	1	CASP5	NM_004347	838	9606	caspase 5, apoptosis-related cysteine peptidase
TRCN0000003554	CSTVRS 07161016MN Plate 04	B	12	CCGGCACCATAGAACGAGCAACCTTCTCGAGAAGGTTGCTCGTTCTATGG	NM_004347.x-1237s1c1	1	CASP5	NM_004347	838	9606	caspase 5, apoptosis-related cysteine peptidase
TRCN0000003555	CSTVRS 07161016MN Plate 04	C	01	CCGGCACTTCTCAATATGGACCAAACTCGAGTTTGGTCCATATTGAGAAG	NM_004347.x-381s1c1	1	CASP5	NM_004347	838	9606	caspase 5, apoptosis-related cysteine peptidase
TRCN0000003575	CSTVRS 07161016MN Plate 04	C	02	CCGGGAATCACAGACTTTGGACAAACTCGAGTTTGTCCAAAGTCTGTGAT	NM_001228.x-959s1c1	1	CASP8	NM_001228	841	9606	caspase 8, apoptosis-related cysteine peptidase
TRCN0000003576	CSTVRS 07161016MN Plate 04	C	03	CCGGGACATGAACCTGCTGGATATTCTCGAGAATATCCAGCAGGTTCATG	NM_001228.x-758s1c1	1	CASP8	NM_001228	841	9606	caspase 8, apoptosis-related cysteine peptidase
TRCN0000003578	CSTVRS 07161016MN Plate 04	C	04	CCGGTCACAGCATTAGGGACAGGAACTCGAGTTCCTGTCCCTAATGCTGT	NM_001228.x-1069s1c1	1	CASP8	NM_001228	841	9606	caspase 8, apoptosis-related cysteine peptidase
TRCN0000003583	CSTVRS 07161016MN Plate 04	C	05	CCGGGATGCCTGGTTGCTTTAATTTCTCGAGAAATTAAAGCAACCAGGCA	NM_001229.x-1292s1c1	1	CASP9	NM_001229	842	9606	caspase 9, apoptosis-related cysteine peptidase	Yes	A549
TRCN0000003580	CSTVRS 07161016MN Plate 04	C	06	CCGGCTTTGTGTCCTACTCTACTTTCTCGAGAAAGTAGAGTAGGACACAA	NM_001229.x-1118s1c1	1	CASP9	NM_001229	842	9606	caspase 9, apoptosis-related cysteine peptidase	Yes	A549
TRCN0000003581	CSTVRS 07161016MN Plate 04	C	07	CCGGCAGCTTCCAGATTGACGACAACTCGAGTTGTCGTCAATCTGGAAGC	NM_001229.x-1500s1c1	1	CASP9	NM_001229	842	9606	caspase 9, apoptosis-related cysteine peptidase	Yes	MCF7
TRCN0000003595	CSTVRS 07161016MN Plate 04	C	08	CCGGGCCAGATGTGTGAGCCAGGAACTCGAGTTCCTGGCTCACACATCTG	NM_001242.x-316s1c1	1	TNFRSF7	NM_001242	939	9606	tumor necrosis factor receptor superfamily, member
TRCN0000003596	CSTVRS 07161016MN Plate 04	C	09	CCGGGCACTGTAACTCTGGTCTTCTCTCGAGAGAAGACCAGAGTTACAGT	NM_001242.x-452s1c1	1	TNFRSF7	NM_001242	939	9606	tumor necrosis factor receptor superfamily, member
TRCN0000003597	CSTVRS 07161016MN Plate 04	C	10	CCGGCGAAAGACCCACATGCTACAACTCGAGTTGTAGCATGTGGGTCTTT	NM_001242.x-1250s1c1	1	TNFRSF7	NM_001242	939	9606	tumor necrosis factor receptor superfamily, member
TRCN0000003660	CSTVRS 07161016MN Plate 04	C	11	CCGGCATCACCTTCATCGCAGCCAACTCGAGTTGGCTGCGATGAAGGTGA	NM_001909.x-694s1c1	1	CTSD	NM_001909	1509	9606	cathepsin D (lysosomal aspartyl peptidase)	Yes	A549
TRCN0000003661	CSTVRS 07161016MN Plate 04	C	12	CCGGACCTCGTTTGACATCCACTATCTCGAGATAGTGGATGTCAAACGAG	NM_001909.x-539s1c1	1	CTSD	NM_001909	1509	9606	cathepsin D (lysosomal aspartyl peptidase)
TRCN0000003662	CSTVRS 07161016MN Plate 04	D	01	CCGGCGGTGTCAAAGTGGAGAGGCACTCGAGTGCCTCTCCACTTTGACAC	NM_001909.x-643s1c1	1	CTSD	NM_001909	1509	9606	cathepsin D (lysosomal aspartyl peptidase)
TRCN0000003701	CSTVRS 07161016MN Plate 04	D	02	CCGGTGCCTTGAACTGGGACATAAACTCGAGTTTATGTCCCAGTTCAAGG	NM_004401.x-875s1c1	1	DFFA	NM_004401	1676	9606	DNA fragmentation factor, 45kDa, alpha polypeptide	Yes	A549
TRCN0000003703	CSTVRS 07161016MN Plate 04	D	03	CCGGGTGGATGATGACGATTACTTTCTCGAGAAAGTAATCGTCATCATCC	NM_004401.x-264s1c1	1	DFFA	NM_004401	1676	9606	DNA fragmentation factor, 45kDa, alpha polypeptide	Yes	A549
TRCN0000003704	CSTVRS 07161016MN Plate 04	D	04	CCGGTGGCGTTGTGTTATTGGTAGACTCGAGTCTACCAATAACACAACGC	NM_004401.x-1084s1c1	1	DFFA	NM_004401	1676	9606	DNA fragmentation factor, 45kDa, alpha polypeptide	Yes	A549
TRCN0000003705	CSTVRS 07161016MN Plate 04	D	05	CCGGCACGGAGCTGACGGAAGATTACTCGAGTAATCTTCCGTCAGCTCCG	NM_004402.x-287s1c1	1	DFFB	NM_004402	1677	9606	DNA fragmentation factor, 40kDa, beta polypeptide
TRCN0000003706	CSTVRS 07161016MN Plate 04	D	06	CCGGGCACAACGTCAGCCAGAACATCTCGAGATGTTCTGGCTGACGTTGT	NM_004402.x-500s1c1	1	DFFB	NM_004402	1677	9606	DNA fragmentation factor, 40kDa, beta polypeptide
TRCN0000003707	CSTVRS 07161016MN Plate 04	D	07	CCGGGCTCCGGTCCATGCAGTACAACTCGAGTTGTACTGCATGGACCGGA	NM_004402.x-719s1c1	1	DFFB	NM_004402	1677	9606	DNA fragmentation factor, 40kDa, beta polypeptide
TRCN0000003745	CSTVRS 07161016MN Plate 04	D	08	CCGGCCACCTTCATGCAAACGTAAACTCGAGTTTACGTTTGCATGAAGGT	NM_000465.x-1166s1c1	1	BARD1	NM_000465	580	9606	BRCA1 associated RING domain 1	Yes	293T/17
TRCN0000003746	CSTVRS 07161016MN Plate 04	D	09	CCGGAGGTAGAGTCATTCATATTTGCTCGAGCAAATATGAATGACTCTAC	NM_000465.x-2500s1c1	1	BARD1	NM_000465	580	9606	BRCA1 associated RING domain 1
TRCN0000003747	CSTVRS 07161016MN Plate 04	D	10	CCGGGCTGTTTGATGGATGCTACTTCTCGAGAAGTAGCATCCATCAAACA	NM_000465.x-2083s1c1	1	BARD1	NM_000465	580	9606	BRCA1 associated RING domain 1	Yes	293T/17
TRCN0000003780	CSTVRS 07161016MN Plate 04	D	11	CCGGGCCGAATTGTCTTTGGTGCTTCTCGAGAAGCACCAAAGACAATTCG	NM_001166.x-3398s1c1	1	BIRC2	NM_001166	329	9606	baculoviral IAP repeat-containing 2	Yes	A549
TRCN0000003781	CSTVRS 07161016MN Plate 04	D	12	CCGGACATTCATTATCTCCCACCTTCTCGAGAAGGTGGGAGATAATGAAT	NM_001166.x-1567s1c1	1	BIRC2	NM_001166	329	9606	baculoviral IAP repeat-containing 2
TRCN0000003782	CSTVRS 07161016MN Plate 04	E	01	CCGGGCTGCGGCCAACATCTTCAAACTCGAGTTTGAAGATGTTGGCCGCA	NM_001166.x-2714s1c1	1	BIRC2	NM_001166	329	9606	baculoviral IAP repeat-containing 2	Yes	A549
TRCN0000003775	CSTVRS 07161016MN Plate 04	E	02	CCGGGCAGAGTCATCAATTATCCATCTCGAGATGGATAATTGATGACTCT	NM_001165.x-3851s1c1	1	BIRC3	NM_001165	330	9606	baculoviral IAP repeat-containing 3
TRCN0000003776	CSTVRS 07161016MN Plate 04	E	03	CCGGGCACTACAAACACAATATTCACTCGAGTGAATATTGTGTTTGTAGT	NM_001165.x-4821s1c1	1	BIRC3	NM_001165	330	9606	baculoviral IAP repeat-containing 3
TRCN0000003777	CSTVRS 07161016MN Plate 04	E	04	CCGGCCGTCAAGTTCAAGCCAGTTACTCGAGTAACTGGCTTGAACTTGAC	NM_001165.x-3775s1c1	1	BIRC3	NM_001165	330	9606	baculoviral IAP repeat-containing 3
TRCN0000003785	CSTVRS 07161016MN Plate 04	E	05	CCGGAGCTGTAGATAGATGGCAATACTCGAGTATTGCCATCTATCTACAG	NM_001167.x-332s1c1	1	BIRC4	NM_001167	331	9606	baculoviral IAP repeat-containing 4	Yes	A549
TRCN0000003787	CSTVRS 07161016MN Plate 04	E	06	CCGGGACATGGATATACTCAGTTAACTCGAGTTAACTGAGTATATCCATG	NM_001167.x-947s1c1	1	BIRC4	NM_001167	331	9606	baculoviral IAP repeat-containing 4	Yes	A549
TRCN0000003788	CSTVRS 07161016MN Plate 04	E	07	CCGGCAGAATGGTCAGTACAAAGTTCTCGAGAACTTTGTACTGACCATTC	NM_001167.x-459s1c1	1	BIRC4	NM_001167	331	9606	baculoviral IAP repeat-containing 4	Yes	A549
TRCN0000003789	CSTVRS 07161016MN Plate 04	E	08	CCGGAGACCAACCCATCACCTCAGTCTCGAGACTGAGGTGATGGGTTGGT	NM_001255.x-1611s1c1	1	CDC20	NM_001255	991	9606	CDC20 cell division cycle 20 homolog (S. cerevisia	Yes	A549
TRCN0000003790	CSTVRS 07161016MN Plate 04	E	09	CCGGTGGTGGTAATGATAACTTGGTCTCGAGACCAAGTTATCATTACCAC	NM_001255.x-1088s1c1	1	CDC20	NM_001255	991	9606	CDC20 cell division cycle 20 homolog (S. cerevisia	Yes	A549
TRCN0000003793	CSTVRS 07161016MN Plate 04	E	10	CCGGCAGACATTCACCCAGCATCAACTCGAGTTGATGCTGGGTGAATGTC	NM_001255.x-1155s1c1	1	CDC20	NM_001255	991	9606	CDC20 cell division cycle 20 homolog (S. cerevisia	Yes	A549
TRCN0000003800	CSTVRS 07161016MN Plate 04	E	11	CCGGGAAGGGATGGACTAAGCTAATCTCGAGATTAGCTTAGTCCATCCCT	NM_001350.x-2410s1c1	1	DAXX	NM_001350	1616	9606	death-associated protein 6	Yes	A549
TRCN0000003801	CSTVRS 07161016MN Plate 04	E	12	CCGGTCACCATCGTTACTGTCAGAACTCGAGTTCTGACAGTAACGATGGT	NM_001350.x-1697s1c1	1	DAXX	NM_001350	1616	9606	death-associated protein 6	Yes	A549
TRCN0000003802	CSTVRS 07161016MN Plate 04	F	01	CCGGGCCACACAATGCGATCCAGAACTCGAGTTCTGGATCGCATTGTGTG	NM_001350.x-2285s1c1	1	DAXX	NM_001350	1616	9606	death-associated protein 6	Yes	A549
TRCN0000003761	CSTVRS 07161016MN Plate 04	F	02	CCGGCCAGAAGCAGAATGTGACCATCTCGAGATGGTCACATTCTGCTTCT	NM_000625.x-1542s1c1	1	NOS2A	NM_000625	4843	9606	nitric oxide synthase 2A (inducible, hepatocytes)
TRCN0000003762	CSTVRS 07161016MN Plate 04	F	03	CCGGCGAGGACTATTTCTTTCAGCTCTCGAGAGCTGAAAGAAATAGTCCT	NM_000625.x-3594s1c1	1	NOS2A	NM_000625	4843	9606	nitric oxide synthase 2A (inducible, hepatocytes)
TRCN0000003763	CSTVRS 07161016MN Plate 04	F	04	CCGGGAAGCGGTAACAAAGGAGATACTCGAGTATCTCCTTTGTTACCGCT	NM_000625.x-763s1c1	1	NOS2A	NM_000625	4843	9606	nitric oxide synthase 2A (inducible, hepatocytes)
TRCN0000003734	CSTVRS 07161016MN Plate 04	F	05	CCGGCTGGAAGATATGCCTGTGGATCTCGAGATCCACAGGCATATCTTCC	NM_000345.x-383s1c1	1	SNCA	NM_000345	6622	9606	synuclein, alpha (non A4 component of amyloid prec
TRCN0000003735	CSTVRS 07161016MN Plate 04	F	06	CCGGCTGACAATGAGGCTTATGAAACTCGAGTTTCATAAGCCTCATTGTC	NM_000345.x-405s1c1	1	SNCA	NM_000345	6622	9606	synuclein, alpha (non A4 component of amyloid prec	Yes	293T/17
TRCN0000003736	CSTVRS 07161016MN Plate 04	F	07	CCGGACCAAAGAGCAAGTGACAAATCTCGAGATTTGTCACTTGCTCTTTG	NM_000345.x-221s1c1	1	SNCA	NM_000345	6622	9606	synuclein, alpha (non A4 component of amyloid prec	Yes	293T/17
TRCN0000003757	CSTVRS 07161016MN Plate 04	F	08	CCGGCTGTAGCCCATGTTGTAGCAACTCGAGTTGCTACAACATGGGCTAC	NM_000594.x-432s1c1	1	TNF	NM_000594	7124	9606	tumor necrosis factor (TNF superfamily, member 2)
TRCN0000003758	CSTVRS 07161016MN Plate 04	F	09	CCGGGCAGGTCTACTTTGGGATCATCTCGAGATGATCCCAAAGTAGACCT	NM_000594.x-841s1c1	1	TNF	NM_000594	7124	9606	tumor necrosis factor (TNF superfamily, member 2)
TRCN0000003759	CSTVRS 07161016MN Plate 04	F	10	CCGGCAGGTCTACTTTGGGATCATTCTCGAGAATGATCCCAAAGTAGACC	NM_000594.x-842s1c1	1	TNF	NM_000594	7124	9606	tumor necrosis factor (TNF superfamily, member 2)
TRCN0000003773	CSTVRS 07161016MN Plate 04	F	11	CCGGGCCTTGGGTCTACTAATAATACTCGAGTATTATTAGTAGACCCAAG	NM_001066.x-897s1c1	1	TNFRSF1B	NM_001066	7133	9606	tumor necrosis factor receptor superfamily, member
TRCN0000003774	CSTVRS 07161016MN Plate 04	F	12	CCGGAGTGCCTGATGCTGGGATGAACTCGAGTTCATCCCAGCATCAGGCA	NM_001066.x-1445s1c1	1	TNFRSF1B	NM_001066	7133	9606	tumor necrosis factor receptor superfamily, member
TRCN0000003771	CSTVRS 07161016MN Plate 04	G	01	CCGGGCCTCACTTGCCTGCCGATAACTCGAGTTATCGGCAGGCAAGTGAG	NM_001066.x-989s1c1	1	TNFRSF1B	NM_001066	7133	9606	tumor necrosis factor receptor superfamily, member
TRCN0000003753	CSTVRS 07161016MN Plate 04	G	02	CCGGCGGCGCACAGAGGAAGAGAATCTCGAGATTCTCTTCCTCTGTGCGC	NM_000546.x-1095s1c1	1	TP53	NM_000546	7157	9606	tumor protein p53 (Li-Fraumeni syndrome)	Yes	MCF7
TRCN0000003755	CSTVRS 07161016MN Plate 04	G	03	CCGGGTCCAGATGAAGCTCCCAGAACTCGAGTTCTGGGAGCTTCATCTGG	NM_000546.x-427s1c1	1	TP53	NM_000546	7157	9606	tumor protein p53 (Li-Fraumeni syndrome)	Yes	MCF7
TRCN0000003756	CSTVRS 07161016MN Plate 04	G	04	CCGGCACCATCCACTACAACTACATCTCGAGATGTAGTTGTAGTGGATGG	NM_000546.x-941s1c1	1	TP53	NM_000546	7157	9606	tumor protein p53 (Li-Fraumeni syndrome)	Yes	A549
TRCN0000003834	CSTVRS 07161016MN Plate 04	G	05	CCGGTCAGGCCAGGAAGTCATGTTTCTCGAGAAACATGACTTCCTGGCCT	NM_001761.x-2266s1c1	1	CCNF	NM_001761	899	9606	cyclin F	Yes	A549
TRCN0000003831	CSTVRS 07161016MN Plate 04	G	06	CCGGCTCAACTCTCAACTCACTGTACTCGAGTACAGTGAGTTGAGAGTTG	NM_001761.x-3703s1c1	1	CCNF	NM_001761	899	9606	cyclin F	Yes	A549
TRCN0000003832	CSTVRS 07161016MN Plate 04	G	07	CCGGGCAACAGGTGAAGCGGATAAACTCGAGTTTATCCGCTTCACCTGTT	NM_001761.x-2329s1c1	1	CCNF	NM_001761	899	9606	cyclin F	Yes	A549
TRCN0000003840	CSTVRS 07161016MN Plate 04	G	08	CCGGCCATTACTTCATCCCTGTCATCTCGAGATGACAGGGATGAAGTAAT	NM_001885.x-420s1c1	1	CRYAB	NM_001885	1410	9606	crystallin, alpha B
TRCN0000003841	CSTVRS 07161016MN Plate 04	G	09	CCGGGCAGGCCCAAATTATCAAGCTCTCGAGAGCTTGATAATTTGGGCCT	NM_001885.x-650s1c1	1	CRYAB	NM_001885	1410	9606	crystallin, alpha B
TRCN0000003842	CSTVRS 07161016MN Plate 04	G	10	CCGGTCCCTGAGTCCCTTCTACCTTCTCGAGAAGGTAGAAGGGACTCAGG	NM_001885.x-152s1c1	1	CRYAB	NM_001885	1410	9606	crystallin, alpha B
TRCN0000003843	CSTVRS 07161016MN Plate 04	G	11	CCGGAGGTGCTATCTGTCTGCTCTACTCGAGTAGAGCAGACAGATAGCAC	NM_001904.x-1248s1c1	1	CTNNB1	NM_001904	1499	9606	catenin (cadherin-associated protein), beta 1, 88k	Yes	MCF7
TRCN0000003844	CSTVRS 07161016MN Plate 04	G	12	CCGGCGCATGGAAGAAATAGTTGAACTCGAGTTCAACTATTTCTTCCATG	NM_001904.x-1907s1c1	1	CTNNB1	NM_001904	1499	9606	catenin (cadherin-associated protein), beta 1, 88k
TRCN0000003845	CSTVRS 07161016MN Plate 04	H	01	CCGGGCTTGGAATGAGACTGCTGATCTCGAGATCAGCAGTCTCATTCCAA	NM_001904.x-2279s1c1	1	CTNNB1	NM_001904	1499	9606	catenin (cadherin-associated protein), beta 1, 88k
TRCN0000003858	CSTVRS 07161016MN Plate 04	H	02	CCGGGTTCACTGTTAAAGAGGTCATCTCGAGATGACCTCTTTAACAGTGA	NM_002393.x-254s1c1	1	MDM4	NM_002393	4194	9606	Mdm4, transformed 3T3 cell double minute 4, p53 bi	Yes	A549
TRCN0000003859	CSTVRS 07161016MN Plate 04	H	03	CCGGCCCTGATTGTCGAAGAACCATCTCGAGATGGTTCTTCGACAATCAG	NM_002393.x-1193s1c1	1	MDM4	NM_002393	4194	9606	Mdm4, transformed 3T3 cell double minute 4, p53 bi	Yes	A549
TRCN0000003860	CSTVRS 07161016MN Plate 04	H	04	CCGGACAGTCCTTCAGCTATTTCATCTCGAGATGAAATAGCTGAAGGACT	NM_002393.x-2003s1c1	1	MDM4	NM_002393	4194	9606	Mdm4, transformed 3T3 cell double minute 4, p53 bi	Yes	A549
TRCN0000003862	CSTVRS 07161016MN Plate 04	H	05	CCGGGATGCTGTTGTAATTTCCTGTCTCGAGACAGGAAATTACAACAGCA	NM_002592.x-705s1c1	1	PCNA	NM_002592	5111	9606	proliferating cell nuclear antigen	Yes	A549
TRCN0000003863	CSTVRS 07161016MN Plate 04	H	06	CCGGGAAGCACCAAACCAGGAGAAACTCGAGTTTCTCCTGGTTTGGTGCT	NM_002592.x-549s1c1	1	PCNA	NM_002592	5111	9606	proliferating cell nuclear antigen
TRCN0000003864	CSTVRS 07161016MN Plate 04	H	07	CCGGACGTCTCTTTGGTGCAGCTCACTCGAGTGAGCTGCACCAAAGAGAC	NM_002592.x-370s1c1	1	PCNA	NM_002592	5111	9606	proliferating cell nuclear antigen	Yes	A549
TRCN0000003865	CSTVRS 07161016MN Plate 04	H	08	CCGGCAATACAACGACAGCCCAGAACTCGAGTTCTGGGCTGTCGTTGTAT	NM_002675.x-1548s1c1	1	PML	NM_002675	5371	9606	promyelocytic leukemia	Yes	MCF7
TRCN0000003868	CSTVRS 07161016MN Plate 04	H	09	CCGGGTGTACCGGCAGATTGTGGATCTCGAGATCCACAATCTGCCGGTAC	NM_002675.x-493s1c1	1	PML	NM_002675	5371	9606	promyelocytic leukemia	Yes	MCF7
TRCN0000003869	CSTVRS 07161016MN Plate 04	H	10	CCGGGTGTACGCCTTCTCCATCAAACTCGAGTTTGATGGAGAAGGCGTAC	NM_002675.x-1501s1c1	1	PML	NM_002675	5371	9606	promyelocytic leukemia	Yes	MCF7
TRCN0000003837	CSTVRS 07161016MN Plate 04	H	11	CCGGGCAACGCCGAGAGAGGAACAACTCGAGTTGTTCCTCTCTCGGCGTT	NM_001806.x-487s1c1	1	CEBPG	NM_001806	1054	9606	CCAAT/enhancer binding protein (C/EBP), gamma	Yes	293T/17
TRCN0000003839	CSTVRS 07161016MN Plate 04	H	12	CCGGCTGACCAAGGAATTAAGTGTACTCGAGTACACTTAATTCCTTGGTC	NM_001806.x-620s1c1	1	CEBPG	NM_001806	1054	9606	CCAAT/enhancer binding protein (C/EBP), gamma	Yes	293T/17
TRCN0000003951	CSTVRS 07161016MN Plate 05	A	01	CCGGCCAGCGTTACTACAGCAGATACTCGAGTATCTGCTGTAGTAACGCT	NM_002874.x-1249s1c1	1	RAD23B	NM_002874	5887	9606	RAD23 homolog B (S. cerevisiae)	Yes	A549
TRCN0000003954	CSTVRS 07161016MN Plate 05	A	02	CCGGCTCCAGCATCAGCGACAGCATCTCGAGATGCTGTCGCTGATGCTGG	NM_002874.x-731s1c1	1	RAD23B	NM_002874	5887	9606	RAD23 homolog B (S. cerevisiae)	Yes	A549
TRCN0000003955	CSTVRS 07161016MN Plate 05	A	03	CCGGCAGCAGATAGGTCGAGAGAATCTCGAGATTCTCTCGACCTATCTGC	NM_002874.x-1261s1c1	1	RAD23B	NM_002874	5887	9606	RAD23 homolog B (S. cerevisiae)	Yes	A549
TRCN0000003961	CSTVRS 07161016MN Plate 05	A	04	CCGGGTCGCCCAAAGCTCACATGTTCTCGAGAACATGTGAGCTTTGGGCG	NM_003031.x-380s1c1	1	SIAH1	NM_003031	6477	9606	seven in absentia homolog 1 (Drosophila)
TRCN0000003962	CSTVRS 07161016MN Plate 05	A	05	CCGGTCACCAGCAGTTCTTCGCAATCTCGAGATTGCGAAGAACTGCTGGT	NM_003031.x-789s1c1	1	SIAH1	NM_003031	6477	9606	seven in absentia homolog 1 (Drosophila)
TRCN0000003963	CSTVRS 07161016MN Plate 05	A	06	CCGGCACACCTTTGAGCTTAATCTTCTCGAGAAGATTAAGCTCAAAGGTG	NM_003031.x-1810s1c1	1	SIAH1	NM_003031	6477	9606	seven in absentia homolog 1 (Drosophila)
TRCN0000004000	CSTVRS 07161016MN Plate 05	A	07	CCGGCCACTGCCTTCTACCTTGTTTCTCGAGAAACAAGGTAGAAGGCAGT	NM_003334.x-3449s1c1	1	UBE1	NM_003334	7317	9606	ubiquitin-activating enzyme E1 (A1S9T and BN75 tem	Yes	A549
OMIT	CSTVRS 07161016MN Plate 05	A	08
TRCN0000004004	CSTVRS 07161016MN Plate 05	A	09	CCGGGTGCTATGGTTTCTATGGTTACTCGAGTAACCATAGAAACCATAGC	NM_003334.x-782s1c1	1	UBE1	NM_003334	7317	9606	ubiquitin-activating enzyme E1 (A1S9T and BN75 tem	Yes	A549
TRCN0000004010	CSTVRS 07161016MN Plate 05	A	10	CCGGGCAGTTATATTTGGACCAGAACTCGAGTTCTGGTCCAAATATAACT	NM_003337.x-529s1c1	1	UBE2B	NM_003337	7320	9606	ubiquitin-conjugating enzyme E2B (RAD6 homolog)	Yes	HeLa
TRCN0000004011	CSTVRS 07161016MN Plate 05	A	11	CCGGGAATCCTAACAGTCCAGCCAACTCGAGTTGGCTGGACTGTTAGGAT	NM_003337.x-765s1c1	1	UBE2B	NM_003337	7320	9606	ubiquitin-conjugating enzyme E2B (RAD6 homolog)	Yes	HeLa
TRCN0000004012	CSTVRS 07161016MN Plate 05	A	12	CCGGCGGGATTTCAAGCGGTTACAACTCGAGTTGTAACCGCTTGAAATCC	NM_003337.x-448s1c1	1	UBE2B	NM_003337	7320	9606	ubiquitin-conjugating enzyme E2B (RAD6 homolog)	Yes	HeLa
TRCN0000004043	CSTVRS 07161016MN Plate 05	B	01	CCGGGACTGAATAATCTCGGCAATACTCGAGTATTGCCGAGATTATTCAG	NM_003368.x-707s1c1	1	USP1	NM_003368	7398	9606	ubiquitin specific peptidase 1
TRCN0000004044	CSTVRS 07161016MN Plate 05	B	02	CCGGCCAGAGACAAACTAGATCAAACTCGAGTTTGATCTAGTTTGTCTCT	NM_003368.x-1350s1c1	1	USP1	NM_003368	7398	9606	ubiquitin specific peptidase 1
TRCN0000004045	CSTVRS 07161016MN Plate 05	B	03	CCGGCCAGTGACCAAACAGGCATTACTCGAGTAATGCCTGTTTGGTCACT	NM_003368.x-2615s1c1	1	USP1	NM_003368	7398	9606	ubiquitin specific peptidase 1
TRCN0000004076	CSTVRS 07161016MN Plate 05	B	04	CCGGGCAAATACATGGAGAACGGCACTCGAGTGCCGTTCTCCATGTATTT	NM_003655.x-960s1c1	1	CBX4	NM_003655	8535	9606	chromobox homolog 4 (Pc class homolog, Drosophila)
OMIT	CSTVRS 07161016MN Plate 05	B	05
TRCN0000004075	CSTVRS 07161016MN Plate 05	B	06	CCGGTCCAGGCAAAGGCTCCGAGAACTCGAGTTCTCGGAGCCTTTGCCTG	NM_003655.x-820s1c1	1	CBX4	NM_003655	8535	9606	chromobox homolog 4 (Pc class homolog, Drosophila)
TRCN0000004160	CSTVRS 07161016MN Plate 05	B	07	CCGGCGGCTATGAAACCCAAACCTTCTCGAGAAGGTTTGGGTTTCATAGC	NM_016252.x-13448s1c1	1	BIRC6	NM_016252	57448	9606	baculoviral IAP repeat-containing 6 (apollon)
TRCN0000004161	CSTVRS 07161016MN Plate 05	B	08	CCGGGCTCATTTGTTGGTTTCAGATCTCGAGATCTGAAACCAACAAATGA	NM_016252.x-8161s1c1	1	BIRC6	NM_016252	57448	9606	baculoviral IAP repeat-containing 6 (apollon)	Yes	MCH58
TRCN0000004159	CSTVRS 07161016MN Plate 05	B	09	CCGGGCTGTAGTGAATGGTGCAAATCTCGAGATTTGCACCATTCACTACA	NM_016252.x-2281s1c1	1	BIRC6	NM_016252	57448	9606	baculoviral IAP repeat-containing 6 (apollon)	Yes	MCH58
TRCN0000004244	CSTVRS 07161016MN Plate 05	B	10	CCGGGCACAAACCATTCGGACTCAACTCGAGTTGAGTCCGAATGGTTTGT	NM_007051.x-1762s1c1	1	FAF1	NM_007051	11124	9606	Fas (TNFRSF6) associated factor 1	Yes	A549
TRCN0000004245	CSTVRS 07161016MN Plate 05	B	11	CCGGCCTGTACTGTTGGAGAGATTACTCGAGTAATCTCTCCAACAGTACA	NM_007051.x-809s1c1	1	FAF1	NM_007051	11124	9606	Fas (TNFRSF6) associated factor 1	Yes	A549
TRCN0000004247	CSTVRS 07161016MN Plate 05	B	12	CCGGCGCTCGTCTCACTCAATTCAACTCGAGTTGAATTGAGTGAGACGAG	NM_007051.x-2491s1c1	1	FAF1	NM_007051	11124	9606	Fas (TNFRSF6) associated factor 1	Yes	A549
TRCN0000004266	CSTVRS 07161016MN Plate 05	C	01	CCGGCGACAGTATGATGAACACAGTCTCGAGACTGTGTTCATCATACTGT	NM_007315.x-2580s1c1	1	STAT1	NM_007315	6772	9606	signal transducer and activator of transcription 1	Yes	A549
TRCN0000004267	CSTVRS 07161016MN Plate 05	C	02	CCGGCTGGAAGATTTACAAGATGAACTCGAGTTCATCTTGTAAATCTTCC	NM_007315.x-838s1c1	1	STAT1	NM_007315	6772	9606	signal transducer and activator of transcription 1	Yes	A549
TRCN0000004265	CSTVRS 07161016MN Plate 05	C	03	CCGGCCCTGAAGTATCTGTATCCAACTCGAGTTGGATACAGATACTTCAG	NM_007315.x-2339s1c1	1	STAT1	NM_007315	6772	9606	signal transducer and activator of transcription 1	Yes	A549
TRCN0000004352	CSTVRS 07161016MN Plate 05	C	04	CCGGCCGCACCAAGGAATGTACCATCTCGAGATGGTACATTCCTTGGTGC	NM_013282.x-1299s1c1	1	UHRF1	NM_013282	29128	9606	ubiquitin-like, containing PHD and RING finger dom	Yes	A549
TRCN0000004354	CSTVRS 07161016MN Plate 05	C	05	CCGGCATGCAGTATCCAGAAGGCTACTCGAGTAGCCTTCTGGATACTGCA	NM_013282.x-1896s1c1	1	UHRF1	NM_013282	29128	9606	ubiquitin-like, containing PHD and RING finger dom
TRCN0000004355	CSTVRS 07161016MN Plate 05	C	06	CCGGTGTGAAATACTGGCCCGAGAACTCGAGTTCTCGGGCCAGTATTTCA	NM_013282.x-1767s1c1	1	UHRF1	NM_013282	29128	9606	ubiquitin-like, containing PHD and RING finger dom	Yes	A549
TRCN0000004513	CSTVRS 07161016MN Plate 05	C	07	CCGGCCGACAATATACAAGTTTACTCTCGAGAGTAAACTTGTATATTGTC	NM_019887.x-369s1c1	1	DIABLO	NM_019887	56616	9606	diablo homolog (Drosophila)	Yes	MCF7
TRCN0000004514	CSTVRS 07161016MN Plate 05	C	08	CCGGCCGTTTCTCTATTGTATCCAACTCGAGTTGGATACAATAGAGAAAC	NM_019887.x-1383s1c1	1	DIABLO	NM_019887	56616	9606	diablo homolog (Drosophila)
TRCN0000004515	CSTVRS 07161016MN Plate 05	C	09	CCGGGTGACGATTGGCTTTGGAGTACTCGAGTACTCCAAAGCCAATCGTC	NM_019887.x-163s1c1	1	DIABLO	NM_019887	56616	9606	diablo homolog (Drosophila)
TRCN0000004539	CSTVRS 07161016MN Plate 05	C	10	CCGGATCACCAACCAGCCAGAAATTCTCGAGAATTTCTGGCTGGTTGGTG	NM_020529.x-452s1c1	1	NFKBIA	NM_020529	4792	9606	nuclear factor of kappa light polypeptide gene enh
TRCN0000004540	CSTVRS 07161016MN Plate 05	C	11	CCGGGCAGCAGACTCCACTCCACTTCTCGAGAAGTGGAGTGGAGTCTGCT	NM_020529.x-424s1c1	1	NFKBIA	NM_020529	4792	9606	nuclear factor of kappa light polypeptide gene enh
TRCN0000004541	CSTVRS 07161016MN Plate 05	C	12	CCGGGCACCTCCACTCCATCCTGAACTCGAGTTCAGGATGGAGTGGAGGT	NM_020529.x-604s1c1	1	NFKBIA	NM_020529	4792	9606	nuclear factor of kappa light polypeptide gene enh
TRCN0000004526	CSTVRS 07161016MN Plate 05	D	01	CCGGGTTGCCTGGTGGAAGTTAGAACTCGAGTTCTAACTTCCACCAGGCA	NM_020135.x-2268s1c1	1	WRNIP1	NM_020135	56897	9606	Werner helicase interacting protein 1	Yes	MCH58
TRCN0000004527	CSTVRS 07161016MN Plate 05	D	02	CCGGCGCTGTCGAGTGATTGTTCTTCTCGAGAAGAACAATCACTCGACAG	NM_020135.x-1302s1c1	1	WRNIP1	NM_020135	56897	9606	Werner helicase interacting protein 1	Yes	MCH58
TRCN0000004528	CSTVRS 07161016MN Plate 05	D	03	CCGGACAGCAAGAAACATAGCATAACTCGAGTTATGCTATGTTTCTTGCT	NM_020135.x-1042s1c1	1	WRNIP1	NM_020135	56897	9606	Werner helicase interacting protein 1	Yes	MCH58
TRCN0000004573	CSTVRS 07161016MN Plate 05	D	04	CCGGCGAGACGGTAGAGGGTGAGAACTCGAGTTCTCACCCTCTACCGTCT	NM_021138.x-729s1c1	1	TRAF2	NM_021138	7186	9606	TNF receptor-associated factor 2
TRCN0000004574	CSTVRS 07161016MN Plate 05	D	05	CCGGCCCTGAAAGAATACGAGAGCTCTCGAGAGCTCTCGTATTCTTTCAG	NM_021138.x-407s1c1	1	TRAF2	NM_021138	7186	9606	TNF receptor-associated factor 2
TRCN0000004571	CSTVRS 07161016MN Plate 05	D	06	CCGGCCCTTGCAGATTCCACGCCATCTCGAGATGGCGTGGAATCTGCAAG	NM_021138.x-699s1c1	1	TRAF2	NM_021138	7186	9606	TNF receptor-associated factor 2
TRCN0000004587	CSTVRS 07161016MN Plate 05	D	07	CCGGCGATGATTCCTATGGCTTCTACTCGAGTAGAAGCCATAGGAATCAT	NM_022066.x-827s1c1	1	UBE2O	NM_022066	63893	9606	ubiquitin-conjugating enzyme E2O	Yes	293T/17
TRCN0000004589	CSTVRS 07161016MN Plate 05	D	08	CCGGCGGGTCTCTTCTTCGATGATTCTCGAGAATCATCGAAGAAGAGACC	NM_022066.x-814s1c1	1	UBE2O	NM_022066	63893	9606	ubiquitin-conjugating enzyme E2O	Yes	293T/17
TRCN0000004590	CSTVRS 07161016MN Plate 05	D	09	CCGGTGTGTTGAGATGCTGCCGTTTCTCGAGAAACGGCAGCATCTCAACA	NM_022066.x-4103s1c1	1	UBE2O	NM_022066	63893	9606	ubiquitin-conjugating enzyme E2O	Yes	293T/17
TRCN0000004858	CSTVRS 07161016MN Plate 05	D	10	CCGGGCAAAGATAGAGGACGAGAAACTCGAGTTTCTCGTCCTCTATCTTT	NM_014707.1-536s1c1	1	HDAC9	NM_014707	9734	9606	histone deacetylase 9	Yes	A3
TRCN0000004856	CSTVRS 07161016MN Plate 05	D	11	CCGGCGCATTCTAATTCATGAAGATCTCGAGATCTTCATGAATTAGAATG	NM_014707.1-1072s1c1	1	HDAC9	NM_014707	9734	9606	histone deacetylase 9	Yes	HeLa
TRCN0000004857	CSTVRS 07161016MN Plate 05	D	12	CCGGGCAAAGATTTAGCTCCAGGATCTCGAGATCCTGGAGCTAAATCTTT	NM_014707.1-1880s1c1	1	HDAC9	NM_014707	9734	9606	histone deacetylase 9	Yes	HeLa
TRCN0000004906	CSTVRS 07161016MN Plate 05	E	01	CCGGCGCTTATGTGATGCTCGGAAACTCGAGTTTCCGAGCATCACATAAG	NM_000057.1-3578s1c1	1	BLM	NM_000057	641	9606	Bloom syndrome	Yes	293T/17
TRCN0000004907	CSTVRS 07161016MN Plate 05	E	02	CCGGGCTACATATCTGACAGGTGATCTCGAGATCACCTGTCAGATATGTA	NM_000057.1-2274s1c1	1	BLM	NM_000057	641	9606	Bloom syndrome	Yes	293T/17
TRCN0000004908	CSTVRS 07161016MN Plate 05	E	03	CCGGCGAAGGAAGTTGTATGCACTACTCGAGTAGTGCATACAACTTCCTT	NM_000057.1-418s1c1	1	BLM	NM_000057	641	9606	Bloom syndrome	Yes	293T/17
TRCN0000004909	CSTVRS 07161016MN Plate 05	E	04	CCGGGCAGACACTGTCTGAGCAGGTCTCGAGACCTGCTCAGACAGTGTCT	NM_000041.1-234s1c1	1	APOE	NM_000041	348	9606	apolipoprotein E
TRCN0000004910	CSTVRS 07161016MN Plate 05	E	05	CCGGCCGCCTCAAGAGCTGGTTCGACTCGAGTCGAACCAGCTCTTGAGGC	NM_000041.1-891s1c1	1	APOE	NM_000041	348	9606	apolipoprotein E
TRCN0000004894	CSTVRS 07161016MN Plate 05	E	06	CCGGCCCACTAATAAGTGGTACTATCTCGAGATAGTACCACTTATTAGTG	NM_024408.2-10688s1c1	1	NOTCH2	NM_024408	4853	9606	Notch homolog 2 (Drosophila)	Yes	A549
TRCN0000004895	CSTVRS 07161016MN Plate 05	E	07	CCGGGCAAGAATTGTCAGACAGTATCTCGAGATACTGTCTGACAATTCTT	NM_024408.2-2736s1c1	1	NOTCH2	NM_024408	4853	9606	Notch homolog 2 (Drosophila)	Yes	A3
TRCN0000004896	CSTVRS 07161016MN Plate 05	E	08	CCGGCCAGGATGAATGATGGTACTACTCGAGTAGTACCATCATTCATCCT	NM_024408.2-6072s1c1	1	NOTCH2	NM_024408	4853	9606	Notch homolog 2 (Drosophila)	Yes	A549
TRCN0000005072	CSTVRS 07161016MN Plate 05	E	09	CCGGGCCGACGATCACAGATACAAACTCGAGTTTGTATCTGTGATCGTCG	NM_000192.3-992s1c1	1	TBX5	NM_000192	6910	9606	T-box 5
TRCN0000005073	CSTVRS 07161016MN Plate 05	E	10	CCGGCCTAGATTACACATCGTGAAACTCGAGTTTCACGATGTGTAATCTA	NM_000192.3-1208s1c1	1	TBX5	NM_000192	6910	9606	T-box 5
TRCN0000005074	CSTVRS 07161016MN Plate 05	E	11	CCGGGCTGCACAGAATGTCAAGAATCTCGAGATTCTTGACATTCTGTGCA	NM_000192.3-1396s1c1	1	TBX5	NM_000192	6910	9606	T-box 5
TRCN0000005211	CSTVRS 07161016MN Plate 05	E	12	CCGGCCCACTATTGACCTGAGTCAACTCGAGTTGACTCAGGTCAATAGTG	NM_020193.2-2392s1c1	1	C11orf30	NM_020193	56946	9606	chromosome 11 open reading frame 30
TRCN0000005199	CSTVRS 07161016MN Plate 05	F	01	CCGGCCCGGAACATTGTTAATAGAACTCGAGTTCTATTAACAATGTTCCG	NM_003369.2-327s1c1	1	UVRAG	NM_003369	7405	9606	UV radiation resistance associated gene
TRCN0000005200	CSTVRS 07161016MN Plate 05	F	02	CCGGGCAGTTTGATTATGGTGTCTACTCGAGTAGACACCATAATCAAACT	NM_003369.2-1438s1c1	1	UVRAG	NM_003369	7405	9606	UV radiation resistance associated gene
TRCN0000005201	CSTVRS 07161016MN Plate 05	F	03	CCGGGCCCTTGGTTATACTGCACATCTCGAGATGTGCAGTATAACCAAGG	NM_003369.2-1265s1c1	1	UVRAG	NM_003369	7405	9606	UV radiation resistance associated gene	Yes	A549
TRCN0000005300	CSTVRS 07161016MN Plate 05	F	04	CCGGGCCGATCATGATTATGAAGTACTCGAGTACTTCATAATCATGATCG	XM_034274.12-151s1c1	1	MYBL1	XM_034274	4603	9606	v-myb myeloblastosis viral oncogene homolog (avian
TRCN0000005301	CSTVRS 07161016MN Plate 05	F	05	CCGGCGTTGGGCAGAAATTGCCAAACTCGAGTTTGGCAATTTCTGCCCAA	XM_034274.12-580s1c1	1	MYBL1	XM_034274	4603	9606	v-myb myeloblastosis viral oncogene homolog (avian
TRCN0000005302	CSTVRS 07161016MN Plate 05	F	06	CCGGGTGGGCAGAAAGCTCTCATTACTCGAGTAATGAGAGCTTTCTGCCC	XM_034274.12-1643s1c1	1	MYBL1	XM_034274	4603	9606	v-myb myeloblastosis viral oncogene homolog (avian
TRCN0000005551	CSTVRS 07161016MN Plate 05	F	07	CCGGCCGAGACTTTGTGAACATGATCTCGAGATCATGTTCACAAAGTCTC	NM_031426.1-403s1c1	1	C9orf58	NM_031426	83543	9606	chromosome 9 open reading frame 58	Yes	A549
TRCN0000005552	CSTVRS 07161016MN Plate 05	F	08	CCGGCCTCAAGTTAGTCATGATGTTCTCGAGAACATCATGACTAACTTGA	NM_031426.1-445s1c1	1	C9orf58	NM_031426	83543	9606	chromosome 9 open reading frame 58
TRCN0000005553	CSTVRS 07161016MN Plate 05	F	09	CCGGCCACCTGGAGATGAAGAAGATCTCGAGATCTTCTTCATCTCCAGGT	NM_031426.1-340s1c1	1	C9orf58	NM_031426	83543	9606	chromosome 9 open reading frame 58	Yes	A549
TRCN0000005514	CSTVRS 07161016MN Plate 05	F	10	CCGGGCTGTGTTAAACCTCAGAGTTCTCGAGAACTCTGAGGTTTAACACA	NM_021960.3-3125s1c1	1	MCL1	NM_021960	4170	9606	myeloid cell leukemia sequence 1 (BCL2-related)
TRCN0000005515	CSTVRS 07161016MN Plate 05	F	11	CCGGGCAGAAAGTATCACAGACGTTCTCGAGAACGTCTGTGATACTTTCT	NM_021960.3-1001s1c1	1	MCL1	NM_021960	4170	9606	myeloid cell leukemia sequence 1 (BCL2-related)
TRCN0000005516	CSTVRS 07161016MN Plate 05	F	12	CCGGGCTGGAGATTATCTCTCGGTACTCGAGTACCGAGAGATAATCTCCA	NM_021960.3-664s1c1	1	MCL1	NM_021960	4170	9606	myeloid cell leukemia sequence 1 (BCL2-related)
TRCN0000005590	CSTVRS 07161016MN Plate 05	G	01	CCGGCCGCTATACCTCGGATTACTTCTCGAGAAGTAATCCGAGGTATAGC	NM_005238.2-728s1c1	1	ETS1	NM_005238	2113	9606	v-ets erythroblastosis virus E26 oncogene homolog
TRCN0000005591	CSTVRS 07161016MN Plate 05	G	02	CCGGCTGGAATTACTCACTGATAAACTCGAGTTTATCAGTGAGTAATTCC	NM_005238.2-1296s1c1	1	ETS1	NM_005238	2113	9606	v-ets erythroblastosis virus E26 oncogene homolog	Yes	A3
TRCN0000005592	CSTVRS 07161016MN Plate 05	G	03	CCGGGCCCTGGGTAAAGACTGCTTTCTCGAGAAAGCAGTCTTTACCCAGG	NM_005238.2-591s1c1	1	ETS1	NM_005238	2113	9606	v-ets erythroblastosis virus E26 oncogene homolog	Yes	A3
TRCN0000005724	CSTVRS 07161016MN Plate 05	G	04	CCGGGTGTGTTCAATACGAGTAATTCTCGAGAATTACTCGTATTGAACAC	NM_030918.4-752s1c1	1	SNX27	NM_030918	81609	9606	sorting nexin family member 27	Yes	MCH58
TRCN0000005725	CSTVRS 07161016MN Plate 05	G	05	CCGGCACGCCATATTTCAATTACATCTCGAGATGTAATTGAAATATGGCG	NM_030918.4-1525s1c1	1	SNX27	NM_030918	81609	9606	sorting nexin family member 27	Yes	A3
TRCN0000005726	CSTVRS 07161016MN Plate 05	G	06	CCGGCAACGGTTACAGTCAGGGTTACTCGAGTAACCCTGACTGTAACCGT	NM_030918.4-870s1c1	1	SNX27	NM_030918	81609	9606	sorting nexin family member 27	Yes	MCH58
TRCN0000005809	CSTVRS 07161016MN Plate 05	G	07	CCGGCCACCGCATGAGTTGAATCAACTCGAGTTGATTCAACTCATGCGGT	NM_002175.1-672s1c1	1	IFNA21	NM_002175	3452	9606	interferon, alpha 21
TRCN0000005810	CSTVRS 07161016MN Plate 05	G	08	CCGGCCTGGCACAAATGGGAAGAATCTCGAGATTCTTCCCATTTGTGCCA	NM_002175.1-128s1c1	1	IFNA21	NM_002175	3452	9606	interferon, alpha 21
TRCN0000005811	CSTVRS 07161016MN Plate 05	G	09	CCGGGCTGTGAAGAAATACTTCCAACTCGAGTTGGAAGTATTTCTTCACA	NM_002175.1-432s1c1	1	IFNA21	NM_002175	3452	9606	interferon, alpha 21
TRCN0000005800	CSTVRS 07161016MN Plate 05	G	10	CCGGAGCATTCTTCAACCAGCAGATCTCGAGATCTGCTGGTTGAAGAATG	NM_002176.1-607s1c1	1	IFNB1	NM_002176	3456	9606	interferon, beta 1, fibroblast
TRCN0000005801	CSTVRS 07161016MN Plate 05	G	11	CCGGCCTACAAAGAAGCAGCAATTTCTCGAGAAATTGCTGCTTCTTTGTA	NM_002176.1-87s1c1	1	IFNB1	NM_002176	3456	9606	interferon, beta 1, fibroblast
TRCN0000005802	CSTVRS 07161016MN Plate 05	G	12	CCGGCGCATTGACCATCTATGAGATCTCGAGATCTCATAGATGGTCAATG	NM_002176.1-228s1c1	1	IFNB1	NM_002176	3456	9606	interferon, beta 1, fibroblast
TRCN0000005873	CSTVRS 07161016MN Plate 05	H	01	CCGGCCCTGCTATAACTATGACCATCTCGAGATGGTCATAGTTATAGCAG	NM_024013.1-723s1c1	1	IFNA1	NM_024013	3439	9606	interferon, alpha 1
TRCN0000005874	CSTVRS 07161016MN Plate 05	H	02	CCGGCCTCTCTTTATCAACAAACTTCTCGAGAAGTTTGTTGATAAAGAGA	NM_024013.1-589s1c1	1	IFNA1	NM_024013	3439	9606	interferon, alpha 1
TRCN0000005875	CSTVRS 07161016MN Plate 05	H	03	CCGGGCAAGAAAGATTAAGGAGGAACTCGAGTTCCTCCTTAATCTTTCTT	NM_024013.1-610s1c1	1	IFNA1	NM_024013	3439	9606	interferon, alpha 1
TRCN0000005829	CSTVRS 07161016MN Plate 05	H	04	CCGGGCAATGATCCTGATTGACTAACTCGAGTTAGTCAATCAGGATCATT	NM_002171.1-633s1c1	1	IFNA10	NM_002171	3446	9606	interferon, alpha 10
TRCN0000005830	CSTVRS 07161016MN Plate 05	H	05	CCGGCCTGGGACAAATGGGAAGAATCTCGAGATTCTTCCCATTTGTCCCA	NM_002171.1-166s1c1	1	IFNA10	NM_002171	3446	9606	interferon, alpha 10
TRCN0000005831	CSTVRS 07161016MN Plate 05	H	06	CCGGCCTGATGAATGAGGACTCCATCTCGAGATGGAGTCCTCATTCATCA	NM_002171.1-445s1c1	1	IFNA10	NM_002171	3446	9606	interferon, alpha 10
TRCN0000005858	CSTVRS 07161016MN Plate 05	H	07	CCGGCCTGGCACAAATGAGCAGAATCTCGAGATTCTGCTCATTTGTGCCA	NM_006900.2-189s1c1	1	IFNA13	NM_006900	3447	9606	interferon, alpha 13
TRCN0000005859	CSTVRS 07161016MN Plate 05	H	08	CCGGGAAGAAATACTTCCGAAGAATCTCGAGATTCTTCGGAAGTATTTCT	NM_006900.2-498s1c1	1	IFNA13	NM_006900	3447	9606	interferon, alpha 13
TRCN0000005860	CSTVRS 07161016MN Plate 05	H	09	CCGGCCAGCAGATCTTCAACCTCTTCTCGAGAAGAGGTTGAAGATCTGCT	NM_006900.2-321s1c1	1	IFNA13	NM_006900	3447	9606	interferon, alpha 13	Yes	A549
TRCN0000005819	CSTVRS 07161016MN Plate 05	H	10	CCGGCATTTCAAAGACTCACTTCTACTCGAGTAGAAGTGAGTCTTTGAAA	NM_002172.1-692s1c1	1	IFNA14	NM_002172	3448	9606	interferon, alpha 14
TRCN0000005820	CSTVRS 07161016MN Plate 05	H	11	CCGGCTGGGCTGTAATCTGTCTCAACTCGAGTTGAGACAGATTACAGCCC	NM_002172.1-120s1c1	1	IFNA14	NM_002172	3448	9606	interferon, alpha 14
TRCN0000005821	CSTVRS 07161016MN Plate 05	H	12	CCGGCCTGAATAACAGGAGGACTTTCTCGAGAAAGTCCTCCTGTTATTCA	NM_002172.1-149s1c1	1	IFNA14	NM_002172	3448	9606	interferon, alpha 14
TRCN0000005835	CSTVRS 07161016MN Plate 06	A	01	CCGGCCTCCTAGACAAATTCTACATCTCGAGATGTAGAATTTGTCTAGGA	NM_002173.1-315s1c1	1	IFNA16	NM_002173	3449	9606	interferon, alpha 16
TRCN0000005836	CSTVRS 07161016MN Plate 06	A	02	CCGGGCTGTGAGGAAATACTTTCAACTCGAGTTGAAAGTATTTCCTCACA	NM_002173.1-430s1c1	1	IFNA16	NM_002173	3449	9606	interferon, alpha 16
TRCN0000005837	CSTVRS 07161016MN Plate 06	A	03	CCGGCCTGAAGGACAGATATGATTTCTCGAGAAATCATATCTGTCCTTCA	NM_002173.1-162s1c1	1	IFNA16	NM_002173	3449	9606	interferon, alpha 16
TRCN0000005839	CSTVRS 07161016MN Plate 06	A	04	CCGGCTCAATTTCAAAGACTCACTTCTCGAGAAGTGAGTCTTTGAAATTG	NM_021268.1-684s1c1	1	IFNA17	NM_021268	3451	9606	interferon, alpha 17
TRCN0000005840	CSTVRS 07161016MN Plate 06	A	05	CCGGCCTGAAGGACAGACATGACTTCTCGAGAAGTCATGTCTGTCCTTCA	NM_021268.1-205s1c1	1	IFNA17	NM_021268	3451	9606	interferon, alpha 17
TRCN0000005841	CSTVRS 07161016MN Plate 06	A	06	CCGGGAACTTTACCAGCAACTGAATCTCGAGATTCAGTTGCTGGTAAAGT	NM_021268.1-380s1c1	1	IFNA17	NM_021268	3451	9606	interferon, alpha 17
TRCN0000005865	CSTVRS 07161016MN Plate 06	A	07	CCGGGCTGTGAGGAAATACTTCCAACTCGAGTTGGAAGTATTTCCTCACA	NM_000605.2-489s1c1	1	IFNA2	NM_000605	3440	9606	interferon, alpha 2
TRCN0000005866	CSTVRS 07161016MN Plate 06	A	08	CCGGCTAGACAAATTCTACACTGAACTCGAGTTCAGTGTAGAATTTGTCT	NM_000605.2-378s1c1	1	IFNA2	NM_000605	3440	9606	interferon, alpha 2
TRCN0000005867	CSTVRS 07161016MN Plate 06	A	09	CCGGCTTGCAAGAAAGTTTAAGAAGCTCGAGCTTCTTAAACTTTCTTGCA	NM_000605.2-605s1c1	1	IFNA2	NM_000605	3440	9606	interferon, alpha 2
TRCN0000005814	CSTVRS 07161016MN Plate 06	A	10	CCGGCATGAGTTCTTCCATTTCAAACTCGAGTTTGAAATGGAAGAACTCA	NM_021068.1-766s1c1	1	IFNA4	NM_021068	3441	9606	interferon, alpha 4
TRCN0000005815	CSTVRS 07161016MN Plate 06	A	11	CCGGCCTGGCTGTGAGGAAATACTTCTCGAGAAGTATTTCCTCACAGCCA	NM_021068.1-560s1c1	1	IFNA4	NM_021068	3441	9606	interferon, alpha 4
TRCN0000005816	CSTVRS 07161016MN Plate 06	A	12	CCGGGCATGTGTGATACAGGAGGTTCTCGAGAACCTCCTGTATCACACAT	NM_021068.1-501s1c1	1	IFNA4	NM_021068	3441	9606	interferon, alpha 4
TRCN0000005846	CSTVRS 07161016MN Plate 06	B	01	CCGGTCAACTGCAAGTCAATCTGTTCTCGAGAACAGATTGACTTGCAGTT	NM_002169.1-41s1c1	1	IFNA5	NM_002169	3442	9606	interferon, alpha 5
TRCN0000005847	CSTVRS 07161016MN Plate 06	B	02	CCGGTGTGGACTCTATCCTGACTGTCTCGAGACAGTCAGGATAGAGTCCA	NM_002169.1-408s1c1	1	IFNA5	NM_002169	3442	9606	interferon, alpha 5
TRCN0000005843	CSTVRS 07161016MN Plate 06	B	03	CCGGAGTGGAAGACACTCCTCTGATCTCGAGATCAGAGGAGTGTCTTCCA	NM_002169.1-384s1c1	1	IFNA5	NM_002169	3442	9606	interferon, alpha 5
TRCN0000005855	CSTVRS 07161016MN Plate 06	B	04	CCGGAGGCTTCTAGACAAACTCTATCTCGAGATAGAGTTTGTCTAGAAGC	NM_021002.1-307s1c1	1	IFNA6	NM_021002	3443	9606	interferon, alpha 6
TRCN0000005856	CSTVRS 07161016MN Plate 06	B	05	CCGGGACAGACATGACTTCAGATTTCTCGAGAAATCTGAAGTCATGTCTG	NM_021002.1-163s1c1	1	IFNA6	NM_021002	3443	9606	interferon, alpha 6
TRCN0000005857	CSTVRS 07161016MN Plate 06	B	06	CCGGCCTTCAATCTCTTCAGCACAACTCGAGTTGTGCTGAAGAGATTGAA	NM_021002.1-260s1c1	1	IFNA6	NM_021002	3443	9606	interferon, alpha 6
TRCN0000005824	CSTVRS 07161016MN Plate 06	B	07	CCGGACATGAATTCAGATTCCCGGACTCGAGTCCGGGAATCTGAATTCAT	NM_021057.1-208s1c1	1	IFNA7	NM_021057	3444	9606	interferon, alpha 7
TRCN0000005825	CSTVRS 07161016MN Plate 06	B	08	CCGGCCTGATGAATGAGGACTTCATCTCGAGATGAAGTCCTCATTCATCA	NM_021057.1-439s1c1	1	IFNA7	NM_021057	3444	9606	interferon, alpha 7
TRCN0000005826	CSTVRS 07161016MN Plate 06	B	09	CCGGGTGCTGGTACTCAGCTACAAACTCGAGTTTGTAGCTGAGTACCAGC	NM_021057.1-71s1c1	1	IFNA7	NM_021057	3444	9606	interferon, alpha 7
TRCN0000005870	CSTVRS 07161016MN Plate 06	B	10	CCGGTGAGACCCTTCTAGATGAATTCTCGAGAATTCATCTAGAAGGGTCT	NM_002170.2-347s1c1	1	IFNA8	NM_002170	3445	9606	interferon, alpha 8
TRCN0000005871	CSTVRS 07161016MN Plate 06	B	11	CCGGCTACAAGTCATTCAGCTCTCTCTCGAGAGAGAGCTGAATGACTTGT	NM_002170.2-89s1c1	1	IFNA8	NM_002170	3445	9606	interferon, alpha 8
TRCN0000005872	CSTVRS 07161016MN Plate 06	B	12	CCGGCCAGGAGGAGTTTGATGATAACTCGAGTTATCATCAAACTCCTCCT	NM_002170.2-230s1c1	1	IFNA8	NM_002170	3445	9606	interferon, alpha 8
TRCN0000005944	CSTVRS 07161016MN Plate 06	C	01	CCGGCCAGTTAGTCTTACTGAGCTTCTCGAGAAGCTCAGTAAGACTAACT	NM_002154.3-3030s1c1	1	HSPA4	NM_002154	3308	9606	heat shock 70kDa protein 4
TRCN0000005945	CSTVRS 07161016MN Plate 06	C	02	CCGGCCACTGCATTTGACACGACATCTCGAGATGTCGTGTCAAATGCAGT	NM_002154.3-952s1c1	1	HSPA4	NM_002154	3308	9606	heat shock 70kDa protein 4
TRCN0000005946	CSTVRS 07161016MN Plate 06	C	03	CCGGGCCTTCGGATTCAGACAAGAACTCGAGTTCTTGTCTGAATCCGAAG	NM_002154.3-2759s1c1	1	HSPA4	NM_002154	3308	9606	heat shock 70kDa protein 4
TRCN0000005940	CSTVRS 07161016MN Plate 06	C	04	CCGGGCACGCTTACTACCTTCAGTACTCGAGTACTGAAGGTAGTAAGCGT	NM_000636.1-562s1c1	1	SOD2	NM_000636	6648	9606	superoxide dismutase 2, mitochondrial	Yes	A549
TRCN0000005942	CSTVRS 07161016MN Plate 06	C	05	CCGGGCAAGGAACAACAGGCCTTATCTCGAGATAAGGCCTGTTGTTCCTT	NM_000636.1-514s1c1	1	SOD2	NM_000636	6648	9606	superoxide dismutase 2, mitochondrial	Yes	A549
TRCN0000005943	CSTVRS 07161016MN Plate 06	C	06	CCGGGTGGTGGTCATATCAATCATACTCGAGTATGATTGATATGACCACC	NM_000636.1-279s1c1	1	SOD2	NM_000636	6648	9606	superoxide dismutase 2, mitochondrial	Yes	A549
TRCN0000005934	CSTVRS 07161016MN Plate 06	C	07	CCGGCTTAGGTGTTAGGAGTTAATACTCGAGTATTAACTCCTAACACCTA	NM_003844.2-1499s1c1	1	TNFRSF10A	NM_003844	8797	9606	tumor necrosis factor receptor superfamily, member
TRCN0000005935	CSTVRS 07161016MN Plate 06	C	08	CCGGGCACACAGCAATGGGAACATACTCGAGTATGTTCCCATTGCTGTGT	NM_003844.2-421s1c1	1	TNFRSF10A	NM_003844	8797	9606	tumor necrosis factor receptor superfamily, member	Yes	A549
TRCN0000005936	CSTVRS 07161016MN Plate 06	C	09	CCGGGCTTGTAAATCAGATGAAGAACTCGAGTTCTTCATCTGATTTACAA	NM_003844.2-570s1c1	1	TNFRSF10A	NM_003844	8797	9606	tumor necrosis factor receptor superfamily, member
TRCN0000005930	CSTVRS 07161016MN Plate 06	C	10	CCGGCCACAAAGAATCAGGTACAAACTCGAGTTTGTACCTGATTCTTTGT	NM_003842.3-822s1c1	1	TNFRSF10B	NM_003842	8795	9606	tumor necrosis factor receptor superfamily, member	Yes	A549
TRCN0000005932	CSTVRS 07161016MN Plate 06	C	11	CCGGCTCACTGGAATGACCTCCTTTCTCGAGAAAGGAGGTCATTCCAGTG	NM_003842.3-599s1c1	1	TNFRSF10B	NM_003842	8795	9606	tumor necrosis factor receptor superfamily, member	Yes	A549
TRCN0000005933	CSTVRS 07161016MN Plate 06	C	12	CCGGGCAGAAGATTGAGGACCACTTCTCGAGAAGTGGTCCTCAATCTTCT	NM_003842.3-1530s1c1	1	TNFRSF10B	NM_003842	8795	9606	tumor necrosis factor receptor superfamily, member	Yes	A549
TRCN0000005927	CSTVRS 07161016MN Plate 06	D	01	CCGGCCATTTCTACAGTTCAAGAAACTCGAGTTTCTTGAACTGTAGAAAT	NM_003810.2-391s1c1	1	TNFSF10	NM_003810	8743	9606	tumor necrosis factor (ligand) superfamily, member
TRCN0000005928	CSTVRS 07161016MN Plate 06	D	02	CCGGGTAACAAATGAGCACTTGATACTCGAGTATCAAGTGCTCATTTGTT	NM_003810.2-873s1c1	1	TNFSF10	NM_003810	8743	9606	tumor necrosis factor (ligand) superfamily, member
TRCN0000005924	CSTVRS 07161016MN Plate 06	D	03	CCGGCCTCAAAGTGACTATTCAGTTCTCGAGAACTGAATAGTCACTTTGA	NM_003810.2-967s1c1	1	TNFSF10	NM_003810	8743	9606	tumor necrosis factor (ligand) superfamily, member
TRCN0000006041	CSTVRS 07161016MN Plate 06	D	04	CCGGCCAGTCTAGGTCTTCAGGATTCTCGAGAATCCTGAAGACCTAGACT	NM_002740.3-973s1c1	1	PRKCI	NM_002740	5584	9606	protein kinase C, iota	Yes	A549
TRCN0000006039	CSTVRS 07161016MN Plate 06	D	05	CCGGCCTGAAGAACATGCCAGATTTCTCGAGAAATCTGGCATGTTCTTCA	NM_002740.3-1284s1c1	1	PRKCI	NM_002740	5584	9606	protein kinase C, iota	Yes	MCF7
TRCN0000005985	CSTVRS 07161016MN Plate 06	D	06	CCGGGTCATCAACATCCGTCCCATTCTCGAGAATGGGACGGATGTTGATG	NM_002945.2-122s1c1	1	RPA1	NM_002945	6117	9606	replication protein A1, 70kDa	Yes	A549
TRCN0000005984	CSTVRS 07161016MN Plate 06	D	07	CCGGCGACACCGAATTTCCCAATTTCTCGAGAAATTGGGAAATTCGGTGT	NM_002945.2-1552s1c1	1	RPA1	NM_002945	6117	9606	replication protein A1, 70kDa	Yes	A549
TRCN0000006065	CSTVRS 07161016MN Plate 06	D	08	CCGGGCTGCCATCATCAAGAGATTTCTCGAGAAATCTCTTGATGATGGCA	NM_005316.2-1061s1c1	1	GTF2H1	NM_005316	2965	9606	general transcription factor IIH, polypeptide 1, 6	Yes	MCF7
TRCN0000006066	CSTVRS 07161016MN Plate 06	D	09	CCGGCCAACTCCAATCCAGTCACTACTCGAGTAGTGACTGGATTGGAGTT	NM_005316.2-1316s1c1	1	GTF2H1	NM_005316	2965	9606	general transcription factor IIH, polypeptide 1, 6	Yes	MCF7
TRCN0000006067	CSTVRS 07161016MN Plate 06	D	10	CCGGCCTACAACAAGCTCCACACATCTCGAGATGTGTGGAGCTTGTTGTA	NM_005316.2-1755s1c1	1	GTF2H1	NM_005316	2965	9606	general transcription factor IIH, polypeptide 1, 6	Yes	MCF7
TRCN0000006161	CSTVRS 07161016MN Plate 06	D	11	CCGGCCTCTCCTTTATCTCATCATTCTCGAGAATGATGAGATAAAGGAGA	XM_042066.8-3059s1c1	1	MAP3K1	XM_042066	4214	9606	mitogen-activated protein kinase kinase kinase 1	Yes	A549
TRCN0000006145	CSTVRS 07161016MN Plate 06	D	12	CCGGCTGGATGACTTCACGGACTTTCTCGAGAAAGTCCGTGAAGTCATCC	NM_002969.2-604s1c1	1	MAPK12	NM_002969	6300	9606	mitogen-activated protein kinase 12	Yes	A549
TRCN0000006147	CSTVRS 07161016MN Plate 06	E	01	CCGGCTGGACGTATTCACTCCTGATCTCGAGATCAGGAGTGAATACGTCC	NM_002969.2-577s1c1	1	MAPK12	NM_002969	6300	9606	mitogen-activated protein kinase 12	Yes	A549
TRCN0000006148	CSTVRS 07161016MN Plate 06	E	02	CCGGCCAGGTCCAGAAGTATGATGACTCGAGTCATCATACTTCTGGACCT	NM_002969.2-1272s1c1	1	MAPK12	NM_002969	6300	9606	mitogen-activated protein kinase 12	Yes	A549
TRCN0000006150	CSTVRS 07161016MN Plate 06	E	03	CCGGCCTGAATTGTATCATCAACATCTCGAGATGTTGATGATACAATTCA	NM_002746.1-876s1c1	1	MAPK3	NM_002746	5595	9606	mitogen-activated protein kinase 3	Yes	A549
TRCN0000006177	CSTVRS 07161016MN Plate 06	E	04	CCGGGCAGATCCTTTGATTTGGCTACTCGAGTAGCCAAATCAAAGGATCT	NM_003551.2-622s1c1	1	NME5	NM_003551	8382	9606	non-metastatic cells 5, protein expressed in (nucl
TRCN0000006173	CSTVRS 07161016MN Plate 06	E	05	CCGGGCTGTACTTCTACTGTTTGAACTCGAGTTCAAACAGTAGAAGTACA	NM_003551.2-766s1c1	1	NME5	NM_003551	8382	9606	non-metastatic cells 5, protein expressed in (nucl
TRCN0000006174	CSTVRS 07161016MN Plate 06	E	06	CCGGGCCATTATCAAACCAGATATTCTCGAGAATATCTGGTTTGATAATG	NM_003551.2-127s1c1	1	NME5	NM_003551	8382	9606	non-metastatic cells 5, protein expressed in (nucl
TRCN0000006290	CSTVRS 07161016MN Plate 06	E	07	CCGGCCGCTGTCAAACATGTGGTTACTCGAGTAACCACATGTTTGACAGC	NM_004333.2-838s1c1	1	BRAF	NM_004333	673	9606	v-raf murine sarcoma viral oncogene homolog B1	Yes	A549
TRCN0000006298	CSTVRS 07161016MN Plate 06	E	08	CCGGCCAGGATGAGTTTAGAAACTTCTCGAGAAGTTTCTAAACTCATCCT	NM_006255.2-2389s1c1	1	PRKCH	NM_006255	5583	9606	protein kinase C, eta	Yes	A3
TRCN0000006258	CSTVRS 07161016MN Plate 06	E	09	CCGGCCACCCTTTGTCTCTTGTATTCTCGAGAATACAAGAGACAAAGGGT	NM_006904.6-8611s1c1	1	PRKDC	NM_006904	5591	9606	protein kinase, DNA-activated, catalytic polypepti
TRCN0000006259	CSTVRS 07161016MN Plate 06	E	10	CCGGGCAGCCTTATTACAAAGACATCTCGAGATGTCTTTGTAATAAGGCT	NM_006904.6-2412s1c1	1	PRKDC	NM_006904	5591	9606	protein kinase, DNA-activated, catalytic polypepti
TRCN0000006255	CSTVRS 07161016MN Plate 06	E	11	CCGGGCAGATAGAAAGCATTACATTCTCGAGAATGTAATGCTTTCTATCT	NM_006904.6-12460s1c1	1	PRKDC	NM_006904	5591	9606	protein kinase, DNA-activated, catalytic polypepti
TRCN0000006347	CSTVRS 07161016MN Plate 06	E	12	CCGGCCAGGCTTAATTGCCCTACAACTCGAGTTGTAGGGCAATTAAGCCT	NM_003821.4-2291s1c1	1	RIPK2	NM_003821	8767	9606	receptor-interacting serine-threonine kinase 2
TRCN0000006348	CSTVRS 07161016MN Plate 06	F	01	CCGGGCCAGTATCAAGCACGATATACTCGAGTATATCGTGCTTGATACTG	NM_003821.4-867s1c1	1	RIPK2	NM_003821	8767	9606	receptor-interacting serine-threonine kinase 2
TRCN0000006349	CSTVRS 07161016MN Plate 06	F	02	CCGGGCACCATTTCTGGATCTCAAACTCGAGTTTGAGATCCAGAAATGGT	NM_003821.4-1438s1c1	1	RIPK2	NM_003821	8767	9606	receptor-interacting serine-threonine kinase 2
TRCN0000006318	CSTVRS 07161016MN Plate 06	F	03	CCGGCCTTGCAGTCTTACTTGGCTTCTCGAGAAGCCAAGTAAGACTGCAA	NM_006712.3-587s1c1	1	FASTK	NM_006712	10922	9606	Fas-activated serine/threonine kinase	Yes	MCF7
TRCN0000006320	CSTVRS 07161016MN Plate 06	F	04	CCGGGAGTCAGCTCATCATCCGAAACTCGAGTTTCGGATGATGAGCTGAC	NM_006712.3-524s1c1	1	FASTK	NM_006712	10922	9606	Fas-activated serine/threonine kinase	Yes	MCF7
TRCN0000006321	CSTVRS 07161016MN Plate 06	F	05	CCGGCCATCACCCAACTCCATGCTTCTCGAGAAGCATGGAGTTGGGTGAT	NM_006712.3-186s1c1	1	FASTK	NM_006712	10922	9606	Fas-activated serine/threonine kinase	Yes	MCF7
TRCN0000006447	CSTVRS 07161016MN Plate 06	F	06	CCGGCATTATTACGACAGTACCATTCTCGAGAATGGTACTGTCGTAATAA	NM_004131.3-601s1c1	1	GZMB	NM_004131	3002	9606	granzyme B (granzyme 2, cytotoxic T-lymphocyte-ass
TRCN0000006448	CSTVRS 07161016MN Plate 06	F	07	CCGGCATTGTCTCCTATGGACGAAACTCGAGTTTCGTCCATAGGAGACAA	NM_004131.3-711s1c1	1	GZMB	NM_004131	3002	9606	granzyme B (granzyme 2, cytotoxic T-lymphocyte-ass
TRCN0000006449	CSTVRS 07161016MN Plate 06	F	08	CCGGGCTTCCTGATACAAGACGACTCTCGAGAGTCGTCTTGTATCAGGAA	NM_004131.3-218s1c1	1	GZMB	NM_004131	3002	9606	granzyme B (granzyme 2, cytotoxic T-lymphocyte-ass
TRCN0000006523	CSTVRS 07161016MN Plate 06	F	09	CCGGGCCCTTATTCAAGAGGTGATTCTCGAGAATCACCTCTTGAATAAGG	NM_003591.2-2302s1c1	1	CUL2	NM_003591	8453	9606	cullin 2	Yes	MCF7
TRCN0000006525	CSTVRS 07161016MN Plate 06	F	10	CCGGGCAAGCTACATCGGATGTATACTCGAGTATACATCCGATGTAGCTT	NM_003591.2-1622s1c1	1	CUL2	NM_003591	8453	9606	cullin 2	Yes	MCF7
TRCN0000006526	CSTVRS 07161016MN Plate 06	F	11	CCGGCCCTTGGAGAAAGACTTTATACTCGAGTATAAAGTCTTTCTCCAAG	NM_003591.2-365s1c1	1	CUL2	NM_003591	8453	9606	cullin 2	Yes	MCF7
TRCN0000006529	CSTVRS 07161016MN Plate 06	F	12	CCGGGCCAAAGGTTAATGCAGGAAACTCGAGTTTCCTGCATTAACCTTTG	NM_003589.1-600s1c1	1	CUL4A	NM_003589	8451	9606	cullin 4A
TRCN0000006530	CSTVRS 07161016MN Plate 06	G	01	CCGGGCAGAACTGATCGCAAAGCATCTCGAGATGCTTTGCGATCAGTTCT	NM_003589.1-1076s1c1	1	CUL4A	NM_003589	8451	9606	cullin 4A	Yes	A549
TRCN0000006531	CSTVRS 07161016MN Plate 06	G	02	CCGGCCAGAATATCTTAACCATGTACTCGAGTACATGGTTAAGATATTCT	NM_003589.1-629s1c1	1	CUL4A	NM_003589	8451	9606	cullin 4A
TRCN0000006532	CSTVRS 07161016MN Plate 06	G	03	CCGGGCCATGAAAGAAGCATTTGAACTCGAGTTCAAATGCTTCTTTCATG	NM_003588.2-2029s1c1	1	CUL4B	NM_003588	8450	9606	cullin 4B
TRCN0000006533	CSTVRS 07161016MN Plate 06	G	04	CCGGCCTGAATATCTACATCATGTTCTCGAGAACATGATGTAGATATTCA	NM_003588.2-1633s1c1	1	CUL4B	NM_003588	8450	9606	cullin 4B
TRCN0000006534	CSTVRS 07161016MN Plate 06	G	05	CCGGCGGGACTACATGGAAAGAGATCTCGAGATCTCTTTCCATGTAGTCC	NM_003588.2-3088s1c1	1	CUL4B	NM_003588	8450	9606	cullin 4B
TRCN0000006540	CSTVRS 07161016MN Plate 06	G	06	CCGGCGCTGTATTGTTTGCATGGAACTCGAGTTCCATGCAAACAATACAG	NM_003478.2-2230s1c1	1	CUL5	NM_003478	8065	9606	cullin 5	Yes	293T/17
TRCN0000006538	CSTVRS 07161016MN Plate 06	G	07	CCGGGCAGACTGAATTAGTAGAAATCTCGAGATTTCTACTAATTCAGTCT	NM_003478.2-2632s1c1	1	CUL5	NM_003478	8065	9606	cullin 5	Yes	293T/17
TRCN0000006539	CSTVRS 07161016MN Plate 06	G	08	CCGGGCTAGAATGTTTCAGGACATACTCGAGTATGTCCTGAAACATTCTA	NM_003478.2-1910s1c1	1	CUL5	NM_003478	8065	9606	cullin 5	Yes	293T/17
TRCN0000006497	CSTVRS 07161016MN Plate 06	G	09	CCGGGCTCATAATGAGGCATCATATCTCGAGATATGATGCCTCATTATGA	NM_006156.1-377s1c1	1	NEDD8	NM_006156	4738	9606	neural precursor cell expressed, developmentally d
TRCN0000006498	CSTVRS 07161016MN Plate 06	G	10	CCGGGAAAGGAGATTGAGATTGACACTCGAGTGTCAATCTCAATCTCCTT	NM_006156.1-128s1c1	1	NEDD8	NM_006156	4738	9606	neural precursor cell expressed, developmentally d
TRCN0000006499	CSTVRS 07161016MN Plate 06	G	11	CCGGGCAAGCAGATGAATGATGAGACTCGAGTCTCATCATTCATCTGCTT	NM_006156.1-239s1c1	1	NEDD8	NM_006156	4738	9606	neural precursor cell expressed, developmentally d
TRCN0000006517	CSTVRS 07161016MN Plate 06	G	12	CCGGCGCCTGAATCATTCTCGATTTCTCGAGAAATCGAGAATGATTCAGG	NM_003998.2-3484s1c1	1	NFKB1	NM_003998	4790	9606	nuclear factor of kappa light polypeptide gene enh	Yes	MCF7
TRCN0000006518	CSTVRS 07161016MN Plate 06	H	01	CCGGCCAGAGTTTACATCTGATGATCTCGAGATCATCAGATGTAAACTCT	NM_003998.2-2853s1c1	1	NFKB1	NM_003998	4790	9606	nuclear factor of kappa light polypeptide gene enh	Yes	MCF7
TRCN0000006520	CSTVRS 07161016MN Plate 06	H	02	CCGGCCTTTCCTCTACTATCCTGAACTCGAGTTCAGGATAGTAGAGGAAA	NM_003998.2-1506s1c1	1	NFKB1	NM_003998	4790	9606	nuclear factor of kappa light polypeptide gene enh	Yes	MCF7
TRCN0000006512	CSTVRS 07161016MN Plate 06	H	03	CCGGGCTGCTAAATGCTGCTCAGAACTCGAGTTCTGAGCAGCATTTAGCA	NM_002502.2-2395s1c1	1	NFKB2	NM_002502	4791	9606	nuclear factor of kappa light polypeptide gene enh
TRCN0000006513	CSTVRS 07161016MN Plate 06	H	04	CCGGCGATTTCGATATGGCTGTGAACTCGAGTTCACAGCCATATCGAAAT	NM_002502.2-317s1c1	1	NFKB2	NM_002502	4791	9606	nuclear factor of kappa light polypeptide gene enh
TRCN0000006514	CSTVRS 07161016MN Plate 06	H	05	CCGGCCCTATCACAAGATGAAGATTCTCGAGAATCTTCATCTTGTGATAG	NM_002502.2-1040s1c1	1	NFKB2	NM_002502	4791	9606	nuclear factor of kappa light polypeptide gene enh
TRCN0000006494	CSTVRS 07161016MN Plate 06	H	06	CCGGGCAAACTACTTAGACATCAAACTCGAGTTTGATGTCTAAGTAGTTT	NM_006930.2-458s1c1	1	SKP1A	NM_006930	6500	9606	S-phase kinase-associated protein 1A (p19A)	Yes	A549
TRCN0000006495	CSTVRS 07161016MN Plate 06	H	07	CCGGCCAAACAATCTGTGACTATTACTCGAGTAATAGTCACAGATTGTTT	NM_006930.2-201s1c1	1	SKP1A	NM_006930	6500	9606	S-phase kinase-associated protein 1A (p19A)	Yes	A549
TRCN0000006496	CSTVRS 07161016MN Plate 06	H	08	CCGGCCTGAAGATGATGAGAACAAACTCGAGTTTGTTCTCATCATCTTCA	NM_006930.2-353s1c1	1	SKP1A	NM_006930	6500	9606	S-phase kinase-associated protein 1A (p19A)	Yes	A549
TRCN0000006507	CSTVRS 07161016MN Plate 06	H	09	CCGGCTCTCCTTCCTGTGTGTCCAACTCGAGTTGGACACACAGGAAGGAG	NM_005427.1-2076s1c1	1	TP73	NM_005427	7161	9606	tumor protein p73	Yes	MCF7
TRCN0000006508	CSTVRS 07161016MN Plate 06	H	10	CCGGCCCGCTCTTGAAGAAACTCTACTCGAGTAGAGTTTCTTCAAGAGCG	NM_005427.1-545s1c1	1	TP73	NM_005427	7161	9606	tumor protein p73	Yes	MCF7
TRCN0000006511	CSTVRS 07161016MN Plate 06	H	11	CCGGCCAAGGGTTACAGAGCATTTACTCGAGTAAATGCTCTGTAACCCTT	NM_005427.1-1643s1c1	1	TP73	NM_005427	7161	9606	tumor protein p73	Yes	MCF7
TRCN0000006505	CSTVRS 07161016MN Plate 06	H	12	CCGGCCCAGCTCATTTCTCTTGGAACTCGAGTTCCAAGAGAAATGAGCTG	NM_003722.3-164s1c1	1	TP73L	NM_003722	8626	9606	tumor protein p73-like
TRCN0000006506	CSTVRS 07161016MN Plate 07	A	01	CCGGCCGTTTCGTCAGAACACACATCTCGAGATGTGTGTTCTGACGAAAC	NM_003722.3-1218s1c1	1	TP73L	NM_003722	8626	9606	tumor protein p73-like
TRCN0000006502	CSTVRS 07161016MN Plate 07	A	02	CCGGGCCACATCAAACCTTTGAGTACTCGAGTACTCAAAGGTTTGATGTG	NM_003722.3-2716s1c1	1	TP73L	NM_003722	8626	9606	tumor protein p73-like
TRCN0000006574	CSTVRS 07161016MN Plate 07	A	03	CCGGCCAGTTCTGACACACGTATTTCTCGAGAAATACGTGTGTCAGAACT	NM_000597.1-1203s1c1	1	IGFBP2	NM_000597	3485	9606	insulin-like growth factor binding protein 2, 36kD
TRCN0000006575	CSTVRS 07161016MN Plate 07	A	04	CCGGCAACCTCAAACAGTGCAAGATCTCGAGATCTTGCACTGTTTGAGGT	NM_000597.1-927s1c1	1	IGFBP2	NM_000597	3485	9606	insulin-like growth factor binding protein 2, 36kD
TRCN0000006576	CSTVRS 07161016MN Plate 07	A	05	CCGGCGTGGACAGCACCATGAACATCTCGAGATGTTCATGGTGCTGTCCA	NM_000597.1-612s1c1	1	IGFBP2	NM_000597	3485	9606	insulin-like growth factor binding protein 2, 36kD
TRCN0000006564	CSTVRS 07161016MN Plate 07	A	06	CCGGCCTATTGAATCAGTTTCCAATCTCGAGATTGGAAACTGATTCAATA	NM_002358.2-1197s1c1	1	MAD2L1	NM_002358	4085	9606	MAD2 mitotic arrest deficient-like 1 (yeast)	Yes	A549
TRCN0000006565	CSTVRS 07161016MN Plate 07	A	07	CCGGCGAGTTCTTCTCATTCGGCATCTCGAGATGCCGAATGAGAAGAACT	NM_002358.2-137s1c1	1	MAD2L1	NM_002358	4085	9606	MAD2 mitotic arrest deficient-like 1 (yeast)	Yes	A549
TRCN0000006566	CSTVRS 07161016MN Plate 07	A	08	CCGGGCCTTCGTTCATTTACTACTACTCGAGTAGTAGTAAATGAACGAAG	NM_002358.2-619s1c1	1	MAD2L1	NM_002358	4085	9606	MAD2 mitotic arrest deficient-like 1 (yeast)	Yes	A549
TRCN0000006569	CSTVRS 07161016MN Plate 07	A	09	CCGGCCCTGATTCCAAGTGCTCTTACTCGAGTAAGAGCACTTGGAATCAG	NM_006341.2-826s1c1	1	MAD2L2	NM_006341	10459	9606	MAD2 mitotic arrest deficient-like 2 (yeast)
TRCN0000006570	CSTVRS 07161016MN Plate 07	A	10	CCGGCCCGGAGCTGAATCAGTATATCTCGAGATATACTGATTCAGCTCCG	NM_006341.2-282s1c1	1	MAD2L2	NM_006341	10459	9606	MAD2 mitotic arrest deficient-like 2 (yeast)
TRCN0000006571	CSTVRS 07161016MN Plate 07	A	11	CCGGCCCAGTGGAGAAATTCGTCTTCTCGAGAAGACGAATTTCTCCACTG	NM_006341.2-390s1c1	1	MAD2L2	NM_006341	10459	9606	MAD2 mitotic arrest deficient-like 2 (yeast)
TRCN0000006592	CSTVRS 07161016MN Plate 07	A	12	CCGGGAACGGATGTGGAAGGAAGAACTCGAGTTCTTCCTTCCACATCCGT	NM_014502.3-1919s1c1	1	PRPF19	NM_014502	27339	9606	PRP19/PSO4 pre-mRNA processing factor 19 homolog (	Yes	A549
TRCN0000006593	CSTVRS 07161016MN Plate 07	B	01	CCGGCCTGTCTCTAATCATGTTTATCTCGAGATAAACATGATTAGAGACA	NM_014502.3-257s1c1	1	PRPF19	NM_014502	27339	9606	PRP19/PSO4 pre-mRNA processing factor 19 homolog (	Yes	A549
TRCN0000006594	CSTVRS 07161016MN Plate 07	B	02	CCGGCCTCAAGTTCTACAGCCTGTACTCGAGTACAGGCTGTAGAACTTGA	NM_014502.3-1696s1c1	1	PRPF19	NM_014502	27339	9606	PRP19/PSO4 pre-mRNA processing factor 19 homolog (	Yes	A549
TRCN0000006697	CSTVRS 07161016MN Plate 07	B	03	CCGGGCCGATGAGAAGACTCTTATTCTCGAGAATAAGAGTCTTCTCATCG	NM_001160.2-3452s1c1	1	APAF1	NM_001160	317	9606	apoptotic peptidase activating factor	Yes	A549
TRCN0000006698	CSTVRS 07161016MN Plate 07	B	04	CCGGGCCATGTCTATAAGTGTTGAACTCGAGTTCAACACTTATAGACATG	NM_001160.2-1643s1c1	1	APAF1	NM_001160	317	9606	apoptotic peptidase activating factor	Yes	A549
TRCN0000006696	CSTVRS 07161016MN Plate 07	B	05	CCGGGCCGGAAACTTCAGAAGTTTACTCGAGTAAACTTCTGAAGTTTCCG	NM_001160.2-2254s1c1	1	APAF1	NM_001160	317	9606	apoptotic peptidase activating factor	Yes	A549
TRCN0000006707	CSTVRS 07161016MN Plate 07	B	06	CCGGGCAGACACAGACTATGCAGATCTCGAGATCTGCATAGTCTGTGTCT	NM_000484.2-831s1c1	1	APP	NM_000484	351	9606	amyloid beta (A4) precursor protein (peptidase nex	Yes	A549
TRCN0000006789	CSTVRS 07161016MN Plate 07	B	07	CCGGAGGGCCAATTCCTTTCTTGAACTCGAGTTCAAGAAAGGAATTGGCC	NM_000504.2-143s1c1	1	F10	NM_000504	2159	9606	coagulation factor X
TRCN0000006790	CSTVRS 07161016MN Plate 07	B	08	CCGGCTGAGCGAGTTCTACATCCTACTCGAGTAGGATGTAGAACTCGCTC	NM_000504.2-821s1c1	1	F10	NM_000504	2159	9606	coagulation factor X
TRCN0000006782	CSTVRS 07161016MN Plate 07	B	09	CCGGGCTGATCTGTGTGAACGAGAACTCGAGTTCTCGTTCACACAGATCA	NM_000131.2-495s1c1	1	F7	NM_000131	2155	9606	coagulation factor VII (serum prothrombin conversi
TRCN0000006778	CSTVRS 07161016MN Plate 07	B	10	CCGGGCGGTTGTTTAGCTCTCACTTCTCGAGAAGTGAGAGCTAAACAACC	NM_000131.2-2257s1c1	1	F7	NM_000131	2155	9606	coagulation factor VII (serum prothrombin conversi
TRCN0000006779	CSTVRS 07161016MN Plate 07	B	11	CCGGCCCAAATATCACGGAGTACATCTCGAGATGTACTCCGTGATATTTG	NM_000131.2-1191s1c1	1	F7	NM_000131	2155	9606	coagulation factor VII (serum prothrombin conversi
TRCN0000006783	CSTVRS 07161016MN Plate 07	B	12	CCGGCCAAGGTTAATTCATTGGAATCTCGAGATTCCAATGAATTAACCTT	NM_000133.2-1430s1c1	1	F9	NM_000133	2158	9606	coagulation factor IX (plasma thromboplastic compo
TRCN0000006784	CSTVRS 07161016MN Plate 07	C	01	CCGGCCGGTATGTCAACTGGATTAACTCGAGTTAATCCAGTTGACATACC	NM_000133.2-1373s1c1	1	F9	NM_000133	2158	9606	coagulation factor IX (plasma thromboplastic compo
TRCN0000006785	CSTVRS 07161016MN Plate 07	C	02	CCGGCTGTGTTGAAACTGGTGTTAACTCGAGTTAACACCAGTTTCAACAC	NM_000133.2-830s1c1	1	F9	NM_000133	2158	9606	coagulation factor IX (plasma thromboplastic compo
TRCN0000006821	CSTVRS 07161016MN Plate 07	C	03	CCGGAGGTATTCTCTCCTATGGAAACTCGAGTTTCCATAGGAGAGAATAC	NM_033423.2-684s1c1	1	GZMH	NM_033423	2999	9606	granzyme H (cathepsin G-like 2, protein h-CCPX)
TRCN0000006817	CSTVRS 07161016MN Plate 07	C	04	CCGGTCAGGGTTGCAGGACTGTAATCTCGAGATTACAGTCCTGCAACCCT	NM_033423.2-864s1c1	1	GZMH	NM_033423	2999	9606	granzyme H (cathepsin G-like 2, protein h-CCPX)
TRCN0000006818	CSTVRS 07161016MN Plate 07	C	05	CCGGGAGAACAATGAAGCGCCTCTACTCGAGTAGAGGCGCTTCATTGTTC	NM_033423.2-765s1c1	1	GZMH	NM_033423	2999	9606	granzyme H (cathepsin G-like 2, protein h-CCPX)
TRCN0000006887	CSTVRS 07161016MN Plate 07	C	06	CCGGCGACATGCTCATGGAGAACATCTCGAGATGTTCTCCATGAGCATGT	NM_002831.3-1572s1c1	1	PTPN6	NM_002831	5777	9606	protein tyrosine phosphatase, non-receptor type 6
OMIT	CSTVRS 07161016MN Plate 07	C	07
TRCN0000007228	CSTVRS 07161016MN Plate 07	C	08	CCGGCACCTGTAATCCCAGCACTTTCTCGAGAAAGTGCTGGGATTACAGG	NM_003879.3-1954s1c1	1	CFLAR	NM_003879	8837	9606	CASP8 and FADD-like apoptosis regulator
TRCN0000007229	CSTVRS 07161016MN Plate 07	C	09	CCGGCCTCACCTTGTTTCGGACTATCTCGAGATAGTCCGAAACAAGGTGA	NM_003879.3-740s1c1	1	CFLAR	NM_003879	8837	9606	CASP8 and FADD-like apoptosis regulator	Yes	293T/17
TRCN0000007230	CSTVRS 07161016MN Plate 07	C	10	CCGGGCTCCATAATGGGAGAAGTAACTCGAGTTACTTCTCCCATTATGGA	NM_003879.3-1087s1c1	1	CFLAR	NM_003879	8837	9606	CASP8 and FADD-like apoptosis regulator
TRCN0000007175	CSTVRS 07161016MN Plate 07	C	11	CCGGCGGCAAGTATGGCATCAAGTACTCGAGTACTTGATGCCATACTTGC	NM_001947.1-645s1c1	1	DUSP7	NM_001947	1849	9606	dual specificity phosphatase 7	Yes	A3
TRCN0000007176	CSTVRS 07161016MN Plate 07	C	12	CCGGCCAAGGTGGTTTCAACAAGTTCTCGAGAACTTGTTGAAACCACCTT	NM_001947.1-360s1c1	1	DUSP7	NM_001947	1849	9606	dual specificity phosphatase 7	Yes	A3
TRCN0000007177	CSTVRS 07161016MN Plate 07	D	01	CCGGCCTACGACTTTGTCAAGAGGACTCGAGTCCTCTTGACAAAGTCGTA	NM_001947.1-917s1c1	1	DUSP7	NM_001947	1849	9606	dual specificity phosphatase 7	Yes	A3
TRCN0000007298	CSTVRS 07161016MN Plate 07	D	02	CCGGTGTCACCCACAGCAATGAGAACTCGAGTTCTCATTGCTGTGGGTGA	NM_004323.2-506s1c1	1	BAG1	NM_004323	573	9606	BCL2-associated athanogene	Yes	A549
TRCN0000007296	CSTVRS 07161016MN Plate 07	D	03	CCGGGCAAACTTGATAGGAGAGTAACTCGAGTTACTCTCCTATCAAGTTT	NM_004323.2-880s1c1	1	BAG1	NM_004323	573	9606	BCL2-associated athanogene	Yes	A549
TRCN0000007297	CSTVRS 07161016MN Plate 07	D	04	CCGGGAAACACCGTTGTCAGCACTTCTCGAGAAGTGCTGACAACGGTGTT	NM_004323.2-666s1c1	1	BAG1	NM_004323	573	9606	BCL2-associated athanogene	Yes	A549
TRCN0000007292	CSTVRS 07161016MN Plate 07	D	05	CCGGGAAGGCAAGAAGACTGACAAACTCGAGTTTGTCAGTCTTCTTGCCT	NM_004281.2-1633s1c1	1	BAG3	NM_004281	9531	9606	BCL2-associated athanogene 3	Yes	293T/17
TRCN0000007293	CSTVRS 07161016MN Plate 07	D	06	CCGGCCTGGACACATCCCAATTCAACTCGAGTTGAATTGGGATGTGTCCA	NM_004281.2-1306s1c1	1	BAG3	NM_004281	9531	9606	BCL2-associated athanogene 3	Yes	293T/17
TRCN0000007294	CSTVRS 07161016MN Plate 07	D	07	CCGGCTTGAACAGAAAGCCATTGATCTCGAGATCAATGGCTTTCTGTTCA	NM_004281.2-1786s1c1	1	BAG3	NM_004281	9531	9606	BCL2-associated athanogene 3	Yes	293T/17
TRCN0000007300	CSTVRS 07161016MN Plate 07	D	08	CCGGTCGGGAGTACACAGACATCATCTCGAGATGATGTCTGTGTACTCCC	NM_004359.1-673s1c1	1	CDC34	NM_004359	997	9606	cell division cycle 34	Yes	293T/17
TRCN0000007301	CSTVRS 07161016MN Plate 07	D	09	CCGGGAGTGTGATCTCCCTCCTGAACTCGAGTTCAGGAGGGAGATCACAC	NM_004359.1-574s1c1	1	CDC34	NM_004359	997	9606	cell division cycle 34	Yes	293T/17
TRCN0000007302	CSTVRS 07161016MN Plate 07	D	10	CCGGCTTTCGGTTCCTGACCAAGATCTCGAGATCTTGGTCAGGAACCGAA	NM_004359.1-421s1c1	1	CDC34	NM_004359	997	9606	cell division cycle 34	Yes	293T/17
TRCN0000007263	CSTVRS 07161016MN Plate 07	D	11	CCGGGCCAATGATGTGACCCTCAATCTCGAGATTGAGGGTCACATCATTG	NM_004083.3-773s1c1	1	DDIT3	NM_004083	1649	9606	DNA-damage-inducible transcript 3	Yes	MCH58
TRCN0000007264	CSTVRS 07161016MN Plate 07	D	12	CCGGCCTGGAAATGAAGAGGAAGAACTCGAGTTCTTCCTCTTCATTTCCA	NM_004083.3-305s1c1	1	DDIT3	NM_004083	1649	9606	DNA-damage-inducible transcript 3	Yes	MCH58
TRCN0000007265	CSTVRS 07161016MN Plate 07	E	01	CCGGCGAATGGTGAATCTGCACCAACTCGAGTTGGTGCAGATTCACCATT	NM_004083.3-665s1c1	1	DDIT3	NM_004083	1649	9606	DNA-damage-inducible transcript 3	Yes	MCH58
TRCN0000007370	CSTVRS 07161016MN Plate 07	E	02	CCGGGCCACCATGTTGACATAAGTTCTCGAGAACTTATGTCAACATGGTG	NM_004656.2-2658s1c1	1	BAP1	NM_004656	8314	9606	BRCA1 associated protein-1 (ubiquitin carboxy-term	Yes	A3
TRCN0000007372	CSTVRS 07161016MN Plate 07	E	03	CCGGCGTGGAAGATTTCGGTGTCAACTCGAGTTGACACCGAAATCTTCCA	NM_004656.2-169s1c1	1	BAP1	NM_004656	8314	9606	BRCA1 associated protein-1 (ubiquitin carboxy-term	Yes	A3
TRCN0000007374	CSTVRS 07161016MN Plate 07	E	04	CCGGCCACAACTACGATGAGTTCATCTCGAGATGAACTCATCGTAGTTGT	NM_004656.2-2119s1c1	1	BAP1	NM_004656	8314	9606	BRCA1 associated protein-1 (ubiquitin carboxy-term	Yes	A3
TRCN0000007354	CSTVRS 07161016MN Plate 07	E	05	CCGGGCCATTCCCATACAGATCAATCTCGAGATTGATCTGTATGGGAATG	NM_004639.2-1404s1c1	1	BAT3	NM_004639	7917	9606	HLA-B associated transcript 3	Yes	MCF7
TRCN0000007355	CSTVRS 07161016MN Plate 07	E	06	CCGGCCTTGGACTCTCAAACTCGTACTCGAGTACGAGTTTGAGAGTCCAA	NM_004639.2-352s1c1	1	BAT3	NM_004639	7917	9606	HLA-B associated transcript 3	Yes	MCF7
TRCN0000007357	CSTVRS 07161016MN Plate 07	E	07	CCGGCCTATTATCCAGCAGGACATTCTCGAGAATGTCCTGCTGGATAATA	NM_004639.2-3342s1c1	1	BAT3	NM_004639	7917	9606	HLA-B associated transcript 3	Yes	MCF7
TRCN0000007346	CSTVRS 07161016MN Plate 07	E	08	CCGGGCTGGAGGGTACTTGCTATAACTCGAGTTATAGCAAGTACCCTCCA	NM_004619.2-1381s1c1	1	TRAF5	NM_004619	7188	9606	TNF receptor-associated factor 5	Yes	A549
TRCN0000007347	CSTVRS 07161016MN Plate 07	E	09	CCGGCCTGTCAGTTTCGAAAGGAAACTCGAGTTTCCTTTCGAAACTGACA	NM_004619.2-672s1c1	1	TRAF5	NM_004619	7188	9606	TNF receptor-associated factor 5
TRCN0000007343	CSTVRS 07161016MN Plate 07	E	10	CCGGGCTGCATAAGAACTGGTGAATCTCGAGATTCACCAGTTCTTATGCA	NM_004619.2-2462s1c1	1	TRAF5	NM_004619	7188	9606	TNF receptor-associated factor 5
TRCN0000007348	CSTVRS 07161016MN Plate 07	E	11	CCGGGCCACGGGAAATATGTAATATCTCGAGATATTACATATTTCCCGTG	NM_004620.2-1901s1c1	1	TRAF6	NM_004620	7189	9606	TNF receptor-associated factor 6
TRCN0000007349	CSTVRS 07161016MN Plate 07	E	12	CCGGCGGAATTTCCAGGAAACTATTCTCGAGAATAGTTTCCTGGAAATTC	NM_004620.2-1124s1c1	1	TRAF6	NM_004620	7189	9606	TNF receptor-associated factor 6
TRCN0000007350	CSTVRS 07161016MN Plate 07	F	01	CCGGCGAAGAGATAATGGATGCCAACTCGAGTTGGCATCCATTATCTCTT	NM_004620.2-1585s1c1	1	TRAF6	NM_004620	7189	9606	TNF receptor-associated factor 6
TRCN0000007440	CSTVRS 07161016MN Plate 07	F	02	CCGGCCCGTGGTGTTATTTAAAGAACTCGAGTTCTTTAAATAACACCACG	NM_005194.2-1448s1c1	1	CEBPB	NM_005194	1051	9606	CCAAT/enhancer binding protein (C/EBP), beta	Yes	A549
TRCN0000007441	CSTVRS 07161016MN Plate 07	F	03	CCGGCCTGCCTTTAAATCCATGGAACTCGAGTTCCATGGATTTAAAGGCA	NM_005194.2-250s1c1	1	CEBPB	NM_005194	1051	9606	CCAAT/enhancer binding protein (C/EBP), beta
TRCN0000007442	CSTVRS 07161016MN Plate 07	F	04	CCGGCGACTTCCTCTCCGACCTCTTCTCGAGAAGAGGTCGGAGAGGAAGT	NM_005194.2-540s1c1	1	CEBPB	NM_005194	1051	9606	CCAAT/enhancer binding protein (C/EBP), beta
TRCN0000007482	CSTVRS 07161016MN Plate 07	F	05	CCGGCCAGCAACAGAAAGTCGTCAACTCGAGTTGACGACTTTCTGTTGCT	NM_005526.1-700s1c1	1	HSF1	NM_005526	3297	9606	heat shock transcription factor 1	Yes	A549
TRCN0000007483	CSTVRS 07161016MN Plate 07	F	06	CCGGGCCCAAGTACTTCAAGCACAACTCGAGTTGTGCTTGAAGTACTTGG	NM_005526.1-331s1c1	1	HSF1	NM_005526	3297	9606	heat shock transcription factor 1	Yes	A549
TRCN0000007480	CSTVRS 07161016MN Plate 07	F	07	CCGGGCAGGTTGTTCATAGTCAGAACTCGAGTTCTGACTATGAACAACCT	NM_005526.1-1999s1c1	1	HSF1	NM_005526	3297	9606	heat shock transcription factor 1	Yes	A549
TRCN0000007530	CSTVRS 07161016MN Plate 07	F	08	CCGGGCCTAAGCTAAATCGAGAGAACTCGAGTTCTCTCGATTTAGCTTAG	NM_005983.2-434s1c1	1	SKP2	NM_005983	6502	9606	S-phase kinase-associated protein 2 (p45)	Yes	A549
TRCN0000007532	CSTVRS 07161016MN Plate 07	F	09	CCGGCCATTGTCAATACTCTCGCAACTCGAGTTGCGAGAGTATTGACAAT	NM_005983.2-844s1c1	1	SKP2	NM_005983	6502	9606	S-phase kinase-associated protein 2 (p45)	Yes	A549
TRCN0000007534	CSTVRS 07161016MN Plate 07	F	10	CCGGGATAGTGTCATGCTAAAGAATCTCGAGATTCTTTAGCATGACACTA	NM_005983.2-1137s1c1	1	SKP2	NM_005983	6502	9606	S-phase kinase-associated protein 2 (p45)	Yes	A549
TRCN0000007624	CSTVRS 07161016MN Plate 07	F	11	CCGGCCTACTGTCCTAAGCTGCTTTCTCGAGAAAGCAGCTTAGGACAGTA	NM_006763.2-1116s1c1	1	BTG2	NM_006763	7832	9606	BTG family, member 2
TRCN0000007625	CSTVRS 07161016MN Plate 07	F	12	CCGGCACTACAAACACCACTGGTTTCTCGAGAAACCAGTGGTGTTTGTAG	NM_006763.2-216s1c1	1	BTG2	NM_006763	7832	9606	BTG family, member 2
TRCN0000007626	CSTVRS 07161016MN Plate 07	G	01	CCGGCTATGAGGTGTCCTACCGCATCTCGAGATGCGGTAGGACACCTCAT	NM_006763.2-389s1c1	1	BTG2	NM_006763	7832	9606	BTG family, member 2
TRCN0000007830	CSTVRS 07161016MN Plate 07	G	02	CCGGGCCACGTCACTTGTGTTTATTCTCGAGAATAAACACAAGTGACGTG	NM_004052.2-800s1c1	1	BNIP3	NM_004052	664	9606	BCL2/adenovirus E1B 19kDa interacting protein 3	Yes	A549
TRCN0000007831	CSTVRS 07161016MN Plate 07	G	03	CCGGGCCTCGGTTTCTATTTATAATCTCGAGATTATAAATAGAAACCGAG	NM_004052.2-226s1c1	1	BNIP3	NM_004052	664	9606	BCL2/adenovirus E1B 19kDa interacting protein 3	Yes	A549
TRCN0000007833	CSTVRS 07161016MN Plate 07	G	04	CCGGGAACTGCACTTCAGCAATAATCTCGAGATTATTGCTGAAGTGCAGT	NM_004052.2-184s1c1	1	BNIP3	NM_004052	664	9606	BCL2/adenovirus E1B 19kDa interacting protein 3	Yes	A549
TRCN0000007845	CSTVRS 07161016MN Plate 07	G	05	CCGGCCCTAAACGTTCTGTGTCTTTCTCGAGAAAGACACAGAACGTTTAG	NM_004331.1-562s1c1	1	BNIP3L	NM_004331	665	9606	BCL2/adenovirus E1B 19kDa interacting protein 3-li	Yes	A3
TRCN0000007846	CSTVRS 07161016MN Plate 07	G	06	CCGGGCTAGGCATCTATATTGGAAACTCGAGTTTCCAATATAGATGCCTA	NM_004331.1-688s1c1	1	BNIP3L	NM_004331	665	9606	BCL2/adenovirus E1B 19kDa interacting protein 3-li	Yes	A549
TRCN0000007847	CSTVRS 07161016MN Plate 07	G	07	CCGGCAGTCAGAAGAAGAAGTTGTACTCGAGTACAACTTCTTCTTCTGAC	NM_004331.1-437s1c1	1	BNIP3L	NM_004331	665	9606	BCL2/adenovirus E1B 19kDa interacting protein 3-li	Yes	A549
TRCN0000007840	CSTVRS 07161016MN Plate 07	G	08	CCGGCCATCGTGATGGCATCTACATCTCGAGATGTAGATGCCATCACGAT	NM_001252.2-444s1c1	1	TNFSF7	NM_001252	970	9606	tumor necrosis factor (ligand) superfamily, member
TRCN0000007841	CSTVRS 07161016MN Plate 07	G	09	CCGGTGGCATCTACATGGTACACATCTCGAGATGTGTACCATGTAGATGC	NM_001252.2-453s1c1	1	TNFSF7	NM_001252	970	9606	tumor necrosis factor (ligand) superfamily, member
TRCN0000007842	CSTVRS 07161016MN Plate 07	G	10	CCGGGTAGCTGAGCTGCAGCTGAATCTCGAGATTCAGCTGCAGCTCAGCT	NM_001252.2-319s1c1	1	TNFSF7	NM_001252	970	9606	tumor necrosis factor (ligand) superfamily, member
TRCN0000007886	CSTVRS 07161016MN Plate 07	G	11	CCGGGATGACATATACCACCACTTACTCGAGTAAGTGGTGGTATATGTCA	NM_007204.3-3076s1c1	1	DDX20	NM_007204	11218	9606	DEAD (Asp-Glu-Ala-Asp) box polypeptide 20
TRCN0000007887	CSTVRS 07161016MN Plate 07	G	12	CCGGCCGCTTCTCATTCATATTATTCTCGAGAATAATATGAATGAGAAGC	NM_007204.3-2662s1c1	1	DDX20	NM_007204	11218	9606	DEAD (Asp-Glu-Ala-Asp) box polypeptide 20
TRCN0000007888	CSTVRS 07161016MN Plate 07	H	01	CCGGCGCCTCTTTATTCTTGATGAACTCGAGTTCATCAAGAATAAAGAGG	NM_007204.3-909s1c1	1	DDX20	NM_007204	11218	9606	DEAD (Asp-Glu-Ala-Asp) box polypeptide 20
TRCN0000007958	CSTVRS 07161016MN Plate 07	H	02	CCGGCAGAGAAATCTGCATTCTATTCTCGAGAATAGAATGCAGATTTCTC	NM_080649.1-1305s1c1	1	APEX1	NM_080649	328	9606	APEX nuclease (multifunctional DNA repair enzyme)
TRCN0000007959	CSTVRS 07161016MN Plate 07	H	03	CCGGGCCTGGACTCTCTCATCAATACTCGAGTATTGATGAGAGAGTCCAG	NM_080649.1-609s1c1	1	APEX1	NM_080649	328	9606	APEX nuclease (multifunctional DNA repair enzyme)
TRCN0000007961	CSTVRS 07161016MN Plate 07	H	04	CCGGCCTGGATTAAGAAGAAAGGATCTCGAGATCCTTTCTTCTTAATCCA	NM_080649.1-497s1c1	1	APEX1	NM_080649	328	9606	APEX nuclease (multifunctional DNA repair enzyme)	Yes	A549
TRCN0000007938	CSTVRS 07161016MN Plate 07	H	05	CCGGCCAACACAATTCTTCTTCCAACTCGAGTTGGAAGAAGAATTGTGTT	NM_005041.3-2039s1c1	1	PRF1	NM_005041	5551	9606	perforin 1 (pore forming protein)
TRCN0000007939	CSTVRS 07161016MN Plate 07	H	06	CCGGGCCTATGTGAAGCTCTTCTTTCTCGAGAAAGAAGAGCTTCACATAG	NM_005041.3-1427s1c1	1	PRF1	NM_005041	5551	9606	perforin 1 (pore forming protein)
TRCN0000007940	CSTVRS 07161016MN Plate 07	H	07	CCGGCCTCAGGCTTATCTCCAACTACTCGAGTAGTTGGAGATAAGCCTGA	NM_005041.3-754s1c1	1	PRF1	NM_005041	5551	9606	perforin 1 (pore forming protein)
TRCN0000007913	CSTVRS 07161016MN Plate 07	H	08	CCGGCCAGTGCTCCAGGAAGATATACTCGAGTATATCTTCCTGGAGCACT	NM_006297.1-1489s1c1	1	XRCC1	NM_006297	7515	9606	X-ray repair complementing defective repair in Chi	Yes	A549
TRCN0000007929	CSTVRS 07161016MN Plate 07	H	09	CCGGGCAGCTTCATAACCGAAGATTCTCGAGAATCTTCGGTTATGAAGCT	NM_001618.2-2715s1c1	1	PARP1	NM_001618	142	9606	poly (ADP-ribose) polymerase family, member 1	Yes	A549
TRCN0000007930	CSTVRS 07161016MN Plate 07	H	10	CCGGCCGAGAAATCTCTTACCTCAACTCGAGTTGAGGTAAGAGATTTCTC	NM_001618.2-1176s1c1	1	PARP1	NM_001618	142	9606	poly (ADP-ribose) polymerase family, member 1	Yes	A549
TRCN0000007928	CSTVRS 07161016MN Plate 07	H	11	CCGGCTTCGTTAGAATGTCTGCCTTCTCGAGAAGGCAGACATTCTAACGA	NM_001618.2-3516s1c1	1	PARP1	NM_001618	142	9606	poly (ADP-ribose) polymerase family, member 1	Yes	A549
TRCN0000007919	CSTVRS 07161016MN Plate 07	H	12	CCGGGCTAAGAAATTGCCTGGAGTACTCGAGTACTCCAGGCAATTTCTTA	NM_002690.1-288s1c1	1	POLB	NM_002690	5423	9606	polymerase (DNA directed), beta	Yes	293T/17
TRCN0000007920	CSTVRS 07161016MN Plate 08	A	01	CCGGCCAGCTTCACTTCAGAATCAACTCGAGTTGATTCTGAAGTGAAGCT	NM_002690.1-706s1c1	1	POLB	NM_002690	5423	9606	polymerase (DNA directed), beta	Yes	293T/17
TRCN0000007921	CSTVRS 07161016MN Plate 08	A	02	CCGGCCTGTCAAAGGGTGAGACAAACTCGAGTTTGTCTCACCCTTTGACA	NM_002690.1-794s1c1	1	POLB	NM_002690	5423	9606	polymerase (DNA directed), beta	Yes	293T/17
TRCN0000007923	CSTVRS 07161016MN Plate 08	A	03	CCGGCGGTTACAACATCCAGAACTTCTCGAGAAGTTCTGGATGTTGTAAC	NM_002691.1-1235s1c1	1	POLD1	NM_002691	5424	9606	polymerase (DNA directed), delta 1, catalytic subu
TRCN0000007924	CSTVRS 07161016MN Plate 08	A	04	CCGGCCTGGCACTGATGGAGGAGATCTCGAGATCTCCTCCATCAGTGCCA	NM_002691.1-164s1c1	1	POLD1	NM_002691	5424	9606	polymerase (DNA directed), delta 1, catalytic subu	Yes	A3
TRCN0000007927	CSTVRS 07161016MN Plate 08	A	05	CCGGGCTTATCAGCAAGAAGCGCTACTCGAGTAGCGCTTCTTGCTGATAA	NM_002691.1-2459s1c1	1	POLD1	NM_002691	5424	9606	polymerase (DNA directed), delta 1, catalytic subu	Yes	A3
TRCN0000007999	CSTVRS 07161016MN Plate 08	A	06	CCGGGCTTTGTGATTCAATCTGTAACTCGAGTTACAGATTGAATCACAAA	NM_001753.3-2510s1c1	1	CAV1	NM_001753	857	9606	caveolin 1, caveolae protein, 22kDa	Yes	A549
TRCN0000008000	CSTVRS 07161016MN Plate 08	A	07	CCGGCCACCTTCACTGTGACGAAATCTCGAGATTTCGTCACAGTGAAGGT	NM_001753.3-547s1c1	1	CAV1	NM_001753	857	9606	caveolin 1, caveolae protein, 22kDa	Yes	A549
TRCN0000008002	CSTVRS 07161016MN Plate 08	A	08	CCGGGACGTGGTCAAGATTGACTTTCTCGAGAAAGTCAATCTTGACCACG	NM_001753.3-462s1c1	1	CAV1	NM_001753	857	9606	caveolin 1, caveolae protein, 22kDa	Yes	A549
TRCN0000008024	CSTVRS 07161016MN Plate 08	A	09	CCGGCCACCAACTTTGTACCTTGATCTCGAGATCAAGGTACAAAGTTGGT	NM_002468.2-1825s1c1	1	MYD88	NM_002468	4615	9606	myeloid differentiation primary response gene (88)
TRCN0000008025	CSTVRS 07161016MN Plate 08	A	10	CCGGGCAGAGCAAGGAATGTGACTTCTCGAGAAGTCACATTCCTTGCTCT	NM_002468.2-723s1c1	1	MYD88	NM_002468	4615	9606	myeloid differentiation primary response gene (88)
TRCN0000008026	CSTVRS 07161016MN Plate 08	A	11	CCGGACAGACAAACTATCGACTGAACTCGAGTTCAGTCGATAGTTTGTCT	NM_002468.2-588s1c1	1	MYD88	NM_002468	4615	9606	myeloid differentiation primary response gene (88)
TRCN0000008023	CSTVRS 07161016MN Plate 08	A	12	CCGGGCCCTCTCTGTCGGAGGTGAACTCGAGTTCACCTCCGACAGAGAGG	NM_003789.2-625s1c1	1	TRADD	NM_003789	8717	9606	TNFRSF1A-associated via death domain
TRCN0000008020	CSTVRS 07161016MN Plate 08	B	01	CCGGCTGAAACTCCACTTGGCCTATCTCGAGATAGGCCAAGTGGAGTTTC	NM_003789.2-1102s1c1	1	TRADD	NM_003789	8717	9606	TNFRSF1A-associated via death domain	Yes	A549
TRCN0000008036	CSTVRS 07161016MN Plate 08	B	02	CCGGCCCTAGTATCTGGCTGGGTTTCTCGAGAAACCCAGCCAGATACTAG	NM_000674.1-2509s1c1	1	ADORA1	NM_000674	134	9606	adenosine A1 receptor
TRCN0000008037	CSTVRS 07161016MN Plate 08	B	03	CCGGCCCAGCATCCTTACCTACATTCTCGAGAATGTAGGTAAGGATGCTG	NM_000674.1-1206s1c1	1	ADORA1	NM_000674	134	9606	adenosine A1 receptor
TRCN0000008038	CSTVRS 07161016MN Plate 08	B	04	CCGGCCTTACCTACATTGCCATCTTCTCGAGAAGATGGCAATGTAGGTAA	NM_000674.1-1214s1c1	1	ADORA1	NM_000674	134	9606	adenosine A1 receptor
TRCN0000008113	CSTVRS 07161016MN Plate 08	B	05	CCGGGCGTTCTGTCATCCTCATCAACTCGAGTTGATGAGGATGACAGAAC	NM_001702.1-3120s1c1	1	BAI1	NM_001702	575	9606	brain-specific angiogenesis inhibitor 1
TRCN0000008114	CSTVRS 07161016MN Plate 08	B	06	CCGGGCGCTACACTCTCTACATGAACTCGAGTTCATGTAGAGAGTGTAGC	NM_001702.1-417s1c1	1	BAI1	NM_001702	575	9606	brain-specific angiogenesis inhibitor 1
TRCN0000008115	CSTVRS 07161016MN Plate 08	B	07	CCGGCCTGGTTCTCAGCATCCATAACTCGAGTTATGGATGCTGAGAACCA	NM_001702.1-2487s1c1	1	BAI1	NM_001702	575	9606	brain-specific angiogenesis inhibitor 1
TRCN0000011284	CSTVRS 07161016MN Plate 08	B	08	CCGGCCAGGTCTTCTCTCTGCCTAACTCGAGTTAGGCAGAGAGAAGACCT	NM_001841.1-1618s1c1	1	CNR2	NM_001841	1269	9606	cannabinoid receptor 2 (macrophage)
TRCN0000011285	CSTVRS 07161016MN Plate 08	B	09	CCGGCTTGGATTCCAACCCTATGAACTCGAGTTCATAGGGTTGGAATCCA	NM_001841.1-174s1c1	1	CNR2	NM_001841	1269	9606	cannabinoid receptor 2 (macrophage)
TRCN0000011286	CSTVRS 07161016MN Plate 08	B	10	CCGGCCTCATCAACTCCATGGTCAACTCGAGTTGACCATGGAGTTGATGA	NM_001841.1-990s1c1	1	CNR2	NM_001841	1269	9606	cannabinoid receptor 2 (macrophage)
TRCN0000011308	CSTVRS 07161016MN Plate 08	B	11	CCGGGACAAGATCATAGAACTCAATCTCGAGATTGAGTTCTATGATCTTG	NM_004075.2-992s1c1	1	CRY1	NM_004075	1407	9606	cryptochrome 1 (photolyase-like)	Yes	MCH58
TRCN0000011304	CSTVRS 07161016MN Plate 08	B	12	CCGGCCTCTGTTAACACAGACAGTACTCGAGTACTGTCTGTGTTAACAGA	NM_004075.2-2829s1c1	1	CRY1	NM_004075	1407	9606	cryptochrome 1 (photolyase-like)	Yes	A3
TRCN0000011305	CSTVRS 07161016MN Plate 08	C	01	CCGGGCAACAAATAATCCACGCTTTCTCGAGAAAGCGTGGATTATTTGTT	NM_004075.2-1484s1c1	1	CRY1	NM_004075	1407	9606	cryptochrome 1 (photolyase-like)
TRCN0000008686	CSTVRS 07161016MN Plate 08	C	02	CCGGCGGTTGGTGTTCGATGAGTATCTCGAGATACTCATCGAACACCAAC	NM_001155.2-804s1c1	1	ANXA6	NM_001155	309	9606	annexin A6	Yes	A3
TRCN0000008687	CSTVRS 07161016MN Plate 08	C	03	CCGGGCCTATCAGATGTGGGAACTTCTCGAGAAGTTCCCACATCTGATAG	NM_001155.2-1185s1c1	1	ANXA6	NM_001155	309	9606	annexin A6	Yes	A3
TRCN0000008747	CSTVRS 07161016MN Plate 08	C	04	CCGGGCAGTAAACTAAGGGTGTCAACTCGAGTTGACACCCTTAGTTTACT	NM_007355.2-2402s1c1	1	HSP90AB1	NM_007355	3326	9606	heat shock protein 90kDa alpha (cytosolic), class	Yes	A549
TRCN0000008748	CSTVRS 07161016MN Plate 08	C	05	CCGGGCCTTGGACAAGATTCGCTATCTCGAGATAGCGAATCTTGTCCAAG	NM_007355.2-232s1c1	1	HSP90AB1	NM_007355	3326	9606	heat shock protein 90kDa alpha (cytosolic), class	Yes	A549
TRCN0000008749	CSTVRS 07161016MN Plate 08	C	06	CCGGCGCATGATCAAGCTAGGTCTACTCGAGTAGACCTAGCTTGATCATG	NM_007355.2-2128s1c1	1	HSP90AB1	NM_007355	3326	9606	heat shock protein 90kDa alpha (cytosolic), class
TRCN0000008756	CSTVRS 07161016MN Plate 08	C	07	CCGGGCCATGACGAAAGACAACAATCTCGAGATTGTTGTCTTTCGTCATG	NM_005345.4-1539s1c1	1	HSPA1A	NM_005345	3303	9606	heat shock 70kDa protein 1A
TRCN0000008757	CSTVRS 07161016MN Plate 08	C	08	CCGGGCTGACCAAGATGAAGGAGATCTCGAGATCTCCTTCATCTTGGTCA	NM_005345.4-566s1c1	1	HSPA1A	NM_005345	3303	9606	heat shock 70kDa protein 1A
TRCN0000008755	CSTVRS 07161016MN Plate 08	C	09	CCGGGCCTTTCCAAGATTGCTGTTTCTCGAGAAACAGCAATCTTGGAAAG	NM_005345.4-2126s1c1	1	HSPA1A	NM_005345	3303	9606	heat shock 70kDa protein 1A
TRCN0000008759	CSTVRS 07161016MN Plate 08	C	10	CCGGGCCTTTGTTCTTTAGTATGTTCTCGAGAACATACTAAAGAACAAAG	NM_005346.3-2133s1c1	1	HSPA1B	NM_005346	3304	9606	heat shock 70kDa protein 1B
TRCN0000008760	CSTVRS 07161016MN Plate 08	C	11	CCGGGATCACCATCACCAACGACAACTCGAGTTGTCGTTGGTGATGGTGA	NM_005346.3-1704s1c1	1	HSPA1B	NM_005346	3304	9606	heat shock 70kDa protein 1B
TRCN0000008761	CSTVRS 07161016MN Plate 08	C	12	CCGGCCTACCATTGAGGAGGTGGATCTCGAGATCCACCTCCTCAATGGTA	NM_005346.3-2107s1c1	1	HSPA1B	NM_005346	3304	9606	heat shock 70kDa protein 1B
TRCN0000008753	CSTVRS 07161016MN Plate 08	D	01	CCGGCCGATGAGACTGCCGCCAAGTCTCGAGACTTGGCGGCAGTCTCATC	NM_001540.2-703s1c1	1	HSPB1	NM_001540	3315	9606	heat shock 27kDa protein 1	Yes	293T/17
TRCN0000008754	CSTVRS 07161016MN Plate 08	D	02	CCGGGATCACCATCCCAGTCACCTTCTCGAGAAGGTGACTGGGATGGTGA	NM_001540.2-641s1c1	1	HSPB1	NM_001540	3315	9606	heat shock 27kDa protein 1	Yes	293T/17
TRCN0000013170	CSTVRS 07161016MN Plate 08	D	03	CCGGGTGTTTACAATTCACGGTGAACTCGAGTTCACCGTGAATTGTAAAC	NM_004647.1-783s1c1	1	DPF1	NM_004647	8193	9606	D4, zinc and double PHD fingers family 1	Yes	A3
TRCN0000013171	CSTVRS 07161016MN Plate 08	D	04	CCGGGAGTACAAGATCGACTGTGAACTCGAGTTCACAGTCGATCTTGTAC	NM_004647.1-292s1c1	1	DPF1	NM_004647	8193	9606	D4, zinc and double PHD fingers family 1	Yes	A3
TRCN0000013459	CSTVRS 07161016MN Plate 08	D	05	CCGGGCATGAATCCTCCTTCGTATTCTCGAGAATACGAAGGAGGATTCAT	NM_004862.1-397s1c1	1	LITAF	NM_004862	9516	9606	lipopolysaccharide-induced TNF factor	Yes	A549
TRCN0000013460	CSTVRS 07161016MN Plate 08	D	06	CCGGGCCCACCTTCATGTCTTCTTTCTCGAGAAAGAAGACATGAAGGTGG	NM_004862.1-831s1c1	1	LITAF	NM_004862	9516	9606	lipopolysaccharide-induced TNF factor	Yes	A549
TRCN0000013563	CSTVRS 07161016MN Plate 08	D	07	CCGGCCTACAGGTTTGCATTTGTTTCTCGAGAAACAAATGCAAACCTGTA	NM_005171.2-1396s1c1	1	ATF1	NM_005171	466	9606	activating transcription factor 1	Yes	A549
TRCN0000013564	CSTVRS 07161016MN Plate 08	D	08	CCGGGCTCAACAGGTATCATCTTTACTCGAGTAAAGATGATACCTGTTGA	NM_005171.2-321s1c1	1	ATF1	NM_005171	466	9606	activating transcription factor 1	Yes	A549
OMIT	CSTVRS 07161016MN Plate 08	D	09
TRCN0000013568	CSTVRS 07161016MN Plate 08	D	10	CCGGCCGCCTTTCATCTGGATTCTACTCGAGTAGAATCCAGATGAAAGGC	NM_001674.1-993s1c1	1	ATF3	NM_001674	467	9606	activating transcription factor 3	Yes	293T/17
TRCN0000013570	CSTVRS 07161016MN Plate 08	D	11	CCGGCCTCTTTATCCAACAGATAAACTCGAGTTTATCTGTTGGATAAAGA	NM_001674.1-668s1c1	1	ATF3	NM_001674	467	9606	activating transcription factor 3	Yes	293T/17
TRCN0000013572	CSTVRS 07161016MN Plate 08	D	12	CCGGGCTGAACTGAAGGCTCAGATTCTCGAGAATCTGAGCCTTCAGTTCA	NM_001674.1-540s1c1	1	ATF3	NM_001674	467	9606	activating transcription factor 3	Yes	293T/17
TRCN0000013573	CSTVRS 07161016MN Plate 08	E	01	CCGGGCCTAGGTCTCTTAGATGATTCTCGAGAATCATCTAAGAGACCTAG	NM_001675.2-971s1c1	1	ATF4	NM_001675	468	9606	activating transcription factor 4 (tax-responsive	Yes	A3
TRCN0000013575	CSTVRS 07161016MN Plate 08	E	02	CCGGGCCAAGCACTTCAAACCTCATCTCGAGATGAGGTTTGAAGTGCTTG	NM_001675.2-1003s1c1	1	ATF4	NM_001675	468	9606	activating transcription factor 4 (tax-responsive	Yes	A3
TRCN0000013604	CSTVRS 07161016MN Plate 08	E	03	CCGGCCGGCTCAATAACATCGTTAACTCGAGTTAACGATGTTATTGAGCC	NM_001706.2-1659s1c1	1	BCL6	NM_001706	604	9606	B-cell CLL/lymphoma 6 (zinc finger protein 51)
TRCN0000013605	CSTVRS 07161016MN Plate 08	E	04	CCGGGCCTGTTCTATAGCATCTTTACTCGAGTAAAGATGCTATAGAACAG	NM_001706.2-491s1c1	1	BCL6	NM_001706	604	9606	B-cell CLL/lymphoma 6 (zinc finger protein 51)	Yes	MCF7
TRCN0000013606	CSTVRS 07161016MN Plate 08	E	05	CCGGCCACAGTGACAAACCCTACAACTCGAGTTGTAGGGTTTGTCACTGT	NM_001706.2-1947s1c1	1	BCL6	NM_001706	604	9606	B-cell CLL/lymphoma 6 (zinc finger protein 51)	Yes	MCF7
TRCN0000013590	CSTVRS 07161016MN Plate 08	E	06	CCGGCGACAGAAACTAACCCTGTAACTCGAGTTACAGGGTTAGTTTCTGT	NM_000489.2-2215s1c1	1	ATRX	NM_000489	546	9606	alpha thalassemia/mental retardation syndrome X-li	Yes	293T/17
TRCN0000013591	CSTVRS 07161016MN Plate 08	E	07	CCGGCGACGTATTAAGGTTCAAGAACTCGAGTTCTTGAACCTTAATACGT	NM_000489.2-4491s1c1	1	ATRX	NM_000489	546	9606	alpha thalassemia/mental retardation syndrome X-li
TRCN0000013614	CSTVRS 07161016MN Plate 08	E	08	CCGGCCAGTACATCATCGCGAAGTTCTCGAGAACTTCGCGATGATGTACT	NM_023067.2-480s1c1	1	FOXL2	NM_023067	668	9606	forkhead box L2
TRCN0000013615	CSTVRS 07161016MN Plate 08	E	09	CCGGCGCCATGATGCATTGCTCTTACTCGAGTAAGAGCAATGCATCATGG	NM_023067.2-1296s1c1	1	FOXL2	NM_023067	668	9606	forkhead box L2
TRCN0000013616	CSTVRS 07161016MN Plate 08	E	10	CCGGCGGCGTAGTGAACTCGTACAACTCGAGTTGTACGAGTTCACTACGC	NM_023067.2-1041s1c1	1	FOXL2	NM_023067	668	9606	forkhead box L2
TRCN0000013713	CSTVRS 07161016MN Plate 08	E	11	CCGGGCGAAATCTGTGGTTGTAAATCTCGAGATTTACAACCACAGATTTC	NM_001880.2-1862s1c1	1	ATF2	NM_001880	1386	9606	activating transcription factor 2	Yes	A3
TRCN0000013714	CSTVRS 07161016MN Plate 08	E	12	CCGGGCATCATTACAGGTTCCCAATCTCGAGATTGGGAACCTGTAATGAT	NM_001880.2-761s1c1	1	ATF2	NM_001880	1386	9606	activating transcription factor 2	Yes	A3
TRCN0000013716	CSTVRS 07161016MN Plate 08	F	01	CCGGGCAGCTAACGAAGATCCTGATCTCGAGATCAGGATCTTCGTTAGCT	NM_001880.2-1298s1c1	1	ATF2	NM_001880	1386	9606	activating transcription factor 2	Yes	A3
TRCN0000013722	CSTVRS 07161016MN Plate 08	F	02	CCGGCTCTCCATGTTCTTCCGTCAACTCGAGTTGACGGAAGAACATGGAG	NM_004381.3-537s1c1	1	CREBL1	NM_004381	1388	9606	cAMP responsive element binding protein-like 1	Yes	A3
TRCN0000013720	CSTVRS 07161016MN Plate 08	F	03	CCGGCCAGCATTCTTGGATGCAATTCTCGAGAATTGCATCCAAGAATGCT	NM_004381.3-1768s1c1	1	CREBL1	NM_004381	1388	9606	cAMP responsive element binding protein-like 1	Yes	A3
TRCN0000013721	CSTVRS 07161016MN Plate 08	F	04	CCGGCCATGTGAAGACAGAGTCCTTCTCGAGAAGGACTCTGTCTTCACAT	NM_004381.3-399s1c1	1	CREBL1	NM_004381	1388	9606	cAMP responsive element binding protein-like 1	Yes	A3
TRCN0000013723	CSTVRS 07161016MN Plate 08	F	05	CCGGGCGAACATAAATGTCTGTATTCTCGAGAATACAGACATTTATGTTC	NM_001881.2-1001s1c1	1	CREM	NM_001881	1390	9606	cAMP responsive element modulator	Yes	A549
TRCN0000013725	CSTVRS 07161016MN Plate 08	F	06	CCGGCCAAGATTGAAGAAGAGAGATCTCGAGATCTCTCTTCTTCAATCTT	NM_001881.2-585s1c1	1	CREM	NM_001881	1390	9606	cAMP responsive element modulator
TRCN0000013803	CSTVRS 07161016MN Plate 08	F	07	CCGGCCCGCTTTACTCTTCAGGAATCTCGAGATTCCTGAAGAGTAAAGCG	NM_001949.2-2879s1c1	1	E2F3	NM_001949	1871	9606	E2F transcription factor 3	Yes	A3
TRCN0000013806	CSTVRS 07161016MN Plate 08	F	08	CCGGCCTGACTCAATAGAGAGCCTACTCGAGTAGGCTCTCTATTGAGTCA	NM_001949.2-1051s1c1	1	E2F3	NM_001949	1871	9606	E2F transcription factor 3	Yes	A3
TRCN0000013807	CSTVRS 07161016MN Plate 08	F	09	CCGGCCAACTCAGGACATAGCGATTCTCGAGAATCGCTATGTCCTGAGTT	NM_001949.2-1214s1c1	1	E2F3	NM_001949	1871	9606	E2F transcription factor 3	Yes	A3
TRCN0000013808	CSTVRS 07161016MN Plate 08	F	10	CCGGCCCTCTCTTCATTTCGGCTTTCTCGAGAAAGCCGAAATGAAGAGAG	NM_001950.3-1923s1c1	1	E2F4	NM_001950	1874	9606	E2F transcription factor 4, p107/p130-binding	Yes	MCF7
TRCN0000013810	CSTVRS 07161016MN Plate 08	F	11	CCGGGACCTCTTTGATGTGCCTGTTCTCGAGAACAGGCACATCAAAGAGG	NM_001950.3-1273s1c1	1	E2F4	NM_001950	1874	9606	E2F transcription factor 4, p107/p130-binding	Yes	MCF7
TRCN0000013813	CSTVRS 07161016MN Plate 08	F	12	CCGGGCCACTAAACTGCCTGTATTTCTCGAGAAATACAGGCAGTTTAGTG	NM_001951.2-1449s1c1	1	E2F5	NM_001951	1875	9606	E2F transcription factor 5, p130-binding
TRCN0000013814	CSTVRS 07161016MN Plate 08	G	01	CCGGCCGGCAGATGACTACAACTTTCTCGAGAAAGTTGTAGTCATCTGCC	NM_001951.2-995s1c1	1	E2F5	NM_001951	1875	9606	E2F transcription factor 5, p130-binding
TRCN0000013815	CSTVRS 07161016MN Plate 08	G	02	CCGGCCTATCCATGTGCTGCTTATACTCGAGTATAAGCAGCACATGGATA	NM_001951.2-701s1c1	1	E2F5	NM_001951	1875	9606	E2F transcription factor 5, p130-binding
TRCN0000013818	CSTVRS 07161016MN Plate 08	G	03	CCGGCCACTTAGATTACTGAGTAATCTCGAGATTACTCAGTAATCTAAGT	NM_001952.3-1292s1c1	1	E2F6	NM_001952	1876	9606	E2F transcription factor 6
TRCN0000013819	CSTVRS 07161016MN Plate 08	G	04	CCGGGCTGGTTTATTTAACTCGAAACTCGAGTTTCGAGTTAAATAAACCA	NM_001952.3-493s1c1	1	E2F6	NM_001952	1876	9606	E2F transcription factor 6
TRCN0000013820	CSTVRS 07161016MN Plate 08	G	05	CCGGAGGAGGAACTTTCTGACTTATCTCGAGATAAGTCAGAAAGTTCCTC	NM_001952.3-723s1c1	1	E2F6	NM_001952	1876	9606	E2F transcription factor 6
TRCN0000014368	CSTVRS 07161016MN Plate 08	G	06	CCGGGCTCCAACTTCAGGAAATAAACTCGAGTTTATTTCCTGAAGTTGGA	NM_002959.3-2620s1c1	1	SORT1	NM_002959	6272	9606	sortilin 1
TRCN0000014369	CSTVRS 07161016MN Plate 08	G	07	CCGGGCATTGTCTATTCCAAGTCTTCTCGAGAAGACTTGGAATAGACAAT	NM_002959.3-1208s1c1	1	SORT1	NM_002959	6272	9606	sortilin 1
TRCN0000014370	CSTVRS 07161016MN Plate 08	G	08	CCGGGCCGTCCTATCAATGTGATTACTCGAGTAATCACATTGATAGGACG	NM_002959.3-1682s1c1	1	SORT1	NM_002959	6272	9606	sortilin 1
TRCN0000014388	CSTVRS 07161016MN Plate 08	G	09	CCGGTCTACTCTCTGGGCCTTGTTTCTCGAGAAACAAGGCCCAGAGAGTA	NM_001051.2-1944s1c1	1	SSTR3	NM_001051	6753	9606	somatostatin receptor 3
TRCN0000014389	CSTVRS 07161016MN Plate 08	G	10	CCGGGCCTGCCTTCTTTGGGCTCTACTCGAGTAGAGCCCAAAGAAGGCAG	NM_001051.2-1389s1c1	1	SSTR3	NM_001051	6753	9606	somatostatin receptor 3
TRCN0000014390	CSTVRS 07161016MN Plate 08	G	11	CCGGACGACCTCAGAACCTGAGAATCTCGAGATTCTCAGGTTCTGAGGTC	NM_001051.2-556s1c1	1	SSTR3	NM_001051	6753	9606	somatostatin receptor 3
TRCN0000014493	CSTVRS 07161016MN Plate 08	G	12	CCGGCGAATGTTGTTACTGGCACAACTCGAGTTGTGCCAGTAACAACATT	NM_003015.2-1232s1c1	1	SFRP5	NM_003015	6425	9606	secreted frizzled-related protein 5
TRCN0000014494	CSTVRS 07161016MN Plate 08	H	01	CCGGGAGATGAAGTTTGCAGTCAAACTCGAGTTTGACTGCAAACTTCATC	NM_003015.2-1049s1c1	1	SFRP5	NM_003015	6425	9606	secreted frizzled-related protein 5
TRCN0000014495	CSTVRS 07161016MN Plate 08	H	02	CCGGCCACTCGGATACGCAGGTCTTCTCGAGAAGACCTGCGTATCCGAGT	NM_003015.2-481s1c1	1	SFRP5	NM_003015	6425	9606	secreted frizzled-related protein 5
TRCN0000014593	CSTVRS 07161016MN Plate 08	H	03	CCGGCCTGCCATATTTGTCATAATTCTCGAGAATTATGACAAATATGGCA	NM_002892.2-4095s1c1	1	ARID4A	NM_002892	5926	9606	AT rich interactive domain 4A (RBP1-like)
TRCN0000014594	CSTVRS 07161016MN Plate 08	H	04	CCGGGCTCTCAAATTAGATCAAGAACTCGAGTTCTTGATCTAATTTGAGA	NM_002892.2-1405s1c1	1	ARID4A	NM_002892	5926	9606	AT rich interactive domain 4A (RBP1-like)
TRCN0000014595	CSTVRS 07161016MN Plate 08	H	05	CCGGCGCCGTCTCAATGATGAATTACTCGAGTAATTCATCATTGAGACGG	NM_002892.2-616s1c1	1	ARID4A	NM_002892	5926	9606	AT rich interactive domain 4A (RBP1-like)	Yes	A3
TRCN0000014672	CSTVRS 07161016MN Plate 08	H	06	CCGGGCGTGTCTTCACAGATCTGAACTCGAGTTCAGATCTGTGAAGACAC	NM_002198.1-1073s1c1	1	IRF1	NM_002198	3659	9606	interferon regulatory factor 1	Yes	A3
TRCN0000014668	CSTVRS 07161016MN Plate 08	H	07	CCGGCGTGTGGATCTTGCCACATTTCTCGAGAAATGTGGCAAGATCCACA	NM_002198.1-1769s1c1	1	IRF1	NM_002198	3659	9606	interferon regulatory factor 1
TRCN0000014669	CSTVRS 07161016MN Plate 08	H	08	CCGGCCTCTGTCTATGGAGACTTTACTCGAGTAAAGTCTCCATAGACAGA	NM_002198.1-994s1c1	1	IRF1	NM_002198	3659	9606	interferon regulatory factor 1
TRCN0000014629	CSTVRS 07161016MN Plate 08	H	09	CCGGCCAGACTTACAGGGACACTTACTCGAGTAAGTGTCCCTGTAAGTCT	NM_005056.1-4071s1c1	1	JARID1A	NM_005056	5927	9606	Jumonji, AT rich interactive domain 1A (RBBP2-like	Yes	A549
TRCN0000014630	CSTVRS 07161016MN Plate 08	H	10	CCGGCGGACCGACATTGGTGTATATCTCGAGATATACACCAATGTCGGTC	NM_005056.1-3381s1c1	1	JARID1A	NM_005056	5927	9606	Jumonji, AT rich interactive domain 1A (RBBP2-like	Yes	A549
TRCN0000014632	CSTVRS 07161016MN Plate 08	H	11	CCGGCCTTGAAAGAAGCCTTACAAACTCGAGTTTGTAAGGCTTCTTTCAA	NM_005056.1-3130s1c1	1	JARID1A	NM_005056	5927	9606	Jumonji, AT rich interactive domain 1A (RBBP2-like	Yes	A549
TRCN0000014683	CSTVRS 07161016MN Plate 08	H	12	CCGGGCCTTAATAGTAGGGTAAGTTCTCGAGAACTTACCCTACTATTAAG	NM_021975.1-2282s1c1	1	RELA	NM_021975	5970	9606	v-rel reticuloendotheliosis viral oncogene homolog	Yes	A549
TRCN0000014684	CSTVRS 07161016MN Plate 09	A	01	CCGGCGGATTGAGGAGAAACGTAAACTCGAGTTTACGTTTCTCCTCAATC	NM_021975.1-888s1c1	1	RELA	NM_021975	5970	9606	v-rel reticuloendotheliosis viral oncogene homolog	Yes	A549
TRCN0000014687	CSTVRS 07161016MN Plate 09	A	02	CCGGCCTGAGGCTATAACTCGCCTACTCGAGTAGGCGAGTTATAGCCTCA	NM_021975.1-1488s1c1	1	RELA	NM_021975	5970	9606	v-rel reticuloendotheliosis viral oncogene homolog	Yes	A549
TRCN0000014743	CSTVRS 07161016MN Plate 09	A	03	CCGGCCGACATATCTAAGGCTGTTTCTCGAGAAACAGCCTTAGATATGTC	NM_006268.3-1209s1c1	1	DPF2	NM_006268	5977	9606	D4, zinc and double PHD fingers family 2	Yes	A3
TRCN0000014745	CSTVRS 07161016MN Plate 09	A	04	CCGGCGACTTTCCTTCCCATCTATTCTCGAGAATAGATGGGAAGGAAAGT	NM_006268.3-286s1c1	1	DPF2	NM_006268	5977	9606	D4, zinc and double PHD fingers family 2	Yes	293T/17
TRCN0000014746	CSTVRS 07161016MN Plate 09	A	05	CCGGCTGGACCTGTTGAAAGAGAAACTCGAGTTTCTCTTTCAACAGGTCC	NM_006268.3-1135s1c1	1	DPF2	NM_006268	5977	9606	D4, zinc and double PHD fingers family 2	Yes	A3
TRCN0000014713	CSTVRS 07161016MN Plate 09	A	06	CCGGCATGCTTCTGAAGTGGACATACTCGAGTATGTCCACTTCAGAAGCA	NM_006509.2-1968s1c1	1	RELB	NM_006509	5971	9606	v-rel reticuloendotheliosis viral oncogene homolog	Yes	A549
TRCN0000014714	CSTVRS 07161016MN Plate 09	A	07	CCGGGCTGCGGATTTGCCGAATTAACTCGAGTTAATTCGGCAAATCCGCA	NM_006509.2-1032s1c1	1	RELB	NM_006509	5971	9606	v-rel reticuloendotheliosis viral oncogene homolog	Yes	A549
TRCN0000014716	CSTVRS 07161016MN Plate 09	A	08	CCGGAGCCCGTCTATGACAAGAAATCTCGAGATTTCTTGTCATAGACGGG	NM_006509.2-995s1c1	1	RELB	NM_006509	5971	9606	v-rel reticuloendotheliosis viral oncogene homolog	Yes	A549
TRCN0000015103	CSTVRS 07161016MN Plate 09	A	09	CCGGCCTTCAATCAAAGCCTTAGATCTCGAGATCTAAGGCTTTGATTGAA	NM_004219.2-133s1c1	1	PTTG1	NM_004219	9232	9606	pituitary tumor-transforming 1
TRCN0000015104	CSTVRS 07161016MN Plate 09	A	10	CCGGCCTTACCTAAAGCTACTAGAACTCGAGTTCTAGTAGCTTTAGGTAA	NM_004219.2-209s1c1	1	PTTG1	NM_004219	9232	9606	pituitary tumor-transforming 1
TRCN0000015105	CSTVRS 07161016MN Plate 09	A	11	CCGGCCAATCTGTTGCAGTCTCCTTCTCGAGAAGGAGACTGCAACAGATT	NM_004219.2-572s1c1	1	PTTG1	NM_004219	9232	9606	pituitary tumor-transforming 1	Yes	293T/17
TRCN0000015392	CSTVRS 07161016MN Plate 09	A	12	CCGGCAGCTGTAAATACTGTGACAACTCGAGTTGTCACAGTATTTACAGC	NM_003068.3-641s1c1	1	SNAI2	NM_003068	6591	9606	snail homolog 2 (Drosophila)
TRCN0000015388	CSTVRS 07161016MN Plate 09	B	01	CCGGGCCAAATCATTTCAACTGAAACTCGAGTTTCAGTTGAAATGATTTG	NM_003068.3-1315s1c1	1	SNAI2	NM_003068	6591	9606	snail homolog 2 (Drosophila)
TRCN0000015389	CSTVRS 07161016MN Plate 09	B	02	CCGGCCCATTCTGATGTAAAGAAATCTCGAGATTTCTTTACATCAGAATG	NM_003068.3-865s1c1	1	SNAI2	NM_003068	6591	9606	snail homolog 2 (Drosophila)	Yes	HeLa
TRCN0000015546	CSTVRS 07161016MN Plate 09	B	03	CCGGGCCAATCGTTCTCTGACAGAACTCGAGTTCTGTCAGAGAACGATTG	NM_021953.2-2405s1c1	1	FOXM1	NM_021953	2305	9606	forkhead box M1	Yes	A549
TRCN0000015547	CSTVRS 07161016MN Plate 09	B	04	CCGGCGCCGGAACATGACCATCAAACTCGAGTTTGATGGTCATGTTCCGG	NM_021953.2-1313s1c1	1	FOXM1	NM_021953	2305	9606	forkhead box M1	Yes	A549
TRCN0000015544	CSTVRS 07161016MN Plate 09	B	05	CCGGGCCCAACAGGAGTCTAATCAACTCGAGTTGATTAGACTCCTGTTGG	NM_021953.2-374s1c1	1	FOXM1	NM_021953	2305	9606	forkhead box M1	Yes	A549
TRCN0000016003	CSTVRS 07161016MN Plate 09	B	06	CCGGGCTGGTAGTTAGTAGCATGTTCTCGAGAACATGCTACTAACTACCA	NM_005252.2-1551s1c1	1	FOS	NM_005252	2353	9606	v-fos FBJ murine osteosarcoma viral oncogene homol
TRCN0000016004	CSTVRS 07161016MN Plate 09	B	07	CCGGGCGGAGACAGACCAACTAGAACTCGAGTTCTAGTTGGTCTGTCTCC	NM_005252.2-654s1c1	1	FOS	NM_005252	2353	9606	v-fos FBJ murine osteosarcoma viral oncogene homol	Yes	MCF7
TRCN0000016007	CSTVRS 07161016MN Plate 09	B	08	CCGGTCTGCTTTGCAGACCGAGATTCTCGAGAATCTCGGTCTGCAAAGCA	NM_005252.2-684s1c1	1	FOS	NM_005252	2353	9606	v-fos FBJ murine osteosarcoma viral oncogene homol	Yes	MCF7
TRCN0000016290	CSTVRS 07161016MN Plate 09	B	09	CCGGCCCGAGCACAAACATCAAGATCTCGAGATCTTGATGTTTGTGCTCG	NM_004514.2-606s1c1	1	FOXK2	NM_004514	3607	9606	forkhead box K2	Yes	A549
TRCN0000016291	CSTVRS 07161016MN Plate 09	B	10	CCGGCCAGCCTCTGAAAGCAAATTACTCGAGTAATTTGCTTTCAGAGGCT	NM_004514.2-1177s1c1	1	FOXK2	NM_004514	3607	9606	forkhead box K2	Yes	A549
TRCN0000016292	CSTVRS 07161016MN Plate 09	B	11	CCGGCGAGTTCGAGTATCTGATGAACTCGAGTTCATCAGATACTCGAACT	NM_004514.2-300s1c1	1	FOXK2	NM_004514	3607	9606	forkhead box K2	Yes	A549
TRCN0000016774	CSTVRS 07161016MN Plate 09	B	12	CCGGCGTGGTTCAAATTACAGGTTTCTCGAGAAACCTGTAATTTGAACCA	NM_000124.1-1748s1c1	1	ERCC6	NM_000124	2074	9606	excision repair cross-complementing rodent repair
TRCN0000016775	CSTVRS 07161016MN Plate 09	C	01	CCGGCGACAAATCTTCAAGCAGTTTCTCGAGAAACTGCTTGAAGATTTGT	NM_000124.1-3002s1c1	1	ERCC6	NM_000124	2074	9606	excision repair cross-complementing rodent repair
TRCN0000016776	CSTVRS 07161016MN Plate 09	C	02	CCGGGCGGTTAAGGAGATGGAATAACTCGAGTTATTCCATCTCCTTAACC	NM_000124.1-1468s1c1	1	ERCC6	NM_000124	2074	9606	excision repair cross-complementing rodent repair
TRCN0000017114	CSTVRS 07161016MN Plate 09	C	03	CCGGCCGAACTGACTCAGTCATCATCTCGAGATGATGACTGAGTCAGTTC	NM_006856.1-223s1c1	1	ATF7	NM_006856	11016	9606	activating transcription factor 7	Yes	A549
TRCN0000017115	CSTVRS 07161016MN Plate 09	C	04	CCGGGCAGTTCATAAACACAAGCATCTCGAGATGCTTGTGTTTATGAACT	NM_006856.1-176s1c1	1	ATF7	NM_006856	11016	9606	activating transcription factor 7	Yes	A549
TRCN0000017116	CSTVRS 07161016MN Plate 09	C	05	CCGGCGAAGAACTCACTTCTCAGAACTCGAGTTCTGAGAAGTGAGTTCTT	NM_006856.1-1195s1c1	1	ATF7	NM_006856	11016	9606	activating transcription factor 7	Yes	A549
TRCN0000017058	CSTVRS 07161016MN Plate 09	C	06	CCGGCGATTTGATTGGCTGTGTGATCTCGAGATCACACAGCCAATCAAAT	NM_020418.2-1534s1c1	1	PCBP4	NM_020418	57060	9606	poly(rC) binding protein 4
TRCN0000017059	CSTVRS 07161016MN Plate 09	C	07	CCGGGCTCCTGCAAATGGTGGAAATCTCGAGATTTCCACCATTTGCAGGA	NM_020418.2-887s1c1	1	PCBP4	NM_020418	57060	9606	poly(rC) binding protein 4
TRCN0000017062	CSTVRS 07161016MN Plate 09	C	08	CCGGCATATCAAGATCGGGAACCAACTCGAGTTGGTTCCCGATCTTGATA	NM_020418.2-1604s1c1	1	PCBP4	NM_020418	57060	9606	poly(rC) binding protein 4	Yes	MCH58
TRCN0000017209	CSTVRS 07161016MN Plate 09	C	09	CCGGCCCATATTGCTTTGTGGAATTCTCGAGAATTCCACAAAGCAATATG	NM_003252.2-189s1c1	1	TIAL1	NM_003252	7073	9606	TIA1 cytotoxic granule-associated RNA binding prot	Yes	A549
TRCN0000017210	CSTVRS 07161016MN Plate 09	C	10	CCGGCCACAACAGTATGGACAGTATCTCGAGATACTGTCCATACTGTTGT	NM_003252.2-952s1c1	1	TIAL1	NM_003252	7073	9606	TIA1 cytotoxic granule-associated RNA binding prot	Yes	A549
TRCN0000017211	CSTVRS 07161016MN Plate 09	C	11	CCGGCGGATATGGTATGGCAAGTTACTCGAGTAACTTGCCATACCATATC	NM_003252.2-1140s1c1	1	TIAL1	NM_003252	7073	9606	TIA1 cytotoxic granule-associated RNA binding prot	Yes	A549
TRCN0000017281	CSTVRS 07161016MN Plate 09	C	12	CCGGCCAAGACTTCTTCAATGGAAACTCGAGTTTCCATTGAAGAAGTCTT	NM_006597.3-1128s1c1	1	HSPA8	NM_006597	3312	9606	heat shock 70kDa protein 8	Yes	A549
TRCN0000017278	CSTVRS 07161016MN Plate 09	D	01	CCGGGCCCGATTTGAAGAACTGAATCTCGAGATTCAGTTCTTCAAATCGG	NM_006597.3-976s1c1	1	HSPA8	NM_006597	3312	9606	heat shock 70kDa protein 8	Yes	A549
TRCN0000017279	CSTVRS 07161016MN Plate 09	D	02	CCGGGCAACTGTTGAAGATGAGAAACTCGAGTTTCTCATCTTCAACAGTT	NM_006597.3-1729s1c1	1	HSPA8	NM_006597	3312	9606	heat shock 70kDa protein 8	Yes	A549
TRCN0000017389	CSTVRS 07161016MN Plate 09	D	03	CCGGCGCTCTGTCTATCGAGTTCTTCTCGAGAAGAACTCGATAGACAGAG	NM_012138.2-1419s1c1	1	AATF	NM_012138	26574	9606	apoptosis antagonizing transcription factor	Yes	A549
TRCN0000017390	CSTVRS 07161016MN Plate 09	D	04	CCGGGCCAGGGTGATTGACAGGTTTCTCGAGAAACCTGTCAATCACCCTG	NM_012138.2-279s1c1	1	AATF	NM_012138	26574	9606	apoptosis antagonizing transcription factor
TRCN0000017391	CSTVRS 07161016MN Plate 09	D	05	CCGGCAAGGCACTTAAAGCATTGTTCTCGAGAACAATGCTTTAAGTGCCT	NM_012138.2-1016s1c1	1	AATF	NM_012138	26574	9606	apoptosis antagonizing transcription factor	Yes	A549
TRCN0000017392	CSTVRS 07161016MN Plate 09	D	06	CCGGGCTCTTGGAAGGAAGGATCAACTCGAGTTGATCCTTCCTTCCAAGA	NM_012138.2-887s1c1	1	AATF	NM_012138	26574	9606	apoptosis antagonizing transcription factor	Yes	A549
TRCN0000017335	CSTVRS 07161016MN Plate 09	D	07	CCGGCGTCAGTTTCTACGTCTGCAACTCGAGTTGCAGACGTAGAAACTGA	NM_006162.3-2472s1c1	1	NFATC1	NM_006162	4772	9606	nuclear factor of activated T-cells, cytoplasmic,
TRCN0000017336	CSTVRS 07161016MN Plate 09	D	08	CCGGCATCGAGATAACCTCGTGCTTCTCGAGAAGCACGAGGTTATCTCGA	NM_006162.3-810s1c1	1	NFATC1	NM_006162	4772	9606	nuclear factor of activated T-cells, cytoplasmic,
TRCN0000017333	CSTVRS 07161016MN Plate 09	D	09	CCGGCGGCAACATTAGAAAGTGATTCTCGAGAATCACTTTCTAATGTTGC	NM_006162.3-4015s1c1	1	NFATC1	NM_006162	4772	9606	nuclear factor of activated T-cells, cytoplasmic,
TRCN0000017853	CSTVRS 07161016MN Plate 09	D	10	CCGGCCCAGAAGTTATCAAGACTTTCTCGAGAAAGTCTTGATAACTTCTG	NM_007348.1-1687s1c1	1	ATF6	NM_007348	22926	9606	activating transcription factor 6	Yes	A3
TRCN0000017854	CSTVRS 07161016MN Plate 09	D	11	CCGGCCTCAAGTTATTCAGTCTCATCTCGAGATGAGACTGAATAACTTGA	NM_007348.1-332s1c1	1	ATF6	NM_007348	22926	9606	activating transcription factor 6	Yes	A3
TRCN0000017855	CSTVRS 07161016MN Plate 09	D	12	CCGGGCAGCAACCAATTATCAGTTTCTCGAGAAACTGATAATTGGTTGCT	NM_007348.1-690s1c1	1	ATF6	NM_007348	22926	9606	activating transcription factor 6	Yes	A3
TRCN0000018273	CSTVRS 07161016MN Plate 09	E	01	CCGGGCTCAGAATCAAGTTCGGGAACTCGAGTTCCCGAACTTGATTCTGA	NM_002584.1-1076s1c1	1	PAX7	NM_002584	5081	9606	paired box gene 7
TRCN0000018274	CSTVRS 07161016MN Plate 09	E	02	CCGGCTGCTTGTTTATGGAGAGCTACTCGAGTAGCTCTCCATAAACAAGC	NM_002584.1-2063s1c1	1	PAX7	NM_002584	5081	9606	paired box gene 7
TRCN0000018275	CSTVRS 07161016MN Plate 09	E	03	CCGGCGCACGGGATTCCCTTTGGAACTCGAGTTCCAAAGGGAATCCCGTG	NM_002584.1-663s1c1	1	PAX7	NM_002584	5081	9606	paired box gene 7
TRCN0000018222	CSTVRS 07161016MN Plate 09	E	04	CCGGCCAGAACATTGAAGATCAATACTCGAGTATTGATCTTCAATGTTCT	NM_005815.2-249s1c1	1	ZNF443	NM_005815	10224	9606	zinc finger protein 443	Yes	A549
TRCN0000018218	CSTVRS 07161016MN Plate 09	E	05	CCGGCCTCTTGTATAGTCTCAATTACTCGAGTAATTGAGACTATACAAGA	NM_005815.2-2363s1c1	1	ZNF443	NM_005815	10224	9606	zinc finger protein 443	Yes	A549
TRCN0000018221	CSTVRS 07161016MN Plate 09	E	06	CCGGCCTATCTAAGACATGAAAGAACTCGAGTTCTTTCATGTCTTAGATA	NM_005815.2-818s1c1	1	ZNF443	NM_005815	10224	9606	zinc finger protein 443	Yes	A3
TRCN0000018887	CSTVRS 07161016MN Plate 09	E	07	CCGGCCACTTCACACGAATCAGTAACTCGAGTTACTGATTCGTGTGAAGT	NM_004507.2-172s1c1	1	HUS1	NM_004507	3364	9606	HUS1 checkpoint homolog (S. pombe)
TRCN0000018888	CSTVRS 07161016MN Plate 09	E	08	CCGGCGTGTCCCTTCAGTATTTCATCTCGAGATGAAATACTGAAGGGACA	NM_004507.2-937s1c1	1	HUS1	NM_004507	3364	9606	HUS1 checkpoint homolog (S. pombe)
TRCN0000018889	CSTVRS 07161016MN Plate 09	E	09	CCGGTCACCTTGTTATTGAAGCAAACTCGAGTTTGCTTCAATAACAAGGT	NM_004507.2-664s1c1	1	HUS1	NM_004507	3364	9606	HUS1 checkpoint homolog (S. pombe)
TRCN0000018916	CSTVRS 07161016MN Plate 09	E	10	CCGGCCAGCCAAGAAGAGTGAAGAACTCGAGTTCTTCACTCTTCTTGGCT	NM_001556.1-2278s1c1	1	IKBKB	NM_001556	3551	9606	inhibitor of kappa light polypeptide gene enhancer	Yes	MCF7
TRCN0000018917	CSTVRS 07161016MN Plate 09	E	11	CCGGGCTGGTTCATATCTTGAACATCTCGAGATGTTCAAGATATGAACCA	NM_001556.1-1107s1c1	1	IKBKB	NM_001556	3551	9606	inhibitor of kappa light polypeptide gene enhancer	Yes	MCF7
TRCN0000018918	CSTVRS 07161016MN Plate 09	E	12	CCGGCGGAAGTACCTGAACCAGTTTCTCGAGAAACTGGTTCAGGTACTTC	NM_001556.1-490s1c1	1	IKBKB	NM_001556	3551	9606	inhibitor of kappa light polypeptide gene enhancer	Yes	MCF7
TRCN0000018855	CSTVRS 07161016MN Plate 09	F	01	CCGGCCCAGCTTAATGGAGGACATTCTCGAGAATGTCCTCCATTAAGCTG	NM_133338.1-2355s1c1	1	RAD17	NM_133338	5884	9606	RAD17 homolog (S. pombe)	Yes	A549
TRCN0000018856	CSTVRS 07161016MN Plate 09	F	02	CCGGGCGACAAAGTATAACAAGTTACTCGAGTAACTTGTTATACTTTGTC	NM_133338.1-1112s1c1	1	RAD17	NM_133338	5884	9606	RAD17 homolog (S. pombe)	Yes	A549
TRCN0000018858	CSTVRS 07161016MN Plate 09	F	03	CCGGGCCCTCTCATTTATCAGAATACTCGAGTATTCTGATAAATGAGAGG	NM_133338.1-1762s1c1	1	RAD17	NM_133338	5884	9606	RAD17 homolog (S. pombe)	Yes	A549
TRCN0000018875	CSTVRS 07161016MN Plate 09	F	04	CCGGGCTAAGACTAACTCAAGATAACTCGAGTTATCTTGAGTTAGTCTTA	NM_002875.2-1853s1c1	1	RAD51	NM_002875	5888	9606	RAD51 homolog (RecA homolog, E. coli) (S. cerevisi
TRCN0000018876	CSTVRS 07161016MN Plate 09	F	05	CCGGCGCCCTTTACAGAACAGACTACTCGAGTAGTCTGTTCTGTAAAGGG	NM_002875.2-932s1c1	1	RAD51	NM_002875	5888	9606	RAD51 homolog (RecA homolog, E. coli) (S. cerevisi
TRCN0000018883	CSTVRS 07161016MN Plate 09	F	06	CCGGGCGGAAGACAGTGAGGGTGAACTCGAGTTCACCCTCACTGTCTTCC	NM_004584.2-1243s1c1	1	RAD9A	NM_004584	5883	9606	RAD9 homolog A (S. pombe)
TRCN0000018884	CSTVRS 07161016MN Plate 09	F	07	CCGGGAAGACTCACAACCTGTCCTTCTCGAGAAGGACAGGTTGTGAGTCT	NM_004584.2-450s1c1	1	RAD9A	NM_004584	5883	9606	RAD9 homolog A (S. pombe)
TRCN0000018880	CSTVRS 07161016MN Plate 09	F	08	CCGGCGACATTGACTCTTACATGATCTCGAGATCATGTAAGAGTCAATGT	NM_004584.2-996s1c1	1	RAD9A	NM_004584	5883	9606	RAD9 homolog A (S. pombe)
TRCN0000018860	CSTVRS 07161016MN Plate 09	F	09	CCGGGCTAGCTCAATTCATCGACAACTCGAGTTGTCGATGAATTGAGCTA	NM_002947.2-1229s1c1	1	RPA3	NM_002947	6119	9606	replication protein A3, 14kDa	Yes	A549
TRCN0000018861	CSTVRS 07161016MN Plate 09	F	10	CCGGGTACATCTTATGTCCAGTTTACTCGAGTAAACTGGACATAAGATGT	NM_002947.2-1423s1c1	1	RPA3	NM_002947	6119	9606	replication protein A3, 14kDa	Yes	A549
TRCN0000018864	CSTVRS 07161016MN Plate 09	F	11	CCGGCCACCATCTTGTGTACATCTTCTCGAGAAGATGTACACAAGATGGT	NM_002947.2-1411s1c1	1	RPA3	NM_002947	6119	9606	replication protein A3, 14kDa	Yes	A549
TRCN0000018931	CSTVRS 07161016MN Plate 09	F	12	CCGGGAAGAAGATGAAGATGAAGAACTCGAGTTCTTCATCTTCATCTTCT	NM_002128.3-702s1c1	1	HMGB1	NM_002128	3146	9606	high-mobility group box 1
TRCN0000018932	CSTVRS 07161016MN Plate 09	G	01	CCGGCCGTTATGAAAGAGAAATGAACTCGAGTTCATTTCTCTTTCATAAC	NM_002128.3-302s1c1	1	HMGB1	NM_002128	3146	9606	high-mobility group box 1
TRCN0000018933	CSTVRS 07161016MN Plate 09	G	02	CCGGGCAGATGACAAGCAGCCTTATCTCGAGATAAGGCTGCTTGTCATCT	NM_002128.3-507s1c1	1	HMGB1	NM_002128	3146	9606	high-mobility group box 1
TRCN0000018871	CSTVRS 07161016MN Plate 09	G	03	CCGGCCACCAGAAACCACAAGCAAACTCGAGTTTGCTTGTGGTTTCTGGT	NM_002879.2-1236s1c1	1	RAD52	NM_002879	5893	9606	RAD52 homolog (S. cerevisiae)	Yes	293T/17
TRCN0000018872	CSTVRS 07161016MN Plate 09	G	04	CCGGGCACAACAGGAAACTGGGAATCTCGAGATTCCCAGTTTCCTGTTGT	NM_002879.2-1298s1c1	1	RAD52	NM_002879	5893	9606	RAD52 homolog (S. cerevisiae)	Yes	293T/17
TRCN0000018870	CSTVRS 07161016MN Plate 09	G	05	CCGGCGGGTAATTAATCTGGCCAATCTCGAGATTGGCCAGATTAATTACC	NM_002879.2-319s1c1	1	RAD52	NM_002879	5893	9606	RAD52 homolog (S. cerevisiae)
TRCN0000018865	CSTVRS 07161016MN Plate 09	G	06	CCGGGATACTTGGTCTTACTGGTTTCTCGAGAAACCAGTAAGACCAAGTA	NM_005657.1-6094s1c1	1	TP53BP1	NM_005657	7158	9606	tumor protein p53 binding protein, 1	Yes	MCH58
TRCN0000018866	CSTVRS 07161016MN Plate 09	G	07	CCGGCCAGTGTGATTAGTATTGATTCTCGAGAATCAATACTAATCACACT	NM_005657.1-2332s1c1	1	TP53BP1	NM_005657	7158	9606	tumor protein p53 binding protein, 1	Yes	MCH58
TRCN0000018869	CSTVRS 07161016MN Plate 09	G	08	CCGGCCCTTGTTCAGGACAGTCTTTCTCGAGAAAGACTGTCCTGAACAAG	NM_005657.1-1219s1c1	1	TP53BP1	NM_005657	7158	9606	tumor protein p53 binding protein, 1	Yes	MCH58
TRCN0000018556	CSTVRS 07161016MN Plate 09	G	09	CCGGGCTGTGATTCATCAGCATGAACTCGAGTTCATGCTGATGAATCACA	NM_002503.2-227s1c1	1	NFKBIB	NM_002503	4793	9606	nuclear factor of kappa light polypeptide gene enh	Yes	A549
TRCN0000018558	CSTVRS 07161016MN Plate 09	G	10	CCGGGAATACGACGACATTGTGGTTCTCGAGAACCACAATGTCGTCGTAT	NM_002503.2-1007s1c1	1	NFKBIB	NM_002503	4793	9606	nuclear factor of kappa light polypeptide gene enh	Yes	A549
TRCN0000018559	CSTVRS 07161016MN Plate 09	G	11	CCGGCGACTTGGAGAAGGAAGAAGACTCGAGTCTTCTTCCTTCTCCAAGT	NM_002503.2-583s1c1	1	NFKBIB	NM_002503	4793	9606	nuclear factor of kappa light polypeptide gene enh	Yes	A549
TRCN0000018531	CSTVRS 07161016MN Plate 09	G	12	CCGGGCTGGGACAATTTCATACAATCTCGAGATTGTATGAAATTGTCCCA	NM_003884.3-1617s1c1	1	PCAF	NM_003884	8850	9606	p300/CBP-associated factor
TRCN0000018532	CSTVRS 07161016MN Plate 09	H	01	CCGGGTTGGCTATATCAAGGATTATCTCGAGATAATCCTTGATATAGCCA	NM_003884.3-2346s1c1	1	PCAF	NM_003884	8850	9606	p300/CBP-associated factor
TRCN0000018528	CSTVRS 07161016MN Plate 09	H	02	CCGGGCAGACTTACAGCGAGTCTTTCTCGAGAAAGACTCGCTGTAAGTCT	NM_003884.3-2814s1c1	1	PCAF	NM_003884	8850	9606	p300/CBP-associated factor	Yes	A3
TRCN0000019001	CSTVRS 07161016MN Plate 09	H	03	CCGGACTCATGAACGCAGAGCTGAACTCGAGTTCAGCTCTGCGTTCATGA	NM_130469.2-550s1c1	1	JDP2	NM_130469	122953	9606	jun dimerization protein 2	Yes	A549
TRCN0000019002	CSTVRS 07161016MN Plate 09	H	04	CCGGCGAGTCAGAAGGCAACCCACTCTCGAGAGTGGGTTGCCTTCTGACT	NM_130469.2-673s1c1	1	JDP2	NM_130469	122953	9606	jun dimerization protein 2	Yes	A549
TRCN0000019003	CSTVRS 07161016MN Plate 09	H	05	CCGGGACTGTGGAGGAGCTGAAATACTCGAGTATTTCAGCTCCTCCACAG	NM_130469.2-316s1c1	1	JDP2	NM_130469	122953	9606	jun dimerization protein 2	Yes	A549
TRCN0000019009	CSTVRS 07161016MN Plate 09	H	06	CCGGGCTCAATACTAGCTTCAGTATCTCGAGATACTGAAGCTAGTATTGA	NM_002129.2-902s1c1	1	HMGB2	NM_002129	3148	9606	high-mobility group box 2	Yes	A3
TRCN0000019010	CSTVRS 07161016MN Plate 09	H	07	CCGGGCAAAGGAGAAGTCGAAGTTTCTCGAGAAACTTCGACTTCTCCTTT	NM_002129.2-350s1c1	1	HMGB2	NM_002129	3148	9606	high-mobility group box 2	Yes	293T/17
TRCN0000019011	CSTVRS 07161016MN Plate 09	H	08	CCGGGCAGCTAAGCTAAAGGAGAAACTCGAGTTTCTCCTTTAGCTTAGCT	NM_002129.2-632s1c1	1	HMGB2	NM_002129	3148	9606	high-mobility group box 2	Yes	293T/17
TRCN0000018979	CSTVRS 07161016MN Plate 09	H	09	CCGGGCAAAGCCTTTCTGAATCTATCTCGAGATAGATTCAGAAAGGCTTT	NM_012238.3-3206s1c1	1	SIRT1	NM_012238	23411	9606	sirtuin (silent mating type information regulation	Yes	A3
TRCN0000018980	CSTVRS 07161016MN Plate 09	H	10	CCGGCCTCGAACAATTCTTAAAGATCTCGAGATCTTTAAGAATTGTTCGA	NM_012238.3-645s1c1	1	SIRT1	NM_012238	23411	9606	sirtuin (silent mating type information regulation	Yes	A3
TRCN0000018981	CSTVRS 07161016MN Plate 09	H	11	CCGGGCGGGAATCCAAAGGATAATTCTCGAGAATTATCCTTTGGATTCCC	NM_012238.3-1113s1c1	1	SIRT1	NM_012238	23411	9606	sirtuin (silent mating type information regulation	Yes	A3
TRCN0000019079	CSTVRS 07161016MN Plate 09	H	12	CCGGGCAAATTATGTTTGCCGCAATCTCGAGATTGCGGCAAACATAATTT	NM_005531.1-1993s1c1	1	IFI16	NM_005531	3428	9606	interferon, gamma-inducible protein 16
TRCN0000019080	CSTVRS 07161016MN Plate 10	A	01	CCGGGACAGGACAATGTCACAATATCTCGAGATATTGTGACATTGTCCTG	NM_005531.1-1305s1c1	1	IFI16	NM_005531	3428	9606	interferon, gamma-inducible protein 16
TRCN0000019081	CSTVRS 07161016MN Plate 10	A	02	CCGGGTCAGGTAACTCCCAGAAGAACTCGAGTTCTTCTGGGAGTTACCTG	NM_005531.1-836s1c1	1	IFI16	NM_005531	3428	9606	interferon, gamma-inducible protein 16	Yes	MCH58
TRCN0000019159	CSTVRS 07161016MN Plate 10	A	03	CCGGCCCAGAAAGAAGCGGTTTCATCTCGAGATGAAACCGCTTCTTTCTG	NM_002180.1-633s1c1	1	IGHMBP2	NM_002180	3508	9606	immunoglobulin mu binding protein 2
TRCN0000019160	CSTVRS 07161016MN Plate 10	A	04	CCGGCCTTTGAGTATCTTGACGATACTCGAGTATCGTCAAGATACTCAAA	NM_002180.1-1965s1c1	1	IGHMBP2	NM_002180	3508	9606	immunoglobulin mu binding protein 2	Yes	A549
TRCN0000019162	CSTVRS 07161016MN Plate 10	A	05	CCGGGTGCCCAGAATGTTGCAGATACTCGAGTATCTGCAACATTCTGGGC	NM_002180.1-915s1c1	1	IGHMBP2	NM_002180	3508	9606	immunoglobulin mu binding protein 2
TRCN0000019304	CSTVRS 07161016MN Plate 10	A	06	CCGGGCTCTGAATTAGTCCTTGCTTCTCGAGAAGCAAGGACTAATTCAGA	NM_003152.2-3697s1c1	1	STAT5A	NM_003152	6776	9606	signal transducer and activator of transcription 5
TRCN0000019305	CSTVRS 07161016MN Plate 10	A	07	CCGGGCGCTTTAGTGACTCAGAAATCTCGAGATTTCTGAGTCACTAAAGC	NM_003152.2-2492s1c1	1	STAT5A	NM_003152	6776	9606	signal transducer and activator of transcription 5	Yes	A3
TRCN0000019308	CSTVRS 07161016MN Plate 10	A	08	CCGGGACCATGTACTCGATCAGGATCTCGAGATCCTGATCGAGTACATGG	NM_003152.2-2868s1c1	1	STAT5A	NM_003152	6776	9606	signal transducer and activator of transcription 5	Yes	A3
TRCN0000019355	CSTVRS 07161016MN Plate 10	A	09	CCGGCGCCATATATTGTACAATGAACTCGAGTTCATTGTACAATATATGG	NM_012448.3-497s1c1	1	STAT5B	NM_012448	6777	9606	signal transducer and activator of transcription 5
TRCN0000019356	CSTVRS 07161016MN Plate 10	A	10	CCGGCTACTCATTAACAAGCCAGATCTCGAGATCTGGCTTGTTAATGAGT	NM_012448.3-1985s1c1	1	STAT5B	NM_012448	6777	9606	signal transducer and activator of transcription 5	Yes	A3
TRCN0000019358	CSTVRS 07161016MN Plate 10	A	11	CCGGCCTTCATCAGATGCAAGCGTTCTCGAGAACGCTTGCATCTGATGAA	NM_012448.3-211s1c1	1	STAT5B	NM_012448	6777	9606	signal transducer and activator of transcription 5	Yes	A3
TRCN0000019541	CSTVRS 07161016MN Plate 10	A	12	CCGGCCTCAGCTCATCGCAAGAGTACTCGAGTACTCTTGCGATGAGCTGA	NM_005438.2-921s1c1	1	FOSL1	NM_005438	8061	9606	FOS-like antigen 1
TRCN0000019542	CSTVRS 07161016MN Plate 10	B	01	CCGGAGTGGATGGTACAGCCTCATTCTCGAGAATGAGGCTGTACCATCCA	NM_005438.2-339s1c1	1	FOSL1	NM_005438	8061	9606	FOS-like antigen 1
TRCN0000019543	CSTVRS 07161016MN Plate 10	B	02	CCGGGCCTCTGACCTACCCTCAGTACTCGAGTACTGAGGGTAGGTCAGAG	NM_005438.2-385s1c1	1	FOSL1	NM_005438	8061	9606	FOS-like antigen 1
TRCN0000019510	CSTVRS 07161016MN Plate 10	B	03	CCGGCTATCAGAACTACCAGCGTATCTCGAGATACGCTGGTAGTTCTGAT	NM_004526.2-1164s1c1	1	MCM2	NM_004526	4171	9606	MCM2 minichromosome maintenance deficient 2, mitot	Yes	A549
TRCN0000019512	CSTVRS 07161016MN Plate 10	B	04	CCGGCGAGGAGTGTGTCTCATTGATCTCGAGATCAATGAGACACACTCCT	NM_004526.2-1798s1c1	1	MCM2	NM_004526	4171	9606	MCM2 minichromosome maintenance deficient 2, mitot	Yes	A549
TRCN0000019513	CSTVRS 07161016MN Plate 10	B	05	CCGGGCTCTTCATACTGAAGCAGTTCTCGAGAACTGCTTCAGTATGAAGA	NM_004526.2-2553s1c1	1	MCM2	NM_004526	4171	9606	MCM2 minichromosome maintenance deficient 2, mitot	Yes	A549
TRCN0000019575	CSTVRS 07161016MN Plate 10	B	06	CCGGGCCACAGATGATCCCAACTTTCTCGAGAAAGTTGGGATCATCTGTG	NM_002388.3-1692s1c1	1	MCM3	NM_002388	4172	9606	MCM3 minichromosome maintenance deficient 3 (S. ce	Yes	A549
TRCN0000019577	CSTVRS 07161016MN Plate 10	B	07	CCGGCGGCAGGTATGACCAGTATAACTCGAGTTATACTGGTCATACCTGC	NM_002388.3-1478s1c1	1	MCM3	NM_002388	4172	9606	MCM3 minichromosome maintenance deficient 3 (S. ce	Yes	A3
TRCN0000019578	CSTVRS 07161016MN Plate 10	B	08	CCGGGCAGGATGACAATCAGGTCATCTCGAGATGACCTGATTGTCATCCT	NM_002388.3-2486s1c1	1	MCM3	NM_002388	4172	9606	MCM3 minichromosome maintenance deficient 3 (S. ce	Yes	A549
TRCN0000019674	CSTVRS 07161016MN Plate 10	B	09	CCGGCCCGCAGTTTAGAAGTAATTTCTCGAGAAATTACTTCTAAACTGCG	NM_005915.4-738s1c1	1	MCM6	NM_005915	4175	9606	MCM6 minichromosome maintenance deficient 6 (MIS5	Yes	A549
TRCN0000019675	CSTVRS 07161016MN Plate 10	B	10	CCGGCCTAACTACTTGCTCGAAGATCTCGAGATCTTCGAGCAAGTAGTTA	NM_005915.4-2519s1c1	1	MCM6	NM_005915	4175	9606	MCM6 minichromosome maintenance deficient 6 (MIS5	Yes	A549
TRCN0000019677	CSTVRS 07161016MN Plate 10	B	11	CCGGCCCGATTCGATCTCTTCTTTACTCGAGTAAAGAAGAGATCGAATCG	NM_005915.4-1659s1c1	1	MCM6	NM_005915	4175	9606	MCM6 minichromosome maintenance deficient 6 (MIS5	Yes	A549
TRCN0000019723	CSTVRS 07161016MN Plate 10	B	12	CCGGGTGGAGAAAGAAGATGTGAATCTCGAGATTCACATCTTCTTTCTCC	NM_005916.3-2383s1c1	1	MCM7	NM_005916	4176	9606	MCM7 minichromosome maintenance deficient 7 (S. ce	Yes	A549
TRCN0000019719	CSTVRS 07161016MN Plate 10	C	01	CCGGGCGCAGATTTGAGCTGTATTTCTCGAGAAATACAGCTCAAATCTGC	NM_005916.3-903s1c1	1	MCM7	NM_005916	4176	9606	MCM7 minichromosome maintenance deficient 7 (S. ce
TRCN0000019720	CSTVRS 07161016MN Plate 10	C	02	CCGGGCTAGTAAGGATGCCACCTATCTCGAGATAGGTGGCATCCTTACTA	NM_005916.3-2290s1c1	1	MCM7	NM_005916	4176	9606	MCM7 minichromosome maintenance deficient 7 (S. ce
TRCN0000019799	CSTVRS 07161016MN Plate 10	C	03	CCGGGCAGTAAATCAGAAGGTTCATCTCGAGATGAACCTTCTGATTTACT	NM_004774.2-3536s1c1	1	PPARBP	NM_004774	5469	9606	PPAR binding protein
TRCN0000019800	CSTVRS 07161016MN Plate 10	C	04	CCGGGCCGAGTTCCTCTTATCCTAACTCGAGTTAGGATAAGAGGAACTCG	NM_004774.2-1394s1c1	1	PPARBP	NM_004774	5469	9606	PPAR binding protein	Yes	A549
TRCN0000019802	CSTVRS 07161016MN Plate 10	C	05	CCGGCCTCCATAGCAGAGAAATCTTCTCGAGAAGATTTCTCTGCTATGGA	NM_004774.2-4595s1c1	1	PPARBP	NM_004774	5469	9606	PPAR binding protein	Yes	A549
TRCN0000019880	CSTVRS 07161016MN Plate 10	C	06	CCGGCCTACGGCATTTCTCCATGAACTCGAGTTCATGGAGAAATGCCGTA	NM_007111.3-557s1c1	1	TFDP1	NM_007111	7027	9606	transcription factor Dp-1	Yes	A549
TRCN0000019881	CSTVRS 07161016MN Plate 10	C	07	CCGGGTCTTCATAGACCAGAACCTTCTCGAGAAGGTTCTGGTCTATGAAG	NM_007111.3-258s1c1	1	TFDP1	NM_007111	7027	9606	transcription factor Dp-1	Yes	A549
TRCN0000019882	CSTVRS 07161016MN Plate 10	C	08	CCGGCGACAACCACATCTTACCAAACTCGAGTTTGGTAAGATGTGGTTGT	NM_007111.3-659s1c1	1	TFDP1	NM_007111	7027	9606	transcription factor Dp-1	Yes	A549
TRCN0000019919	CSTVRS 07161016MN Plate 10	C	09	CCGGGCTGAGATGATTGAGATGAAACTCGAGTTTCATCTCAATCATCTCA	NM_006286.1-1454s1c1	1	TFDP2	NM_006286	7029	9606	transcription factor Dp-2 (E2F dimerization partne
TRCN0000019920	CSTVRS 07161016MN Plate 10	C	10	CCGGCGAAGAGTTTATGATGCTTTACTCGAGTAAAGCATCATAAACTCTT	NM_006286.1-504s1c1	1	TFDP2	NM_006286	7029	9606	transcription factor Dp-2 (E2F dimerization partne
TRCN0000019921	CSTVRS 07161016MN Plate 10	C	11	CCGGCCCTGTTCGTTCAATGATGAACTCGAGTTCATCATTGAACGAACAG	NM_006286.1-1239s1c1	1	TFDP2	NM_006286	7029	9606	transcription factor Dp-2 (E2F dimerization partne
TRCN0000019869	CSTVRS 07161016MN Plate 10	C	12	CCGGCCGTGCAGATAAGAATGCTATCTCGAGATAGCATTCTTATCTGCAC	NM_002111.4-4384s1c1	1	HD	NM_002111	3064	9606	huntingtin (Huntington disease)
TRCN0000019870	CSTVRS 07161016MN Plate 10	D	01	CCGGGCACTCAAGAAGGACACAATACTCGAGTATTGTGTCCTTCTTGAGT	NM_002111.4-988s1c1	1	HD	NM_002111	3064	9606	huntingtin (Huntington disease)
TRCN0000019871	CSTVRS 07161016MN Plate 10	D	02	CCGGCCCATCATTTATATCAGGCATCTCGAGATGCCTGATATAAATGATG	NM_002111.4-7860s1c1	1	HD	NM_002111	3064	9606	huntingtin (Huntington disease)
TRCN0000019872	CSTVRS 07161016MN Plate 10	D	03	CCGGGCCCTTCAACAGGCACATTTACTCGAGTAAATGTGCCTGTTGAAGG	NM_002111.4-2018s1c1	1	HD	NM_002111	3064	9606	huntingtin (Huntington disease)
TRCN0000019873	CSTVRS 07161016MN Plate 10	D	04	CCGGGCTGCTGACTTGTTTACGAAACTCGAGTTTCGTAAACAAGTCAGCA	NM_002111.4-9535s1c1	1	HD	NM_002111	3064	9606	huntingtin (Huntington disease)
TRCN0000019944	CSTVRS 07161016MN Plate 10	D	05	CCGGCCTAGTCTAAGAGAATACAATCTCGAGATTGTATTCTCTTAGACTA	NM_002431.1-302s1c1	1	MNAT1	NM_002431	4331	9606	menage a trois homolog 1, cyclin H assembly factor	Yes	A549
TRCN0000019945	CSTVRS 07161016MN Plate 10	D	06	CCGGGCTATACTTCTTCTCTTGCTTCTCGAGAAGCAAGAGAAGAAGTATA	NM_002431.1-891s1c1	1	MNAT1	NM_002431	4331	9606	menage a trois homolog 1, cyclin H assembly factor	Yes	A549
TRCN0000019946	CSTVRS 07161016MN Plate 10	D	07	CCGGGTGGATTTGGACAACACCAAACTCGAGTTTGGTGTTGTCCAAATCC	NM_002431.1-371s1c1	1	MNAT1	NM_002431	4331	9606	menage a trois homolog 1, cyclin H assembly factor	Yes	A3
TRCN0000020009	CSTVRS 07161016MN Plate 10	D	08	CCGGCTGTGTGAGTTCGCCTTCAATCTCGAGATTGAAGGCGAACTCACAC	NM_005902.2-538s1c1	1	SMAD3	NM_005902	4088	9606	SMAD, mothers against DPP homolog 3 (Drosophila)
TRCN0000020010	CSTVRS 07161016MN Plate 10	D	09	CCGGCCGCTGTTCCAGTGTGTCTTACTCGAGTAAGACACACTGGAACAGC	NM_005902.2-1473s1c1	1	SMAD3	NM_005902	4088	9606	SMAD, mothers against DPP homolog 3 (Drosophila)
TRCN0000020011	CSTVRS 07161016MN Plate 10	D	10	CCGGCCCAGCACATAATAACTTGGACTCGAGTCCAAGTTATTATGTGCTG	NM_005902.2-855s1c1	1	SMAD3	NM_005902	4088	9606	SMAD, mothers against DPP homolog 3 (Drosophila)
TRCN0000020012	CSTVRS 07161016MN Plate 10	D	11	CCGGCATCTCCTACTACGAGCTGAACTCGAGTTCAGCTCGTAGTAGGAGA	NM_005902.2-918s1c1	1	SMAD3	NM_005902	4088	9606	SMAD, mothers against DPP homolog 3 (Drosophila)
TRCN0000020069	CSTVRS 07161016MN Plate 10	D	12	CCGGCTCGACATCTACAACAACCTACTCGAGTAGGTTGTTGTAGATGTCG	NM_005178.2-510s1c1	1	BCL3	NM_005178	602	9606	B-cell CLL/lymphoma 3	Yes	A549
TRCN0000020070	CSTVRS 07161016MN Plate 10	E	01	CCGGCCTCCCAATTTCTTCCTTCCTCTCGAGAGGAAGGAAGAAATTGGGA	NM_005178.2-1269s1c1	1	BCL3	NM_005178	602	9606	B-cell CLL/lymphoma 3
TRCN0000020071	CSTVRS 07161016MN Plate 10	E	02	CCGGCGCCAACGTGAACGCGCAAATCTCGAGATTTGCGCGTTCACGTTGG	NM_005178.2-914s1c1	1	BCL3	NM_005178	602	9606	B-cell CLL/lymphoma 3
TRCN0000020190	CSTVRS 07161016MN Plate 10	E	03	CCGGCCATTCTTAGTAAGATGCCAACTCGAGTTGGCATCTTACTAAGAAT	NM_005190.2-843s1c1	1	CCNC	NM_005190	892	9606	cyclin C
TRCN0000020192	CSTVRS 07161016MN Plate 10	E	04	CCGGCTACGGTATATTTCAAGAGATCTCGAGATCTCTTGAAATATACCGT	NM_005190.2-282s1c1	1	CCNC	NM_005190	892	9606	cyclin C	Yes	293T/17
TRCN0000020193	CSTVRS 07161016MN Plate 10	E	05	CCGGCCCACTATTTGCAATGGATTTCTCGAGAAATCCATTGCAAATAGTG	NM_005190.2-114s1c1	1	CCNC	NM_005190	892	9606	cyclin C	Yes	293T/17
TRCN0000020219	CSTVRS 07161016MN Plate 10	E	06	CCGGGCAACTTAATTTCCACCTTATCTCGAGATAAGGTGGAAATTAAGTT	NM_001239.2-688s1c1	1	CCNH	NM_001239	902	9606	cyclin H
TRCN0000020220	CSTVRS 07161016MN Plate 10	E	07	CCGGCCAGGATAATAATGCTCACTTCTCGAGAAGTGAGCATTATTATCCT	NM_001239.2-534s1c1	1	CCNH	NM_001239	902	9606	cyclin H
TRCN0000020221	CSTVRS 07161016MN Plate 10	E	08	CCGGCGCTATCCCATATTGGAGAATCTCGAGATTCTCCAATATGGGATAG	NM_001239.2-761s1c1	1	CCNH	NM_001239	902	9606	cyclin H
TRCN0000020352	CSTVRS 07161016MN Plate 10	E	09	CCGGCCTCTAAAGGAGCTGATAAATCTCGAGATTTATCAGCTCCTTTAGA	NM_006410.3-504s1c1	1	HTATIP2	NM_006410	10553	9606	HIV-1 Tat interactive protein 2, 30kDa	Yes	A549
TRCN0000020353	CSTVRS 07161016MN Plate 10	E	10	CCGGCGTGGTTAGAGCAATGCTGAACTCGAGTTCAGCATTGCTCTAACCA	NM_006410.3-727s1c1	1	HTATIP2	NM_006410	10553	9606	HIV-1 Tat interactive protein 2, 30kDa	Yes	A549
TRCN0000020306	CSTVRS 07161016MN Plate 10	E	11	CCGGGTAGATATTCTCGAACAGATACTCGAGTATCTGTTCGAGAATATCT	NM_002583.1-960s1c1	1	PAWR	NM_002583	5074	9606	PRKC, apoptosis, WT1, regulator
TRCN0000020307	CSTVRS 07161016MN Plate 10	E	12	CCGGCCTAAGACTTGTGAGACTGATCTCGAGATCAGTCTCACAAGTCTTA	NM_002583.1-1102s1c1	1	PAWR	NM_002583	5074	9606	PRKC, apoptosis, WT1, regulator
TRCN0000020308	CSTVRS 07161016MN Plate 10	F	01	CCGGGACCTAGATGACATAGAAGATCTCGAGATCTTCTATGTCATCTAGG	NM_002583.1-1181s1c1	1	PAWR	NM_002583	5074	9606	PRKC, apoptosis, WT1, regulator	Yes	A549
TRCN0000020519	CSTVRS 07161016MN Plate 10	F	02	CCGGGCTAACAACAAAGTTCCACTTCTCGAGAAGTGGAACTTTGTTGTTA	NM_002466.2-2515s1c1	1	MYBL2	NM_002466	4605	9606	v-myb myeloblastosis viral oncogene homolog (avian	Yes	A549
TRCN0000020520	CSTVRS 07161016MN Plate 10	F	03	CCGGGCTTGGTGTGACCTGAGTAAACTCGAGTTTACTCAGGTCACACCAA	NM_002466.2-1176s1c1	1	MYBL2	NM_002466	4605	9606	v-myb myeloblastosis viral oncogene homolog (avian	Yes	A549
TRCN0000020521	CSTVRS 07161016MN Plate 10	F	04	CCGGCCCAGATCAGAAGTACTCCATCTCGAGATGGAGTACTTCTGATCTG	NM_002466.2-1730s1c1	1	MYBL2	NM_002466	4605	9606	v-myb myeloblastosis viral oncogene homolog (avian	Yes	A549
TRCN0000020624	CSTVRS 07161016MN Plate 10	F	05	CCGGGCGGTTCACTTCGTATCAGAACTCGAGTTCTGATACGAAGTGAACC	XM_376537.1-2143s1c1	1	BCLAF1	XM_376537	9774	9606	BCL2-associated transcription factor 1	Yes	293T/17
TRCN0000020626	CSTVRS 07161016MN Plate 10	F	06	CCGGCGTAGTAGAGATCGTATGTATCTCGAGATACATACGATCTCTACTA	XM_376537.1-392s1c1	1	BCLAF1	XM_376537	9774	9606	BCL2-associated transcription factor 1	Yes	293T/17
TRCN0000020628	CSTVRS 07161016MN Plate 10	F	07	CCGGCCTGAGCAGGTAAAGTCTGAACTCGAGTTCAGACTTTACCTGCTCA	XM_376537.1-1742s1c1	1	BCLAF1	XM_376537	9774	9606	BCL2-associated transcription factor 1	Yes	293T/17
TRCN0000020597	CSTVRS 07161016MN Plate 10	F	08	CCGGCGGTTCTATACTCGTAAGGATCTCGAGATCCTTACGAGTATAGAAC	NM_002657.2-797s1c1	1	PLAGL2	NM_002657	5326	9606	pleiomorphic adenoma gene-like 2
TRCN0000020598	CSTVRS 07161016MN Plate 10	F	09	CCGGGCTTCCAAATACAAGCTGTATCTCGAGATACAGCTTGTATTTGGAA	NM_002657.2-440s1c1	1	PLAGL2	NM_002657	5326	9606	pleiomorphic adenoma gene-like 2
TRCN0000020594	CSTVRS 07161016MN Plate 10	F	10	CCGGGCCTGGTTGTTCAAAGGATAACTCGAGTTATCCTTTGAACAACCAG	NM_002657.2-4386s1c1	1	PLAGL2	NM_002657	5326	9606	pleiomorphic adenoma gene-like 2
TRCN0000020843	CSTVRS 07161016MN Plate 10	F	11	CCGGGCAAAGAATCACATGCCACTTCTCGAGAAGTGGCATGTGATTCTTT	NM_003150.2-361s1c1	1	STAT3	NM_003150	6774	9606	signal transducer and activator of transcription 3	Yes	A549
TRCN0000020840	CSTVRS 07161016MN Plate 10	F	12	CCGGGCTGACCAACAATCCCAAGAACTCGAGTTCTTGGGATTGTTGGTCA	NM_003150.2-1664s1c1	1	STAT3	NM_003150	6774	9606	signal transducer and activator of transcription 3	Yes	A549
TRCN0000020842	CSTVRS 07161016MN Plate 10	G	01	CCGGGCACAATCTACGAAGAATCAACTCGAGTTGATTCTTCGTAGATTGT	NM_003150.2-458s1c1	1	STAT3	NM_003150	6774	9606	signal transducer and activator of transcription 3	Yes	A549
TRCN0000020964	CSTVRS 07161016MN Plate 10	G	02	CCGGGTCACAGAAATACCTGAAATTCTCGAGAATTTCAGGTATTTCTGTG	NM_001515.2-1547s1c1	1	GTF2H2	NM_001515	2966	9606	general transcription factor IIH, polypeptide 2, 4
TRCN0000020965	CSTVRS 07161016MN Plate 10	G	03	CCGGCGCCACCTTTATGTGGTAGTACTCGAGTACTACCACATAAAGGTGG	NM_001515.2-370s1c1	1	GTF2H2	NM_001515	2966	9606	general transcription factor IIH, polypeptide 2, 4
TRCN0000020966	CSTVRS 07161016MN Plate 10	G	04	CCGGCCTGGCTGTATTCATAAGATTCTCGAGAATCTTATGAATACAGCCA	NM_001515.2-1342s1c1	1	GTF2H2	NM_001515	2966	9606	general transcription factor IIH, polypeptide 2, 4
TRCN0000021195	CSTVRS 07161016MN Plate 10	G	05	CCGGCTGGGTAAATACACCACGAATCTCGAGATTCGTGGTGTATTTACCC	NM_000965.2-1060s1c1	1	RARB	NM_000965	5915	9606	retinoic acid receptor, beta
TRCN0000021196	CSTVRS 07161016MN Plate 10	G	06	CCGGGCCACCTCTCATTCAAGAAATCTCGAGATTTCTTGAATGAGAGGTG	NM_000965.2-1665s1c1	1	RARB	NM_000965	5915	9606	retinoic acid receptor, beta
TRCN0000021197	CSTVRS 07161016MN Plate 10	G	07	CCGGGCTTCAGTGGATTGACCCAAACTCGAGTTTGGGTCAATCCACTGAA	NM_000965.2-575s1c1	1	RARB	NM_000965	5915	9606	retinoic acid receptor, beta
TRCN0000021215	CSTVRS 07161016MN Plate 10	G	08	CCGGCCACAGAAATTCTTGAACTTTCTCGAGAAAGTTCAAGAATTTCTGT	NM_170753.1-680s1c1	1	PGBD3	NM_170753	267004	9606	piggyBac transposable element derived 3
TRCN0000021216	CSTVRS 07161016MN Plate 10	G	09	CCGGCGTAACATTGACTCACGTTATCTCGAGATAACGTGAGTCAATGTTA	NM_170753.1-1879s1c1	1	PGBD3	NM_170753	267004	9606	piggyBac transposable element derived 3
TRCN0000021217	CSTVRS 07161016MN Plate 10	G	10	CCGGGCTGCGTATCTTATTCAAGATCTCGAGATCTTGAATAAGATACGCA	NM_170753.1-436s1c1	1	PGBD3	NM_170753	267004	9606	piggyBac transposable element derived 3
TRCN0000021236	CSTVRS 07161016MN Plate 10	G	11	CCGGGCCTCATTTCCATCATGCATTCTCGAGAATGCATGATGGAAATGAG	NM_002656.2-3144s1c1	1	PLAGL1	NM_002656	5325	9606	pleiomorphic adenoma gene-like 1	Yes	A549
TRCN0000021237	CSTVRS 07161016MN Plate 10	G	12	CCGGCTCGCCTTCATTCCAACTGAACTCGAGTTCAGTTGGAATGAAGGCG	NM_002656.2-2463s1c1	1	PLAGL1	NM_002656	5325	9606	pleiomorphic adenoma gene-like 1	Yes	A549
TRCN0000021238	CSTVRS 07161016MN Plate 10	H	01	CCGGGAGAAGACGTTCAACCGGAAACTCGAGTTTCCGGTTGAACGTCTTC	NM_002656.2-1981s1c1	1	PLAGL1	NM_002656	5325	9606	pleiomorphic adenoma gene-like 1	Yes	A549
TRCN0000021407	CSTVRS 07161016MN Plate 10	H	02	CCGGCGCATGGATAATACTGAGGTTCTCGAGAACCTCAGTATTATCCATG	XM_372199.2-472s1c1	1	MAP3K15	XM_372199	389840	9606	mitogen-activated protein kinase kinase kinase 15
TRCN0000021408	CSTVRS 07161016MN Plate 10	H	03	CCGGCCTGCGATCATTAGTTCAGAACTCGAGTTCTGAACTAATGATCGCA	XM_372199.2-1098s1c1	1	MAP3K15	XM_372199	389840	9606	mitogen-activated protein kinase kinase kinase 15
TRCN0000021404	CSTVRS 07161016MN Plate 10	H	04	CCGGCCGCTGTGTTTACATATTTAACTCGAGTTAAATATGTAAACACAGC	XM_372199.2-3708s1c1	1	MAP3K15	XM_372199	389840	9606	mitogen-activated protein kinase kinase kinase 15
TRCN0000021467	CSTVRS 07161016MN Plate 10	H	05	CCGGATTCCCGTCCGCTGTTACTCACTCGAGTGAGTAACAGCGGACGGGA	NM_004935.2-481s1c1	1	CDK5	NM_004935	1020	9606	cyclin-dependent kinase 5	Yes	MCF7
TRCN0000021504	CSTVRS 07161016MN Plate 10	H	06	CCGGCCACGGTTTCTGTTGCTAAATCTCGAGATTTAGCAACAGAAACCGT	NM_020247.3-2212s1c1	1	CABC1	NM_020247	56997	9606	chaperone, ABC1 activity of bc1 complex like (S. p	Yes	MCF7
TRCN0000021506	CSTVRS 07161016MN Plate 10	H	07	CCGGCGACCTCTACATTCAGATCATCTCGAGATGATCTGAATGTAGAGGT	NM_020247.3-1678s1c1	1	CABC1	NM_020247	56997	9606	chaperone, ABC1 activity of bc1 complex like (S. p	Yes	MCF7
TRCN0000021508	CSTVRS 07161016MN Plate 10	H	08	CCGGCCCGAGAACAAGCAGCACAAACTCGAGTTTGTGCTGCTTGTTCTCG	NM_020247.3-683s1c1	1	CABC1	NM_020247	56997	9606	chaperone, ABC1 activity of bc1 complex like (S. p	Yes	MCF7
TRCN0000021939	CSTVRS 07161016MN Plate 10	H	09	CCGGGCGTTTCCAGTCTGTCATCATCTCGAGATGATGACAGACTGGAAAC	NM_000400.2-1378s1c1	1	ERCC2	NM_000400	2068	9606	excision repair cross-complementing rodent repair	Yes	293T/17
TRCN0000021940	CSTVRS 07161016MN Plate 10	H	10	CCGGGCTTCGAAAGTTGCTCAACTTCTCGAGAAGTTGAGCAACTTTCGAA	NM_000400.2-289s1c1	1	ERCC2	NM_000400	2068	9606	excision repair cross-complementing rodent repair	Yes	293T/17
TRCN0000021941	CSTVRS 07161016MN Plate 10	H	11	CCGGCCAGTTCCAGATTCGTGAGAACTCGAGTTCTCACGAATCTGGAACT	NM_000400.2-1957s1c1	1	ERCC2	NM_000400	2068	9606	excision repair cross-complementing rodent repair	Yes	293T/17
TRCN0000022079	CSTVRS 07161016MN Plate 10	H	12	CCGGGCCATTTCTAAGACTGCTGAACTCGAGTTCAGCAGTCTTAGAAATG	NM_000122.1-750s1c1	1	ERCC3	NM_000122	2071	9606	excision repair cross-complementing rodent repair
TRCN0000022080	CSTVRS 07161016MN Plate 11	A	01	CCGGCCGGAAGCAAATGTCCTCATTCTCGAGAATGAGGACATTTGCTTCC	NM_000122.1-1947s1c1	1	ERCC3	NM_000122	2071	9606	excision repair cross-complementing rodent repair
TRCN0000022081	CSTVRS 07161016MN Plate 11	A	02	CCGGGCCCTAAAGGAATATGCCATTCTCGAGAATGGCATATTCCTTTAGG	NM_000122.1-1794s1c1	1	ERCC3	NM_000122	2071	9606	excision repair cross-complementing rodent repair
TRCN0000022037	CSTVRS 07161016MN Plate 11	A	03	CCGGCCTCCAGCTATGAATGAAATACTCGAGTATTTCATTCATAGCTGGA	NM_002913.3-2520s1c1	1	RFC1	NM_002913	5981	9606	replication factor C (activator 1) 1, 145kDa	Yes	A3
TRCN0000022034	CSTVRS 07161016MN Plate 11	A	04	CCGGCCGGAGTAAGAGCAGTTTGAACTCGAGTTCAAACTGCTCTTACTCC	NM_002913.3-2171s1c1	1	RFC1	NM_002913	5981	9606	replication factor C (activator 1) 1, 145kDa	Yes	293T/17
TRCN0000022035	CSTVRS 07161016MN Plate 11	A	05	CCGGCCTGTTACATACATTTCAGAACTCGAGTTCTGAAATGTATGTAACA	NM_002913.3-441s1c1	1	RFC1	NM_002913	5981	9606	replication factor C (activator 1) 1, 145kDa	Yes	293T/17
TRCN0000022145	CSTVRS 07161016MN Plate 11	A	06	CCGGGCTCGATCTGAAGAGGCAGAACTCGAGTTCTGCCTCTTCAGATCGA	NM_003639.2-592s1c1	1	IKBKG	NM_003639	8517	9606	inhibitor of kappa light polypeptide gene enhancer	Yes	A3
TRCN0000022146	CSTVRS 07161016MN Plate 11	A	07	CCGGGCAGCACAAGATTGTGATGGACTCGAGTCCATCACAATCTTGTGCT	NM_003639.2-1126s1c1	1	IKBKG	NM_003639	8517	9606	inhibitor of kappa light polypeptide gene enhancer	Yes	A3
TRCN0000022148	CSTVRS 07161016MN Plate 11	A	08	CCGGGAGGGAGTACAGCAAACTGAACTCGAGTTCAGTTTGCTGTACTCCC	NM_003639.2-1270s1c1	1	IKBKG	NM_003639	8517	9606	inhibitor of kappa light polypeptide gene enhancer	Yes	A3
TRCN0000022269	CSTVRS 07161016MN Plate 11	A	09	CCGGCGGGTCAAATAAATAGGCAAACTCGAGTTTGCCTATTTATTTGACC	NM_007034.3-1311s1c1	1	DNAJB4	NM_007034	11080	9606	DnaJ (Hsp40) homolog, subfamily B, member 4
TRCN0000022270	CSTVRS 07161016MN Plate 11	A	10	CCGGCGTGGTGACCTTCTAATAGAACTCGAGTTCTATTAGAAGGTCACCA	NM_007034.3-1078s1c1	1	DNAJB4	NM_007034	11080	9606	DnaJ (Hsp40) homolog, subfamily B, member 4
TRCN0000022271	CSTVRS 07161016MN Plate 11	A	11	CCGGCCTCAAATTTCATCCGGACAACTCGAGTTGTCCGGATGAAATTTGA	NM_007034.3-243s1c1	1	DNAJB4	NM_007034	11080	9606	DnaJ (Hsp40) homolog, subfamily B, member 4
TRCN0000022254	CSTVRS 07161016MN Plate 11	A	12	CCGGGCATCTTATTCTGGGTAATAACTCGAGTTATTACCCAGAATAAGAT	NM_002911.2-3632s1c1	1	UPF1	NM_002911	5976	9606	UPF1 regulator of nonsense transcripts homolog (ye
TRCN0000022255	CSTVRS 07161016MN Plate 11	B	01	CCGGGCCTACCAGTACCAGAACATACTCGAGTATGTTCTGGTACTGGTAG	NM_002911.2-1126s1c1	1	UPF1	NM_002911	5976	9606	UPF1 regulator of nonsense transcripts homolog (ye
TRCN0000022256	CSTVRS 07161016MN Plate 11	B	02	CCGGGCTGAGTTGAACTTCGAGGAACTCGAGTTCCTCGAAGTTCAACTCA	NM_002911.2-532s1c1	1	UPF1	NM_002911	5976	9606	UPF1 regulator of nonsense transcripts homolog (ye
TRCN0000022385	CSTVRS 07161016MN Plate 11	B	03	CCGGCTGCATCTCTCGCTGGCTCAACTCGAGTTGAGCCAGCGAGAGATGC	NM_014248.2-264s1c1	1	RBX1	NM_014248	9978	9606	ring-box 1	Yes	A549
TRCN0000022384	CSTVRS 07161016MN Plate 11	B	04	CCGGCTTTCCCTGCTGTTACCTAATCTCGAGATTAGGTAACAGCAGGGAA	NM_014248.2-395s1c1	1	RBX1	NM_014248	9978	9606	ring-box 1	Yes	A549
TRCN0000022388	CSTVRS 07161016MN Plate 11	B	05	CCGGATGTCAAGCTAACCAGGCGTCCTCGAGGACGCCTGGTTAGCTTGAC	NM_014248.2-183s1c1	1	RBX1	NM_014248	9978	9606	ring-box 1	Yes	A549
TRCN0000022404	CSTVRS 07161016MN Plate 11	B	06	CCGGCCTGGCTTTGTTGCTTCTCTACTCGAGTAGAGAAGCAACAAAGCCA	NM_023079.2-2212s1c1	1	UBE2Z	NM_023079	65264	9606	ubiquitin-conjugating enzyme E2Z (putative)	Yes	293T/17
TRCN0000022408	CSTVRS 07161016MN Plate 11	B	07	CCGGTCTGCTTGAGTATTCTAGGTACTCGAGTACCTAGAATACTCAAGCA	NM_023079.2-563s1c1	1	UBE2Z	NM_023079	65264	9606	ubiquitin-conjugating enzyme E2Z (putative)	Yes	293T/17
TRCN0000022364	CSTVRS 07161016MN Plate 11	B	08	CCGGGCTGTATTAAAGGAAGTGGCACTCGAGTGCCACTTCCTTTAATACA	NM_002412.1-739s1c1	1	MGMT	NM_002412	4255	9606	O-6-methylguanine-DNA methyltransferase
TRCN0000022365	CSTVRS 07161016MN Plate 11	B	09	CCGGTCTTACCAGCAATTAGCAGCCCTCGAGGGCTGCTAATTGCTGGTAA	NM_002412.1-377s1c1	1	MGMT	NM_002412	4255	9606	O-6-methylguanine-DNA methyltransferase
TRCN0000022366	CSTVRS 07161016MN Plate 11	B	10	CCGGCTTACCAGCAATTAGCAGCCCCTCGAGGGGCTGCTAATTGCTGGTA	NM_002412.1-378s1c1	1	MGMT	NM_002412	4255	9606	O-6-methylguanine-DNA methyltransferase
TRCN0000026533	CSTVRS 07161016MN Plate 11	B	11	CCGGCCGCACCTACTTCTACGCCAACTCGAGTTGGCGTAGAAGTAGGTGC	NM_016335.2-795s1c1	1	PRODH	NM_016335	5625	9606	proline dehydrogenase (oxidase) 1
TRCN0000026522	CSTVRS 07161016MN Plate 11	B	12	CCGGGTGTACAAGTACGTGCCCTATCTCGAGATAGGGCACGTACTTGTAC	NM_016335.2-1837s1c1	1	PRODH	NM_016335	5625	9606	proline dehydrogenase (oxidase) 1
TRCN0000026542	CSTVRS 07161016MN Plate 11	C	01	CCGGGCAGGAAAGTGTCGCAAAGTTCTCGAGAACTTTGCGACACTTTCCT	NM_016335.2-1050s1c1	1	PRODH	NM_016335	5625	9606	proline dehydrogenase (oxidase) 1
TRCN0000029081	CSTVRS 07161016MN Plate 11	C	02	CCGGAGCCTAGACCTGTCTGACAATCTCGAGATTGTCAGACAGGTCTAGG	NM_000591.1-711s1c1	1	CD14	NM_000591	929	9606	CD14 molecule
TRCN0000029082	CSTVRS 07161016MN Plate 11	C	03	CCGGCCTTGTGAGCTGGACGATGAACTCGAGTTCATCGTCCAGCTCACAA	NM_000591.1-189s1c1	1	CD14	NM_000591	929	9606	CD14 molecule
TRCN0000029083	CSTVRS 07161016MN Plate 11	C	04	CCGGGCCAAGCTCAGAGTGCTCGATCTCGAGATCGAGCACTCTGAGCTTG	NM_000591.1-1008s1c1	1	CD14	NM_000591	929	9606	CD14 molecule
TRCN0000029074	CSTVRS 07161016MN Plate 11	C	05	CCGGCCGAGCAGTATGAGAACGAAACTCGAGTTTCGTTCTCATACTGCTC	NM_001380.1-3925s1c1	1	DOCK1	NM_001380	1793	9606	dedicator of cytokinesis 1
TRCN0000029075	CSTVRS 07161016MN Plate 11	C	06	CCGGCCGAGGTTACACGTTACGAAACTCGAGTTTCGTAACGTGTAACCTC	NM_001380.1-161s1c1	1	DOCK1	NM_001380	1793	9606	dedicator of cytokinesis 1
TRCN0000029076	CSTVRS 07161016MN Plate 11	C	07	CCGGCGTGGCAGATTACGGGAATTTCTCGAGAAATTCCCGTAATCTGCCA	NM_001380.1-5444s1c1	1	DOCK1	NM_001380	1793	9606	dedicator of cytokinesis 1
TRCN0000029057	CSTVRS 07161016MN Plate 11	C	08	CCGGCTAACTCTTGAAGGCACAGTACTCGAGTACTGTGCCTTCAAGAGTT	NM_016315.1-1290s1c1	1	GULP1	NM_016315	51454	9606	GULP, engulfment adaptor PTB domain containing 1	Yes	A549
TRCN0000029058	CSTVRS 07161016MN Plate 11	C	09	CCGGGCAAAGATTCTGAGTCAAATACTCGAGTATTTGACTCAGAATCTTT	NM_016315.1-772s1c1	1	GULP1	NM_016315	51454	9606	GULP, engulfment adaptor PTB domain containing 1	Yes	A549
TRCN0000029054	CSTVRS 07161016MN Plate 11	C	10	CCGGCCAGCTTCATAGAATATCTTTCTCGAGAAAGATATTCTATGAAGCT	NM_016315.1-707s1c1	1	GULP1	NM_016315	51454	9606	GULP, engulfment adaptor PTB domain containing 1	Yes	A549
TRCN0000029249	CSTVRS 07161016MN Plate 11	C	11	CCGGGCCCGATATCTCTCCCTATTTCTCGAGAAATAGGGAGAGATATCGG	NM_005506.2-915s1c1	1	SCARB2	NM_005506	950	9606	scavenger receptor class B, member 2
TRCN0000029250	CSTVRS 07161016MN Plate 11	C	12	CCGGCCTCAATGAGAGTGTTCACATCTCGAGATGTGAACACTCTCATTGA	NM_005506.2-1569s1c1	1	SCARB2	NM_005506	950	9606	scavenger receptor class B, member 2
TRCN0000029251	CSTVRS 07161016MN Plate 11	D	01	CCGGGACCAGAGTATCGAGAAGAAACTCGAGTTTCTTCTCGATACTCTGG	NM_005506.2-439s1c1	1	SCARB2	NM_005506	950	9606	scavenger receptor class B, member 2
TRCN0000029371	CSTVRS 07161016MN Plate 11	D	02	CCGGCGGCTTCATTCCCAAGAACTACTCGAGTAGTTCTTGGGAATGAAGC	NM_002086.3-492s1c1	1	GRB2	NM_002086	2885	9606	growth factor receptor-bound protein 2	Yes	MCF7
TRCN0000029372	CSTVRS 07161016MN Plate 11	D	03	CCGGGATCTACATCTGTCTCCAGAACTCGAGTTCTGGAGACAGATGTAGA	NM_002086.3-764s1c1	1	GRB2	NM_002086	2885	9606	growth factor receptor-bound protein 2	Yes	MCF7
TRCN0000029373	CSTVRS 07161016MN Plate 11	D	04	CCGGCAGATATTCCTGCGGGACATACTCGAGTATGTCCCGCAGGAATATC	NM_002086.3-790s1c1	1	GRB2	NM_002086	2885	9606	growth factor receptor-bound protein 2	Yes	MCF7
TRCN0000029389	CSTVRS 07161016MN Plate 11	D	05	CCGGGCCATCAAACAAGTTTATGAACTCGAGTTCATAAACTTGTTTGATG	NM_001154.2-562s1c1	1	ANXA5	NM_001154	308	9606	annexin A5	Yes	293T/17
TRCN0000029390	CSTVRS 07161016MN Plate 11	D	06	CCGGGCTGGAATTGATGAAGCTCAACTCGAGTTGAGCTTCATCAATTCCA	NM_001154.2-685s1c1	1	ANXA5	NM_001154	308	9606	annexin A5	Yes	293T/17
TRCN0000029392	CSTVRS 07161016MN Plate 11	D	07	CCGGCGCGAGACTTCTGGCAATTTACTCGAGTAAATTGCCAGAAGTCTCG	NM_001154.2-871s1c1	1	ANXA5	NM_001154	308	9606	annexin A5	Yes	293T/17
TRCN0000029425	CSTVRS 07161016MN Plate 11	D	08	CCGGCCTGTGGATGAATACTGTATTCTCGAGAATACAGTATTCATCCACA	NM_003299.1-1816s1c1	1	HSP90B1	NM_003299	7184	9606	heat shock protein 90kDa beta (Grp94), member 1	Yes	293T/17
TRCN0000029426	CSTVRS 07161016MN Plate 11	D	09	CCGGCGTGGTCTGTTTGACGAATATCTCGAGATATTCGTCAAACAGACCA	NM_003299.1-1288s1c1	1	HSP90B1	NM_003299	7184	9606	heat shock protein 90kDa beta (Grp94), member 1	Yes	293T/17
TRCN0000029428	CSTVRS 07161016MN Plate 11	D	10	CCGGCGACGAATTAAGGAAGATGAACTCGAGTTCATCTTCCTTAATTCGT	NM_003299.1-2200s1c1	1	HSP90B1	NM_003299	7184	9606	heat shock protein 90kDa beta (Grp94), member 1	Yes	293T/17
TRCN0000029441	CSTVRS 07161016MN Plate 11	D	11	CCGGCCCTGAGGAAATCTCTTCGATCTCGAGATCGAAGAGATTTCCTCAG	NM_005527.2-506s1c1	1	HSPA1L	NM_005527	3305	9606	heat shock 70kDa protein 1-like
TRCN0000029442	CSTVRS 07161016MN Plate 11	D	12	CCGGCCACAATTGAAGAAGTAGATTCTCGAGAATCTACTTCTTCAATTGT	NM_005527.2-2059s1c1	1	HSPA1L	NM_005527	3305	9606	heat shock 70kDa protein 1-like
TRCN0000029443	CSTVRS 07161016MN Plate 11	E	01	CCGGGCCATTGCCTATGGTTTAGATCTCGAGATCTAAACCATAGGCAATG	NM_005527.2-699s1c1	1	HSPA1L	NM_005527	3305	9606	heat shock 70kDa protein 1-like
OMIT	CSTVRS 07161016MN Plate 11	E	02
TRCN0000029456	CSTVRS 07161016MN Plate 11	E	03	CCGGGCCATCCTCATCGGCGACAAACTCGAGTTTGTCGCCGATGAGGATG	NM_021979.2-1217s1c1	1	HSPA2	NM_021979	3306	9606	heat shock 70kDa protein 2	Yes	A549
TRCN0000029457	CSTVRS 07161016MN Plate 11	E	04	CCGGCGGCGAGAAGAACGTGCTCATCTCGAGATGAGCACGTTCTTCTCGC	NM_021979.2-655s1c1	1	HSPA2	NM_021979	3306	9606	heat shock 70kDa protein 2	Yes	A549
TRCN0000029453	CSTVRS 07161016MN Plate 11	E	05	CCGGCGTGCTCAATTTGAAGGGATTCTCGAGAATCCCTTCAAATTGAGCA	NM_004134.4-1150s1c1	1	HSPA9B	NM_004134	3313	9606	heat shock 70kDa protein 9B (mortalin-2)	Yes	A549
TRCN0000029449	CSTVRS 07161016MN Plate 11	E	06	CCGGCGGCGATATGATGATCCTGAACTCGAGTTCAGGATCATCATATCGC	NM_004134.4-484s1c1	1	HSPA9B	NM_004134	3313	9606	heat shock 70kDa protein 9B (mortalin-2)
TRCN0000029450	CSTVRS 07161016MN Plate 11	E	07	CCGGCCGAGTCAGATTGGAGCATTTCTCGAGAAATGCTCCAATCTGACTC	NM_004134.4-595s1c1	1	HSPA9B	NM_004134	3313	9606	heat shock 70kDa protein 9B (mortalin-2)
TRCN0000029444	CSTVRS 07161016MN Plate 11	E	08	CCGGCCAGCTTAAAGATATGGCTATCTCGAGATAGCCATATCTTTAAGCT	NM_002156.4-1070s1c1	1	HSPD1	NM_002156	3329	9606	heat shock 60kDa protein 1 (chaperonin)
TRCN0000029445	CSTVRS 07161016MN Plate 11	E	09	CCGGCAGTGATTATTGAGCAGAGTTCTCGAGAACTCTGCTCAATAATCAC	NM_002156.4-319s1c1	1	HSPD1	NM_002156	3329	9606	heat shock 60kDa protein 1 (chaperonin)
TRCN0000029446	CSTVRS 07161016MN Plate 11	E	10	CCGGCCTGCTCTTGAAATTGCCAATCTCGAGATTGGCAATTTCAAGAGCA	NM_002156.4-912s1c1	1	HSPD1	NM_002156	3329	9606	heat shock 60kDa protein 1 (chaperonin)	Yes	A549
TRCN0000029394	CSTVRS 07161016MN Plate 11	E	11	CCGGGCTGCTAAACATTACCAGTTTCTCGAGAAACTGGTAATGTTTAGCA	NM_013374.2-584s1c1	1	PDCD6IP	NM_013374	10015	9606	programmed cell death 6 interacting protein
TRCN0000029395	CSTVRS 07161016MN Plate 11	E	12	CCGGCCTGAATTACTGCAACGAAATCTCGAGATTTCGTTGCAGTAATTCA	NM_013374.2-1460s1c1	1	PDCD6IP	NM_013374	10015	9606	programmed cell death 6 interacting protein
TRCN0000029396	CSTVRS 07161016MN Plate 11	F	01	CCGGCCAGAACAAATGCAGTGATATCTCGAGATATCACTGCATTTGTTCT	NM_013374.2-2200s1c1	1	PDCD6IP	NM_013374	10015	9606	programmed cell death 6 interacting protein	Yes	293T/17
TRCN0000029405	CSTVRS 07161016MN Plate 11	F	02	CCGGGCAATTACTGAGAGACAACTTCTCGAGAAGTTGTCTCTCAGTAATT	NM_003406.2-738s1c1	1	YWHAZ	NM_003406	7534	9606	tyrosine 3-monooxygenase/tryptophan 5-monooxygenas	Yes	A549
TRCN0000029406	CSTVRS 07161016MN Plate 11	F	03	CCGGGCTCGAGAATACAGAGAGAAACTCGAGTTTCTCTCTGTATTCTCGA	NM_003406.2-319s1c1	1	YWHAZ	NM_003406	7534	9606	tyrosine 3-monooxygenase/tryptophan 5-monooxygenas	Yes	A549
TRCN0000029404	CSTVRS 07161016MN Plate 11	F	04	CCGGGCAGAGAGCAAAGTCTTCTATCTCGAGATAGAAGACTTTGCTCTCT	NM_003406.2-418s1c1	1	YWHAZ	NM_003406	7534	9606	tyrosine 3-monooxygenase/tryptophan 5-monooxygenas	Yes	A549
TRCN0000029729	CSTVRS 07161016MN Plate 11	F	05	CCGGCCTTAATGGAAATGGCGATATCTCGAGATATCGCCATTTCCATTAA	NM_001623.3-248s1c1	1	AIF1	NM_001623	199	9606	allograft inflammatory factor 1
TRCN0000029730	CSTVRS 07161016MN Plate 11	F	06	CCGGCCTGAAACGAATGCTGGAGAACTCGAGTTCTCCAGCATTCGTTTCA	NM_001623.3-281s1c1	1	AIF1	NM_001623	199	9606	allograft inflammatory factor 1
TRCN0000029731	CSTVRS 07161016MN Plate 11	F	07	CCGGGCAAGAGATCTGCCATCCTAACTCGAGTTAGGATGGCAGATCTCTT	NM_001623.3-409s1c1	1	AIF1	NM_001623	199	9606	allograft inflammatory factor 1
TRCN0000033455	CSTVRS 07161016MN Plate 11	F	08	CCGGGACTCCTTTAAGAAGGGACTTCTCGAGAAGTCCCTTCTTAAAGGAG	NM_004322.2-608s1c1	1	BAD	NM_004322	572	9606	BCL2-antagonist of cell death
TRCN0000033456	CSTVRS 07161016MN Plate 11	F	09	CCGGCCAGTCCTGGTGGGATCGGAACTCGAGTTCCGATCCCACCAGGACT	NM_004322.2-694s1c1	1	BAD	NM_004322	572	9606	BCL2-antagonist of cell death
TRCN0000033454	CSTVRS 07161016MN Plate 11	F	10	CCGGGACGAGTTTGTGGACTCCTTTCTCGAGAAAGGAGTCCACAAACTCG	NM_004322.2-596s1c1	1	BAD	NM_004322	572	9606	BCL2-antagonist of cell death	Yes	A3
TRCN0000033464	CSTVRS 07161016MN Plate 11	F	11	CCGGCCTGTTTGAGAGTGGCATCAACTCGAGTTGATGCCACTCTCAAACA	NM_001188.2-562s1c1	1	BAK1	NM_001188	578	9606	BCL2-antagonist/killer 1
TRCN0000033465	CSTVRS 07161016MN Plate 11	F	12	CCGGCCGACGCTATGACTCAGAGTTCTCGAGAACTCTGAGTCATAGCGTC	NM_001188.2-469s1c1	1	BAK1	NM_001188	578	9606	BCL2-antagonist/killer 1
TRCN0000033466	CSTVRS 07161016MN Plate 11	G	01	CCGGTGGTACGAAGATTCTTCAAATCTCGAGATTTGAAGAATCTTCGTAC	NM_001188.2-822s1c1	1	BAK1	NM_001188	578	9606	BCL2-antagonist/killer 1	Yes	A3
TRCN0000033470	CSTVRS 07161016MN Plate 11	G	02	CCGGGCCCACCAGCTCTGAGCAGATCTCGAGATCTGCTCAGAGCTGGTGG	NM_004324.3-105s1c1	1	BAX	NM_004324	581	9606	BCL2-associated X protein	Yes	A549
TRCN0000033471	CSTVRS 07161016MN Plate 11	G	03	CCGGGCCGGAACTGATCAGAACCATCTCGAGATGGTTCTGATCAGTTCCG	NM_004324.3-456s1c1	1	BAX	NM_004324	581	9606	BCL2-associated X protein	Yes	A549
OMIT	CSTVRS 07161016MN Plate 11	G	04
TRCN0000033479	CSTVRS 07161016MN Plate 11	G	05	CCGGCCAGCTACATTTGCACAACATCTCGAGATGTTGTGCAAATGTAGCT	NM_022898.1-710s1c1	1	BCL11B	NM_022898	64919	9606	B-cell CLL/lymphoma 11B (zinc finger protein)
TRCN0000033480	CSTVRS 07161016MN Plate 11	G	06	CCGGCAGGAGAACATTGCAGGTAAACTCGAGTTTACCTGCAATGTTCTCC	NM_022898.1-679s1c1	1	BCL11B	NM_022898	64919	9606	B-cell CLL/lymphoma 11B (zinc finger protein)
TRCN0000033481	CSTVRS 07161016MN Plate 11	G	07	CCGGCGGCGAGCACTTGCTGACTAACTCGAGTTAGTCAGCAAGTGCTCGC	NM_022898.1-2685s1c1	1	BCL11B	NM_022898	64919	9606	B-cell CLL/lymphoma 11B (zinc finger protein)
TRCN0000033494	CSTVRS 07161016MN Plate 11	G	08	CCGGGCCAGAACACTATTCAACCAACTCGAGTTGGTTGAATAGTGTTCTG	NM_004049.2-382s1c1	1	BCL2A1	NM_004049	597	9606	BCL2-related protein A1	Yes	A549
TRCN0000033496	CSTVRS 07161016MN Plate 11	G	09	CCGGGTTGCGGAGTTCATAATGAATCTCGAGATTCATTATGAACTCCGCA	NM_004049.2-547s1c1	1	BCL2A1	NM_004049	597	9606	BCL2-related protein A1	Yes	A549
TRCN0000033498	CSTVRS 07161016MN Plate 11	G	10	CCGGTGCGTCCTACAGATACCACAACTCGAGTTGTGGTATCTGTAGGACG	NM_004049.2-238s1c1	1	BCL2A1	NM_004049	597	9606	BCL2-related protein A1	Yes	A549
TRCN0000033499	CSTVRS 07161016MN Plate 11	G	11	CCGGGCTCACTCTTCAGTCGGAAATCTCGAGATTTCCGACTGAAGAGTGA	NM_001191.2-857s1c1	1	BCL2L1	NM_001191	598	9606	BCL2-like 1	Yes	A549
TRCN0000033500	CSTVRS 07161016MN Plate 11	G	12	CCGGGTGGAACTCTATGGGAACAATCTCGAGATTGTTCCCATAGAGTTCC	NM_001191.2-751s1c1	1	BCL2L1	NM_001191	598	9606	BCL2-like 1	Yes	A549
TRCN0000033501	CSTVRS 07161016MN Plate 11	H	01	CCGGGTTTAGTGATGTGGAAGAGAACTCGAGTTCTCTTCCACATCACTAA	NM_001191.2-444s1c1	1	BCL2L1	NM_001191	598	9606	BCL2-like 1	Yes	A549
TRCN0000033504	CSTVRS 07161016MN Plate 11	H	02	CCGGTGGCAGACTTTGTAGGTTATACTCGAGTATAACCTACAAAGTCTGC	NM_004050.2-217s1c1	1	BCL2L2	NM_004050	599	9606	BCL2-like 2
TRCN0000033505	CSTVRS 07161016MN Plate 11	H	03	CCGGGTCAACAAGGAGATGGAACCACTCGAGTGGTTCCATCTCCTTGTTG	NM_004050.2-507s1c1	1	BCL2L2	NM_004050	599	9606	BCL2-like 2
TRCN0000033507	CSTVRS 07161016MN Plate 11	H	04	CCGGCAGAAGGGTTATGTCTGTGGACTCGAGTCCACAGACATAACCCTTC	NM_004050.2-246s1c1	1	BCL2L2	NM_004050	599	9606	BCL2-like 2
TRCN0000033445	CSTVRS 07161016MN Plate 11	H	05	CCGGCCTCAACCATTTCCGGCAAATCTCGAGATTTGCCGGAAATGGTTGA	NM_005338.4-2893s1c1	1	HIP1	NM_005338	3092	9606	huntingtin interacting protein 1
TRCN0000033446	CSTVRS 07161016MN Plate 11	H	06	CCGGCCTTCAATTTCAACAGTCAAACTCGAGTTTGACTGTTGAAATTGAA	NM_005338.4-1117s1c1	1	HIP1	NM_005338	3092	9606	huntingtin interacting protein 1
TRCN0000133972	CSTVRS 07161016MN Plate 11	H	07	CCGGCCAGATTTCACTCTTAGGAATCTCGAGATTCCTAAGAGTGAAATCT	NM_014967.2-1040s1c1	1	KIAA1018	NM_014967	22909	9606	KIAA1018	Yes	A549
TRCN0000133973	CSTVRS 07161016MN Plate 11	H	08	CCGGCCTTAGAAGATGTAACACCTACTCGAGTAGGTGTTACATCTTCTAA	NM_014967.2-519s1c1	1	KIAA1018	NM_014967	22909	9606	KIAA1018
TRCN0000134018	CSTVRS 07161016MN Plate 11	H	09	CCGGCCAATGATCGTCTTTCACATACTCGAGTATGTGAAAGACGATCATT	NM_014967.2-3177s1c1	1	KIAA1018	NM_014967	22909	9606	KIAA1018
TRCN0000033584	CSTVRS 07161016MN Plate 11	H	10	CCGGCCAACAATCAAGATCAAAGTACTCGAGTACTTTGATCTTGATTGTT	NM_004874.2-1349s1c1	1	BAG4	NM_004874	9530	9606	BCL2-associated athanogene 4
TRCN0000033585	CSTVRS 07161016MN Plate 11	H	11	CCGGGCAGTGTCCATCAGTACGAATCTCGAGATTCGTACTGATGGACACT	NM_004874.2-1229s1c1	1	BAG4	NM_004874	9530	9606	BCL2-associated athanogene 4
TRCN0000033586	CSTVRS 07161016MN Plate 11	H	12	CCGGCCTAGCTACAATTCTAACTATCTCGAGATAGTTAGAATTGTAGCTA	NM_004874.2-568s1c1	1	BAG4	NM_004874	9530	9606	BCL2-associated athanogene 4
TRCN0000033581	CSTVRS 07161016MN Plate 12	A	01	CCGGCGGACAGAAATCAGAAATTATCTCGAGATAATTTCTGATTTCTGTC	NM_004873.1-926s1c1	1	BAG5	NM_004873	9529	9606	BCL2-associated athanogene 5
TRCN0000033579	CSTVRS 07161016MN Plate 12	A	02	CCGGCCGGATTGAAATACAGAACATCTCGAGATGTTCTGTATTTCAATCC	NM_004873.1-493s1c1	1	BAG5	NM_004873	9529	9606	BCL2-associated athanogene 5	Yes	A549
TRCN0000033580	CSTVRS 07161016MN Plate 12	A	03	CCGGGCGGTGCAAGAGATAATCGAACTCGAGTTCGATTATCTCTTGCACC	NM_004873.1-695s1c1	1	BAG5	NM_004873	9529	9606	BCL2-associated athanogene 5	Yes	A549
TRCN0000033610	CSTVRS 07161016MN Plate 12	A	04	CCGGGTACAATCTCATCATGGGACTCTCGAGAGTCCCATGATGAGATTGT	NM_014417.2-794s1c1	1	BBC3	NM_014417	27113	9606	BCL2 binding component 3	Yes	A3
TRCN0000033611	CSTVRS 07161016MN Plate 12	A	05	CCGGCGACCTCAACGCACAGTACGACTCGAGTCGTACTGTGCGTTGAGGT	NM_014417.2-719s1c1	1	BBC3	NM_014417	27113	9606	BCL2 binding component 3
TRCN0000033612	CSTVRS 07161016MN Plate 12	A	06	CCGGGAGGGTCCTGTACAATCTCATCTCGAGATGAGATTGTACAGGACCC	NM_014417.2-785s1c1	1	BBC3	NM_014417	27113	9606	BCL2 binding component 3	Yes	A3
TRCN0000033559	CSTVRS 07161016MN Plate 12	A	07	CCGGGAAGTGAAGAAGGACGCCTTACTCGAGTAAGGCGTCCTTCTTCACT	NM_003921.2-748s1c1	1	BCL10	NM_003921	8915	9606	B-cell CLL/lymphoma 10
TRCN0000033560	CSTVRS 07161016MN Plate 12	A	08	CCGGCCTTAAGATCACGTACTGTTTCTCGAGAAACAGTACGTGATCTTAA	NM_003921.2-1376s1c1	1	BCL10	NM_003921	8915	9606	B-cell CLL/lymphoma 10
TRCN0000033561	CSTVRS 07161016MN Plate 12	A	09	CCGGGTTGAATCTATTCGGCGAGAACTCGAGTTCTCGCCGAATAGATTCA	NM_003921.2-952s1c1	1	BCL10	NM_003921	8915	9606	B-cell CLL/lymphoma 10
TRCN0000033594	CSTVRS 07161016MN Plate 12	A	10	CCGGCATTTATCTCTGGACACGATTCTCGAGAATCGTGTCCAGAGATAAA	NM_020396.2-637s1c1	1	BCL2L10	NM_020396	10017	9606	BCL2-like 10 (apoptosis facilitator)
TRCN0000033595	CSTVRS 07161016MN Plate 12	A	11	CCGGCGGCAGATTCACCGGTCCTTTCTCGAGAAAGGACCGGTGAATCTGC	NM_020396.2-218s1c1	1	BCL2L10	NM_020396	10017	9606	BCL2-like 10 (apoptosis facilitator)
TRCN0000033596	CSTVRS 07161016MN Plate 12	A	12	CCGGCTTGTTAACAACAGCCTTCATCTCGAGATGAAGGCTGTTGTTAACA	NM_020396.2-619s1c1	1	BCL2L10	NM_020396	10017	9606	BCL2-like 10 (apoptosis facilitator)
TRCN0000033574	CSTVRS 07161016MN Plate 12	B	01	CCGGCACGTCCCTGAGGATATTTAACTCGAGTTAAATATCCTCAGGGACG	NM_001707.2-236s1c1	1	BCL7B	NM_001707	9275	9606	B-cell CLL/lymphoma 7B	Yes	A3
TRCN0000033575	CSTVRS 07161016MN Plate 12	B	02	CCGGCCTAATGGCTTTCCTTCTGATCTCGAGATCAGAAGGAAAGCCATTA	NM_001707.2-324s1c1	1	BCL7B	NM_001707	9275	9606	B-cell CLL/lymphoma 7B	Yes	A3
TRCN0000033576	CSTVRS 07161016MN Plate 12	B	03	CCGGCCCAGCACACACCTCCGACTTCTCGAGAAGTCGGAGGTGTGTGCTG	NM_001707.2-482s1c1	1	BCL7B	NM_001707	9275	9606	B-cell CLL/lymphoma 7B	Yes	MCF7
TRCN0000033524	CSTVRS 07161016MN Plate 12	B	04	CCGGCCACACTTAAGGAGAACATAACTCGAGTTATGTTCTCCTTAAGTGT	NM_001197.3-395s1c1	1	BIK	NM_001197	638	9606	BCL2-interacting killer (apoptosis-inducing)
OMIT	CSTVRS 07161016MN Plate 12	B	05
TRCN0000033526	CSTVRS 07161016MN Plate 12	B	06	CCGGCTTGGCATGACTGACTCTGAACTCGAGTTCAGAGTCAGTCATGCCA	NM_001197.3-148s1c1	1	BIK	NM_001197	638	9606	BCL2-interacting killer (apoptosis-inducing)
TRCN0000033533	CSTVRS 07161016MN Plate 12	B	07	CCGGGCAATCGACAATCTAGAGAAACTCGAGTTTCTCTAGATTGTCGATT	NM_001205.1-323s1c1	1	BNIP1	NM_001205	662	9606	BCL2/adenovirus E1B 19kDa interacting protein 1	Yes	A549
TRCN0000033530	CSTVRS 07161016MN Plate 12	B	08	CCGGCGAACGATCCTGGATGCAAATCTCGAGATTTGCATCCAGGATCGTT	NM_001205.1-512s1c1	1	BNIP1	NM_001205	662	9606	BCL2/adenovirus E1B 19kDa interacting protein 1	Yes	A549
TRCN0000033531	CSTVRS 07161016MN Plate 12	B	09	CCGGCGTGATTGTTCAGGACCCTTACTCGAGTAAGGGTCCTGAACAATCA	NM_001205.1-101s1c1	1	BNIP1	NM_001205	662	9606	BCL2/adenovirus E1B 19kDa interacting protein 1	Yes	A549
TRCN0000033534	CSTVRS 07161016MN Plate 12	B	10	CCGGGCTCACTAGAAGTTAATGGAACTCGAGTTCCATTAACTTCTAGTGA	NM_004330.1-330s1c1	1	BNIP2	NM_004330	663	9606	BCL2/adenovirus E1B 19kDa interacting protein 2	Yes	A549
TRCN0000033535	CSTVRS 07161016MN Plate 12	B	11	CCGGGCCTGAAAGTAGTCAGCCTAACTCGAGTTAGGCTGACTACTTTCAG	NM_004330.1-736s1c1	1	BNIP2	NM_004330	663	9606	BCL2/adenovirus E1B 19kDa interacting protein 2	Yes	A549
TRCN0000033537	CSTVRS 07161016MN Plate 12	B	12	CCGGGACCATTTATTAGCTCGAAATCTCGAGATTTCGAGCTAATAAATGG	NM_004330.1-993s1c1	1	BNIP2	NM_004330	663	9606	BCL2/adenovirus E1B 19kDa interacting protein 2	Yes	A549
TRCN0000033540	CSTVRS 07161016MN Plate 12	C	01	CCGGGCCGAGATCATGGACGCCTTTCTCGAGAAAGGCGTCCATGATCTCG	NM_032515.3-280s1c1	1	BOK	NM_032515	666	9606	BCL2-related ovarian killer
TRCN0000033541	CSTVRS 07161016MN Plate 12	C	02	CCGGCGGATGGACTGATGTCCTCAACTCGAGTTGAGGACATCAGTCCATC	NM_032515.3-753s1c1	1	BOK	NM_032515	666	9606	BCL2-related ovarian killer
TRCN0000033542	CSTVRS 07161016MN Plate 12	C	03	CCGGGCCTGTGGTGACCGATGCGTTCTCGAGAACGCATCGGTCACCACAG	NM_032515.3-543s1c1	1	BOK	NM_032515	666	9606	BCL2-related ovarian killer
TRCN0000033554	CSTVRS 07161016MN Plate 12	C	04	CCGGGCTGCTCGGCAGGCGGAACTTCTCGAGAAGTTCCGCCTGCCGAGCA	NM_003806.1-372s1c1	1	HRK	NM_003806	8739	9606	harakiri, BCL2 interacting protein (contains only
TRCN0000033555	CSTVRS 07161016MN Plate 12	C	05	CCGGCGAGCTGCACCAGCGCACCATCTCGAGATGGTGCGCTGGTGCAGCT	NM_003806.1-246s1c1	1	HRK	NM_003806	8739	9606	harakiri, BCL2 interacting protein (contains only
TRCN0000033556	CSTVRS 07161016MN Plate 12	C	06	CCGGCAAGGCGCTAGGCGACGAGCTCTCGAGAGCTCGTCGCCTAGCGCCT	NM_003806.1-231s1c1	1	HRK	NM_003806	8739	9606	harakiri, BCL2 interacting protein (contains only
TRCN0000033599	CSTVRS 07161016MN Plate 12	C	07	CCGGCCAGTGACATATCAGGCATTTCTCGAGAAATGCCTGATATGTCACT	NM_015367.2-606s1c1	1	BCL2L13	NM_015367	23786	9606	BCL2-like 13 (apoptosis facilitator)
TRCN0000033601	CSTVRS 07161016MN Plate 12	C	08	CCGGGCTGAGTGAGAAGGAGATAAACTCGAGTTTATCTCCTTCTCACTCA	NM_015367.2-1442s1c1	1	BCL2L13	NM_015367	23786	9606	BCL2-like 13 (apoptosis facilitator)	Yes	A549
TRCN0000033602	CSTVRS 07161016MN Plate 12	C	09	CCGGGAGTGAGAACAACTCCTCTAACTCGAGTTAGAGGAGTTGTTCTCAC	NM_015367.2-1109s1c1	1	BCL2L13	NM_015367	23786	9606	BCL2-like 13 (apoptosis facilitator)	Yes	A549
TRCN0000033751	CSTVRS 07161016MN Plate 12	C	10	CCGGGCGCTATTGACCTTAGCTGATCTCGAGATCAGCTAAGGTCAATAGC	NM_006568.1-550s1c1	1	CGRRF1	NM_006568	10668	9606	cell growth regulator with ring finger domain 1	Yes	293T/17
TRCN0000033753	CSTVRS 07161016MN Plate 12	C	11	CCGGCAGTGATTCATATTCCTGATACTCGAGTATCAGGAATATGAATCAC	NM_006568.1-611s1c1	1	CGRRF1	NM_006568	10668	9606	cell growth regulator with ring finger domain 1	Yes	293T/17
TRCN0000033740	CSTVRS 07161016MN Plate 12	C	12	CCGGCCCAGCATGGTTACTACGAAACTCGAGTTTCGTAGTAACCATGCTG	NM_005879.2-1101s1c1	1	TRAIP	NM_005879	10293	9606	TRAF interacting protein	Yes	293T/17
TRCN0000033741	CSTVRS 07161016MN Plate 12	D	01	CCGGGCAGTGCCTAATTCAGTGGTTCTCGAGAACCACTGAATTAGGCACT	NM_005879.2-199s1c1	1	TRAIP	NM_005879	10293	9606	TRAF interacting protein	Yes	293T/17
TRCN0000033743	CSTVRS 07161016MN Plate 12	D	02	CCGGGCAGACAGTCTACTCTGAATTCTCGAGAATTCAGAGTAGACTGTCT	NM_005879.2-814s1c1	1	TRAIP	NM_005879	10293	9606	TRAF interacting protein	Yes	293T/17
TRCN0000033779	CSTVRS 07161016MN Plate 12	D	03	CCGGCATGAAACACAAGAGCCGAAACTCGAGTTTCGGCTCTTGTGTTTCA	NM_015066.1-841s1c1	1	TRIM35	NM_015066	23087	9606	tripartite motif-containing 35	Yes	A549
TRCN0000033780	CSTVRS 07161016MN Plate 12	D	04	CCGGCTTGCATCTGTGGAATCTGTACTCGAGTACAGATTCCACAGATGCA	NM_015066.1-968s1c1	1	TRIM35	NM_015066	23087	9606	tripartite motif-containing 35	Yes	A3
TRCN0000033781	CSTVRS 07161016MN Plate 12	D	05	CCGGAGTGTCAAGGAAGAACTGGATCTCGAGATCCAGTTCTTCCTTGACA	NM_015066.1-1538s1c1	1	TRIM35	NM_015066	23087	9606	tripartite motif-containing 35	Yes	A3
TRCN0000033829	CSTVRS 07161016MN Plate 12	D	06	CCGGGCCCTGTACTTTAACCCAATTCTCGAGAATTGGGTTAAAGTACAGG	NM_016561.1-1429s1c1	1	BFAR	NM_016561	51283	9606	bifunctional apoptosis regulator
TRCN0000033830	CSTVRS 07161016MN Plate 12	D	07	CCGGCCTCAGATTTCTGTTAGTGAACTCGAGTTCACTAACAGAAATCTGA	NM_016561.1-226s1c1	1	BFAR	NM_016561	51283	9606	bifunctional apoptosis regulator
TRCN0000033831	CSTVRS 07161016MN Plate 12	D	08	CCGGCCAGAATCTCTGGGAATATAACTCGAGTTATATTCCCAGAGATTCT	NM_016561.1-915s1c1	1	BFAR	NM_016561	51283	9606	bifunctional apoptosis regulator
OMIT	CSTVRS 07161016MN Plate 12	D	09
TRCN0000033931	CSTVRS 07161016MN Plate 12	D	10	CCGGCGCCGTGTCCATCGTCTTTGTCTCGAGACAAAGACGATGGACACGG	NM_022161.2-893s1c1	1	BIRC7	NM_022161	79444	9606	baculoviral IAP repeat-containing 7 (livin)
TRCN0000034064	CSTVRS 07161016MN Plate 12	D	11	CCGGGCTCAGAAAGACACTACAGAACTCGAGTTCTGTAGTGTCTTTCTGA	NM_033341.3-1714s1c1	1	BIRC8	NM_033341	112401	9606	baculoviral IAP repeat-containing 8
TRCN0000034065	CSTVRS 07161016MN Plate 12	D	12	CCGGCCTAATCCTATGCTACAAGAACTCGAGTTCTTGTAGCATAGGATTA	NM_033341.3-1579s1c1	1	BIRC8	NM_033341	112401	9606	baculoviral IAP repeat-containing 8
TRCN0000034066	CSTVRS 07161016MN Plate 12	E	01	CCGGGCTATACGAATGGGATTTGATCTCGAGATCAAATCCCATTCGTATA	NM_033341.3-1600s1c1	1	BIRC8	NM_033341	112401	9606	baculoviral IAP repeat-containing 8
TRCN0000034235	CSTVRS 07161016MN Plate 12	E	02	CCGGGCTGCTGATGTGGAAAGATTTCTCGAGAAATCTTTCCACATCAGCA	NM_004899.3-1074s1c1	1	BRE	NM_004899	9577	9606	brain and reproductive organ-expressed (TNFRSF1A m
TRCN0000034236	CSTVRS 07161016MN Plate 12	E	03	CCGGCCCTCAGCTTTGCAGAATCTTCTCGAGAAGATTCTGCAAAGCTGAG	NM_004899.3-463s1c1	1	BRE	NM_004899	9577	9606	brain and reproductive organ-expressed (TNFRSF1A m
TRCN0000034237	CSTVRS 07161016MN Plate 12	E	04	CCGGGCTGTACTTGTCACCTCGAATCTCGAGATTCGAGGTGACAAGTACA	NM_004899.3-831s1c1	1	BRE	NM_004899	9577	9606	brain and reproductive organ-expressed (TNFRSF1A m
TRCN0000034214	CSTVRS 07161016MN Plate 12	E	05	CCGGCGACTTAAAGAAGCAGATTATCTCGAGATAATCTGCTTCTTTAAGT	NM_006910.4-1121s1c1	1	RBBP6	NM_006910	5930	9606	retinoblastoma binding protein 6
TRCN0000034215	CSTVRS 07161016MN Plate 12	E	06	CCGGCCTCTGACTTAACTAGAGAAACTCGAGTTTCTCTAGTTAAGTCAGA	NM_006910.4-5914s1c1	1	RBBP6	NM_006910	5930	9606	retinoblastoma binding protein 6
TRCN0000034216	CSTVRS 07161016MN Plate 12	E	07	CCGGGCTCACATTCTCGTTCCTATTCTCGAGAATAGGAACGAGAATGTGA	NM_006910.4-3202s1c1	1	RBBP6	NM_006910	5930	9606	retinoblastoma binding protein 6
TRCN0000034223	CSTVRS 07161016MN Plate 12	E	08	CCGGGAGCAGTTAATGCTGGGACATCTCGAGATGTCCCAGCATTAACTGC	NM_003300.2-590s1c1	1	TRAF3	NM_003300	7187	9606	TNF receptor-associated factor 3
TRCN0000034219	CSTVRS 07161016MN Plate 12	E	09	CCGGCCAGCCTTTCTACACTGGTTACTCGAGTAACCAGTGTAGAAAGGCT	NM_003300.2-1540s1c1	1	TRAF3	NM_003300	7187	9606	TNF receptor-associated factor 3
TRCN0000034220	CSTVRS 07161016MN Plate 12	E	10	CCGGCGTGTCAAGAGAGCATCGTTACTCGAGTAACGATGCTCTCTTGACA	NM_003300.2-483s1c1	1	TRAF3	NM_003300	7187	9606	TNF receptor-associated factor 3
TRCN0000034239	CSTVRS 07161016MN Plate 12	E	11	CCGGCGAAACTATGTGCGGGATGATCTCGAGATCATCCCGCACATAGTTT	NM_004295.2-1427s1c1	1	TRAF4	NM_004295	9618	9606	TNF receptor-associated factor 4
TRCN0000034240	CSTVRS 07161016MN Plate 12	E	12	CCGGCCGACCCAAACTGGAAGAATTCTCGAGAATTCTTCCAGTTTGGGTC	NM_004295.2-1314s1c1	1	TRAF4	NM_004295	9618	9606	TNF receptor-associated factor 4
TRCN0000034241	CSTVRS 07161016MN Plate 12	F	01	CCGGCGGAGCTGGAAGTACAAGTATCTCGAGATACTTGTACTTCCAGCTC	NM_004295.2-294s1c1	1	TRAF4	NM_004295	9618	9606	TNF receptor-associated factor 4
TRCN0000034654	CSTVRS 07161016MN Plate 12	F	02	CCGGCCCTAGAAATAGCCTCTGAAACTCGAGTTTCAGAGGCTATTTCTAG	NM_021027.2-717s1c1	1	UGT1A9	NM_021027	54600	9606	UDP glucuronosyltransferase 1 family, polypeptide
TRCN0000034655	CSTVRS 07161016MN Plate 12	F	03	CCGGACATTTATTATGCCACCGTTTCTCGAGAAACGGTGGCATAATAAAT	NM_021027.2-685s1c1	1	UGT1A9	NM_021027	54600	9606	UDP glucuronosyltransferase 1 family, polypeptide
TRCN0000034656	CSTVRS 07161016MN Plate 12	F	04	CCGGGCACAAGTACGAAGTATATATCTCGAGATATATACTTCGTACTTGT	NM_021027.2-335s1c1	1	UGT1A9	NM_021027	54600	9606	UDP glucuronosyltransferase 1 family, polypeptide
TRCN0000035284	CSTVRS 07161016MN Plate 12	F	05	CCGGCCTATCCTCATCTTCCCAGAACTCGAGTTCTGGGAAGATGAGGATA	NM_178819.2-1873s1c1	1	AGPAT6	NM_178819	137964	9606	1-acylglycerol-3-phosphate O-acyltransferase 6 (ly
TRCN0000035286	CSTVRS 07161016MN Plate 12	F	06	CCGGCCACAGTTTACCCTGTTGCTACTCGAGTAGCAACAGGGTAAACTGT	NM_178819.2-1955s1c1	1	AGPAT6	NM_178819	137964	9606	1-acylglycerol-3-phosphate O-acyltransferase 6 (ly
TRCN0000035288	CSTVRS 07161016MN Plate 12	F	07	CCGGCTATCAAGTATGACCCTCAATCTCGAGATTGAGGGTCATACTTGAT	NM_178819.2-1973s1c1	1	AGPAT6	NM_178819	137964	9606	1-acylglycerol-3-phosphate O-acyltransferase 6 (ly
TRCN0000036049	CSTVRS 07161016MN Plate 12	F	08	CCGGGCCCACAGAAACTTCCAACTTCTCGAGAAGTTGGAAGTTTCTGTGG	NM_032520.3-851s1c1	1	GNPTG	NM_032520	84572	9606	N-acetylglucosamine-1-phosphate transferase, gamma	Yes	MCH58
TRCN0000036050	CSTVRS 07161016MN Plate 12	F	09	CCGGGAACTCTCAAAGGAGATCAAACTCGAGTTTGATCTCCTTTGAGAGT	NM_032520.3-786s1c1	1	GNPTG	NM_032520	84572	9606	N-acetylglucosamine-1-phosphate transferase, gamma	Yes	MCH58
TRCN0000036052	CSTVRS 07161016MN Plate 12	F	10	CCGGCGAGTGGGAGATCGCCAACAACTCGAGTTGTTGGCGATCTCCCACT	NM_032520.3-362s1c1	1	GNPTG	NM_032520	84572	9606	N-acetylglucosamine-1-phosphate transferase, gamma	Yes	MCH58
TRCN0000036104	CSTVRS 07161016MN Plate 12	F	11	CCGGCGGACCTATGAATCCTCTGATCTCGAGATCAGAGGATTCATAGGTC	NM_000359.1-543s1c1	1	TGM1	NM_000359	7051	9606	transglutaminase 1 (K polypeptide epidermal type I
TRCN0000036105	CSTVRS 07161016MN Plate 12	F	12	CCGGCGGCACACTCATTGTCACAAACTCGAGTTTGTGACAATGAGTGTGC	NM_000359.1-1649s1c1	1	TGM1	NM_000359	7051	9606	transglutaminase 1 (K polypeptide epidermal type I
TRCN0000036106	CSTVRS 07161016MN Plate 12	G	01	CCGGCCCTTGAGTTACTCATCGGAACTCGAGTTCCGATGAGTAACTCAAG	NM_000359.1-571s1c1	1	TGM1	NM_000359	7051	9606	transglutaminase 1 (K polypeptide epidermal type I
TRCN0000036129	CSTVRS 07161016MN Plate 12	G	02	CCGGCGTCTTCAATGGGTTTGGAAACTCGAGTTTCCAAACCCATTGAAGA	NM_003245.2-1441s1c1	1	TGM3	NM_003245	7053	9606	transglutaminase 3 (E polypeptide, protein-glutami
TRCN0000036131	CSTVRS 07161016MN Plate 12	G	03	CCGGCGACTTCTCCTGCAACAAGTTCTCGAGAACTTGTTGCAGGAGAAGT	NM_003245.2-2054s1c1	1	TGM3	NM_003245	7053	9606	transglutaminase 3 (E polypeptide, protein-glutami
TRCN0000036132	CSTVRS 07161016MN Plate 12	G	04	CCGGCCTTTATCTTCGCGGAGGTTACTCGAGTAACCTCCGCGAAGATAAA	NM_003245.2-1195s1c1	1	TGM3	NM_003245	7053	9606	transglutaminase 3 (E polypeptide, protein-glutami
TRCN0000036965	CSTVRS 07161016MN Plate 12	G	05	CCGGGCAGCTTCCTTGAACCATTATCTCGAGATAATGGTTCAAGGAAGCT	NM_182965.1-1063s1c1	1	SPHK1	NM_182965	8877	9606	sphingosine kinase 1	Yes	293T/17
TRCN0000036966	CSTVRS 07161016MN Plate 12	G	06	CCGGCCTGACCAACTGCACGCTATTCTCGAGAATAGCGTGCAGTTGGTCA	NM_182965.1-1116s1c1	1	SPHK1	NM_182965	8877	9606	sphingosine kinase 1	Yes	293T/17
TRCN0000036968	CSTVRS 07161016MN Plate 12	G	07	CCGGCCCAAACTACTTCTGGATGGTCTCGAGACCATCCAGAAGTAGTTTG	NM_182965.1-1779s1c1	1	SPHK1	NM_182965	8877	9606	sphingosine kinase 1	Yes	293T/17
TRCN0000036969	CSTVRS 07161016MN Plate 12	G	08	CCGGGCTTCGTGTCAGATGTGGATACTCGAGTATCCACATCTGACACGAA	NM_020126.3-1379s1c1	1	SPHK2	NM_020126	56848	9606	sphingosine kinase 2
TRCN0000036970	CSTVRS 07161016MN Plate 12	G	09	CCGGGTTGCTCAACTGCTCACTGTTCTCGAGAACAGTGAGCAGTTGAGCA	NM_020126.3-1266s1c1	1	SPHK2	NM_020126	56848	9606	sphingosine kinase 2	Yes	A549
TRCN0000036973	CSTVRS 07161016MN Plate 12	G	10	CCGGCTACTTCTGCATCTACACCTACTCGAGTAGGTGTAGATGCAGAAGT	NM_020126.3-705s1c1	1	SPHK2	NM_020126	56848	9606	sphingosine kinase 2	Yes	A549
TRCN0000037545	CSTVRS 07161016MN Plate 12	G	11	CCGGCTTGGTGTCCAACAGAGTCTACTCGAGTAGACTCTGTTGGACACCA	NM_001827.1-231s1c1	1	CKS2	NM_001827	1164	9606	CDC28 protein kinase regulatory subunit 2	Yes	MCH58
TRCN0000037548	CSTVRS 07161016MN Plate 12	G	12	CCGGCCACATATTCTTCTCTTTAGACTCGAGTCTAAAGAGAAGAATATGT	NM_001827.1-285s1c1	1	CKS2	NM_001827	1164	9606	CDC28 protein kinase regulatory subunit 2	Yes	A3
TRCN0000037595	CSTVRS 07161016MN Plate 12	H	01	CCGGCTATGGGAGGAATGAGGTTGTCTCGAGACAACCTCATTCCTCCCAT	NM_001262.2-1654s1c1	1	CDKN2C	NM_001262	1031	9606	cyclin-dependent kinase inhibitor 2C (p18, inhibit	Yes	293T/17
TRCN0000037596	CSTVRS 07161016MN Plate 12	H	02	CCGGACTGGTTTCGCTGTCATTCATCTCGAGATGAATGACAGCGAAACCA	NM_001262.2-1421s1c1	1	CDKN2C	NM_001262	1031	9606	cyclin-dependent kinase inhibitor 2C (p18, inhibit	Yes	293T/17
TRCN0000037597	CSTVRS 07161016MN Plate 12	H	03	CCGGTGGATTTGGAAGGACTGCGCTCTCGAGAGCGCAGTCCTTCCAAATC	NM_001262.2-1321s1c1	1	CDKN2C	NM_001262	1031	9606	cyclin-dependent kinase inhibitor 2C (p18, inhibit	Yes	293T/17
TRCN0000037745	CSTVRS 07161016MN Plate 12	H	04	CCGGGAGGTTGGCAAGAACCTGATTCTCGAGAATCAGGTTCTTGCCAACC	NM_002513.2-557s1c1	1	NME3	NM_002513	4832	9606	non-metastatic cells 3, protein expressed in
OMIT	CSTVRS 07161016MN Plate 12	H	05
TRCN0000037747	CSTVRS 07161016MN Plate 12	H	06	CCGGCGAGAGGAAGGGCTTCAAGTTCTCGAGAACTTGAAGCCCTTCCTCT	NM_002513.2-310s1c1	1	NME3	NM_002513	4832	9606	non-metastatic cells 3, protein expressed in
TRCN0000037811	CSTVRS 07161016MN Plate 12	H	07	CCGGGCAGGTTTATCAAACAGATAACTCGAGTTATCTGTTTGATAAACCT	NM_054111.1-1087s1c1	1	IHPK3	NM_054111	117283	9606	inositol hexaphosphate kinase 3
TRCN0000037812	CSTVRS 07161016MN Plate 12	H	08	CCGGCTTTGCTCATACCACATACAACTCGAGTTGTATGTGGTATGAGCAA	NM_054111.1-1432s1c1	1	IHPK3	NM_054111	117283	9606	inositol hexaphosphate kinase 3
TRCN0000037813	CSTVRS 07161016MN Plate 12	H	09	CCGGCATCGGTTCTTGTTGCTGGAACTCGAGTTCCAGCAACAAGAACCGA	NM_054111.1-911s1c1	1	IHPK3	NM_054111	117283	9606	inositol hexaphosphate kinase 3
OMIT	CSTVRS 07161016MN Plate 12	H	10
TRCN0000037879	CSTVRS 07161016MN Plate 12	H	11	CCGGCCATCCTCAATCTGGAGAAATCTCGAGATTTCTCCAGATTGAGGAT	NM_003682.2-1513s1c1	1	MADD	NM_003682	8567	9606	MAP-kinase activating death domain
TRCN0000037880	CSTVRS 07161016MN Plate 12	H	12	CCGGGCTCAACAAGTTCTATACTAACTCGAGTTAGTATAGAACTTGTTGA	NM_003682.2-4709s1c1	1	MADD	NM_003682	8567	9606	MAP-kinase activating death domain
TRCN0000037881	CSTVRS 07161016MN Plate 13	A	01	CCGGCCAGGAAATGATCGACAGGTACTCGAGTACCTGTCGATCATTTCCT	NM_003682.2-4226s1c1	1	MADD	NM_003682	8567	9606	MAP-kinase activating death domain
TRCN0000038155	CSTVRS 07161016MN Plate 13	A	02	CCGGACGGAGTCAACCGTTTCGGGACTCGAGTCCCGAAACGGTTGACTCC	NM_078487.1-579s1c1	1	CDKN2B	NM_078487	1030	9606	cyclin-dependent kinase inhibitor 2B (p15, inhibit
TRCN0000038157	CSTVRS 07161016MN Plate 13	A	03	CCGGGCGCGGATCCCAACGGAGTCACTCGAGTGACTCCGTTGGGATCCGC	NM_078487.1-567s1c1	1	CDKN2B	NM_078487	1030	9606	cyclin-dependent kinase inhibitor 2B (p15, inhibit
TRCN0000038714	CSTVRS 07161016MN Plate 13	A	04	CCGGGCAGGCACAAACAAGACTGATCTCGAGATCAGTCTTGTTTGTGCCT	NM_001250.3-606s1c1	1	CD40	NM_001250	958	9606	CD40 molecule, TNF receptor superfamily member 5
TRCN0000038715	CSTVRS 07161016MN Plate 13	A	05	CCGGCAGAGTTCACTGAAACGGAATCTCGAGATTCCGTTTCAGTGAACTC	NM_001250.3-232s1c1	1	CD40	NM_001250	958	9606	CD40 molecule, TNF receptor superfamily member 5
TRCN0000038716	CSTVRS 07161016MN Plate 13	A	06	CCGGCCAGTGCAGGAGACTTTACATCTCGAGATGTAAAGTCTCCTGCACT	NM_001250.3-825s1c1	1	CD40	NM_001250	958	9606	CD40 molecule, TNF receptor superfamily member 5
TRCN0000038695	CSTVRS 07161016MN Plate 13	A	07	CCGGGTTGCTAGATTATCGTCCAAACTCGAGTTTGGACGATAATCTAGCA	NM_000043.3-389s1c1	1	FAS	NM_000043	355	9606	Fas (TNF receptor superfamily, member 6)
TRCN0000038696	CSTVRS 07161016MN Plate 13	A	08	CCGGGTGCAGATGTAAACCAAACTTCTCGAGAAGTTTGGTTTACATCTGC	NM_000043.3-724s1c1	1	FAS	NM_000043	355	9606	Fas (TNF receptor superfamily, member 6)
TRCN0000038697	CSTVRS 07161016MN Plate 13	A	09	CCGGCCTGAAACAGTGGCAATAAATCTCGAGATTTATTGCCACTGTTTCA	NM_000043.3-995s1c1	1	FAS	NM_000043	355	9606	Fas (TNF receptor superfamily, member 6)
TRCN0000038742	CSTVRS 07161016MN Plate 13	A	10	CCGGGCTTAGTGTCTTGGTAGACAACTCGAGTTGTCTACCAAGACACTAA	NM_002546.2-908s1c1	1	TNFRSF11B	NM_002546	4982	9606	tumor necrosis factor receptor superfamily, member	Yes	HeLa
TRCN0000038743	CSTVRS 07161016MN Plate 13	A	11	CCGGCGTAGCTTGATGGAAAGCTTACTCGAGTAAGCTTTCCATCAAGCTA	NM_002546.2-1137s1c1	1	TNFRSF11B	NM_002546	4982	9606	tumor necrosis factor receptor superfamily, member
TRCN0000038813	CSTVRS 07161016MN Plate 13	A	12	CCGGGCGCAAGAAGAGCGTGAACATCTCGAGATGTTCACGCTCTTCTTGC	NM_032246.3-492s1c1	1	RKHD3	NM_032246	84206	9606	ring finger and KH domain containing 3
TRCN0000038809	CSTVRS 07161016MN Plate 13	B	01	CCGGGCCTTTAACCTCATGGTCAAACTCGAGTTTGACCATGAGGTTAAAG	NM_032246.3-3229s1c1	1	RKHD3	NM_032246	84206	9606	ring finger and KH domain containing 3
TRCN0000038810	CSTVRS 07161016MN Plate 13	B	02	CCGGGCACAACGGAAACAATAACAACTCGAGTTGTTATTGTTTCCGTTGT	NM_032246.3-1299s1c1	1	RKHD3	NM_032246	84206	9606	ring finger and KH domain containing 3
TRCN0000038805	CSTVRS 07161016MN Plate 13	B	03	CCGGCGACAAGATGTTCTCCCTCAACTCGAGTTGAGGGAGAACATCTTGT	NM_014245.2-211s1c1	1	RNF7	NM_014245	9616	9606	ring finger protein 7	Yes	A549
TRCN0000038806	CSTVRS 07161016MN Plate 13	B	04	CCGGCCTGTGGGTGAAACAGAACAACTCGAGTTGTTCTGTTTCACCCACA	NM_014245.2-403s1c1	1	RNF7	NM_014245	9616	9606	ring finger protein 7	Yes	A549
TRCN0000038807	CSTVRS 07161016MN Plate 13	B	05	CCGGGTCTTAGATGTCAAGCTGAAACTCGAGTTTCAGCTTGACATCTAAG	NM_014245.2-315s1c1	1	RNF7	NM_014245	9616	9606	ring finger protein 7	Yes	A549
TRCN0000039634	CSTVRS 07161016MN Plate 13	B	06	CCGGGCTGGATGATAGACGCAGATACTCGAGTATCTGCGTCTATCATCCA	NM_005228.3-3095s1c1	1	EGFR	NM_005228	1956	9606	epidermal growth factor receptor (erythroblastic l	Yes	A549
TRCN0000039643	CSTVRS 07161016MN Plate 13	B	07	CCGGCCTGGAACAACCTGGAGAAATCTCGAGATTTCTCCAGGTTGTTCCA	NM_004435.1-690s1c1	1	ENDOG	NM_004435	2021	9606	endonuclease G
TRCN0000039644	CSTVRS 07161016MN Plate 13	B	08	CCGGGACACGTTCTACCTGAGCAAACTCGAGTTTGCTCAGGTAGAACGTG	NM_004435.1-635s1c1	1	ENDOG	NM_004435	2021	9606	endonuclease G
TRCN0000039646	CSTVRS 07161016MN Plate 13	B	09	CCGGCCGCAGCTTGACCCGCAGCTACTCGAGTAGCTGCGGGTCAAGCTGC	NM_004435.1-715s1c1	1	ENDOG	NM_004435	2021	9606	endonuclease G
TRCN0000039582	CSTVRS 07161016MN Plate 13	B	10	CCGGGCCGGAGTTTAGCCAGTCCAACTCGAGTTGGACTGGCTAAACTCCG	NM_002015.2-472s1c1	1	FOXO1A	NM_002015	2308	9606	forkhead box O1A (rhabdomyosarcoma)
TRCN0000039578	CSTVRS 07161016MN Plate 13	B	11	CCGGGCCTGTTATCAATCTGCTAAACTCGAGTTTAGCAGATTGATAACAG	NM_002015.2-2941s1c1	1	FOXO1A	NM_002015	2308	9606	forkhead box O1A (rhabdomyosarcoma)
TRCN0000039579	CSTVRS 07161016MN Plate 13	B	12	CCGGGCTTAGACTGTGACATGGAATCTCGAGATTCCATGTCACAGTCTAA	NM_002015.2-2211s1c1	1	FOXO1A	NM_002015	2308	9606	forkhead box O1A (rhabdomyosarcoma)
TRCN0000039588	CSTVRS 07161016MN Plate 13	C	01	CCGGCCAGCGTATCTATATGGAATTCTCGAGAATTCCATATAGATACGCT	NM_002228.2-2919s1c1	1	JUN	NM_002228	3725	9606	v-jun sarcoma virus 17 oncogene homolog (avian)
TRCN0000039589	CSTVRS 07161016MN Plate 13	C	02	CCGGCGGACCTTATGGCTACAGTAACTCGAGTTACTGTAGCCATAAGGTC	NM_002228.2-1043s1c1	1	JUN	NM_002228	3725	9606	v-jun sarcoma virus 17 oncogene homolog (avian)	Yes	293T/17
TRCN0000039642	CSTVRS 07161016MN Plate 13	C	03	CCGGCCTGAGACAGATCAGCAACAACTCGAGTTGTTGCTGATCTGTCTCA	NM_002467.2-1377s1c1	1	MYC	NM_002467	4609	9606	v-myc myelocytomatosis viral oncogene homolog (avi	Yes	A549
TRCN0000039723	CSTVRS 07161016MN Plate 13	C	04	CCGGCCAGTGAGTTGGGAGTTATTACTCGAGTAATAACTCCCAACTCACT	NM_005188.1-2901s1c1	1	CBL	NM_005188	867	9606	Cas-Br-M (murine) ecotropic retroviral transformin	Yes	MCF7
TRCN0000039726	CSTVRS 07161016MN Plate 13	C	05	CCGGCCCTCACAATAAACCTCTCTTCTCGAGAAGAGAGGTTTATTGTGAG	NM_005188.1-1102s1c1	1	CBL	NM_005188	867	9606	Cas-Br-M (murine) ecotropic retroviral transformin	Yes	MCF7
TRCN0000039727	CSTVRS 07161016MN Plate 13	C	06	CCGGGCCGATGTGAAATTAAAGGTACTCGAGTACCTTTAATTTCACATCG	NM_005188.1-1404s1c1	1	CBL	NM_005188	867	9606	Cas-Br-M (murine) ecotropic retroviral transformin	Yes	MCF7
TRCN0000039746	CSTVRS 07161016MN Plate 13	C	07	CCGGCTTCTGAAGTGTTTGACATTTCTCGAGAAATGTCAAACACTTCAGA	NM_001259.3-1222s1c1	1	CDK6	NM_001259	1021	9606	cyclin-dependent kinase 6	Yes	MCF7
TRCN0000039747	CSTVRS 07161016MN Plate 13	C	08	CCGGCGTGGAAGTTCAGATGTTGATCTCGAGATCAACATCTGAACTTCCA	NM_001259.3-1051s1c1	1	CDK6	NM_001259	1021	9606	cyclin-dependent kinase 6	Yes	MCF7
TRCN0000039681	CSTVRS 07161016MN Plate 13	C	09	CCGGGATCTCCGATTTCTTCGCCAACTCGAGTTGGCGAAGAAATCGGAGA	NM_000076.1-1073s1c1	1	CDKN1C	NM_000076	1028	9606	cyclin-dependent kinase inhibitor 1C (p57, Kip2)	Yes	A549
TRCN0000039748	CSTVRS 07161016MN Plate 13	C	10	CCGGCGCACATTCATGTGGGCATTTCTCGAGAAATGCCCACATGAATGTG	NM_058197.1-1335s1c1	1	CDKN2A	NM_058197	1029	9606	cyclin-dependent kinase inhibitor 2A (melanoma, p1
TRCN0000039749	CSTVRS 07161016MN Plate 13	C	11	CCGGGCGACTCTGGAGGACGAAGTTCTCGAGAACTTCGTCCTCCAGAGTC	NM_058197.1-484s1c1	1	CDKN2A	NM_058197	1029	9606	cyclin-dependent kinase inhibitor 2A (melanoma, p1
TRCN0000039750	CSTVRS 07161016MN Plate 13	C	12	CCGGTGGGAAACCAAGGAAGAGGAACTCGAGTTCCTCTTCCTTGGTTTCC	NM_058197.1-623s1c1	1	CDKN2A	NM_058197	1029	9606	cyclin-dependent kinase inhibitor 2A (melanoma, p1
TRCN0000039675	CSTVRS 07161016MN Plate 13	D	01	CCGGGCCGAAGATTTCACAGTCAAACTCGAGTTTGACTGTGAAATCTTCG	NM_000875.2-3475s1c1	1	IGF1R	NM_000875	3480	9606	insulin-like growth factor 1 receptor	Yes	MCF7
TRCN0000039677	CSTVRS 07161016MN Plate 13	D	02	CCGGGCCTTTCACATTGTACCGCATCTCGAGATGCGGTACAATGTGAAAG	NM_000875.2-2427s1c1	1	IGF1R	NM_000875	3480	9606	insulin-like growth factor 1 receptor	Yes	MCF7
TRCN0000039797	CSTVRS 07161016MN Plate 13	D	03	CCGGCGCGTGACCATGAACGAGTTTCTCGAGAAACTCGTTCATGGTCACG	NM_005163.1-628s1c1	1	AKT1	NM_005163	207	9606	v-akt murine thymoma viral oncogene homolog 1	Yes	MCF7
TRCN0000039834	CSTVRS 07161016MN Plate 13	D	04	CCGGGCCCACCTAATTGTACTGAATCTCGAGATTCAGTACAATTAGGTGG	NM_007294.1-2036s1c1	1	BRCA1	NM_007294	672	9606	breast cancer 1, early onset	Yes	MCF7
TRCN0000039837	CSTVRS 07161016MN Plate 13	D	05	CCGGGCCTACAAGAAAGTACGAGATCTCGAGATCTCGTACTTTCTTGTAG	NM_007294.1-356s1c1	1	BRCA1	NM_007294	672	9606	breast cancer 1, early onset	Yes	MCF7
TRCN0000039813	CSTVRS 07161016MN Plate 13	D	06	CCGGGCAGCATACCAATTACCCATACTCGAGTATGGGTAATTGGTATGCT	NM_005215.1-4387s1c1	1	DCC	NM_005215	1630	9606	deleted in colorectal carcinoma
TRCN0000039814	CSTVRS 07161016MN Plate 13	D	07	CCGGGCGAGGTTATATTATCGGTTACTCGAGTAACCGATAATATAACCTC	NM_005215.1-2265s1c1	1	DCC	NM_005215	1630	9606	deleted in colorectal carcinoma
TRCN0000039815	CSTVRS 07161016MN Plate 13	D	08	CCGGCCCAGTTGATTATTATCCTTTCTCGAGAAAGGATAATAATCAACTG	NM_005215.1-2466s1c1	1	DCC	NM_005215	1630	9606	deleted in colorectal carcinoma
TRCN0000039812	CSTVRS 07161016MN Plate 13	D	09	CCGGGTGGAAATGAAGAAAGTACAACTCGAGTTGTACTTTCTTCATTTCC	NM_000454.3-453s1c1	1	SOD1	NM_000454	6647	9606	superoxide dismutase 1, soluble (amyotrophic later	Yes	A549
TRCN0000039808	CSTVRS 07161016MN Plate 13	D	10	CCGGGCTGTAGAAATGTATCCTGATCTCGAGATCAGGATACATTTCTACA	NM_000454.3-582s1c1	1	SOD1	NM_000454	6647	9606	superoxide dismutase 1, soluble (amyotrophic later	Yes	A549
TRCN0000039841	CSTVRS 07161016MN Plate 13	D	11	CCGGCCTCATATCAAGCATAACTATCTCGAGATAGTTATGCTTGATATGA	NM_021141.2-1261s1c1	1	XRCC5	NM_021141	7520	9606	X-ray repair complementing defective repair in Chi	Yes	A549
TRCN0000039900	CSTVRS 07161016MN Plate 13	D	12	CCGGGCTGAAATCCACCAAGCCTTTCTCGAGAAAGGCTTGGTGGATTTCA	NM_005157.2-1823s1c1	1	ABL1	NM_005157	25	9606	v-abl Abelson murine leukemia viral oncogene homol	Yes	A549
TRCN0000039901	CSTVRS 07161016MN Plate 13	E	01	CCGGGCAGTCATGAAAGAGATCAAACTCGAGTTTGATCTCTTTCATGACT	NM_005157.2-1226s1c1	1	ABL1	NM_005157	25	9606	v-abl Abelson murine leukemia viral oncogene homol	Yes	A549
TRCN0000039890	CSTVRS 07161016MN Plate 13	E	02	CCGGCCAAAGCCAAACACATTTATACTCGAGTATAAATGTGTTTGGCTTT	NM_005465.3-280s1c1	1	AKT3	NM_005465	10000	9606	v-akt murine thymoma viral oncogene homolog 3 (pro	Yes	293T/17
TRCN0000039930	CSTVRS 07161016MN Plate 13	E	03	CCGGGCGCAAGTGGAATTTCGATTTCTCGAGAAATCGAAATTCCACTTGC	NM_004064.2-636s1c1	1	CDKN1B	NM_004064	1027	9606	cyclin-dependent kinase inhibitor 1B (p27, Kip1)	Yes	MCF7
TRCN0000039855	CSTVRS 07161016MN Plate 13	E	04	CCGGGTTGTATGAATCAGGTTACTACTCGAGTAGTAACCTGATTCATACA	NM_001274.2-1378s1c1	1	CHEK1	NM_001274	1111	9606	CHK1 checkpoint homolog (S. pombe)	Yes	MCF7
TRCN0000039878	CSTVRS 07161016MN Plate 13	E	05	CCGGTGTCAGTATCCAGGCTTTGTACTCGAGTACAAAGCCTGGATACTGA	NM_004448.1-4355s1c1	1	ERBB2	NM_004448	2064	9606	v-erb-b2 erythroblastic leukemia viral oncogene ho	Yes	A549
TRCN0000039881	CSTVRS 07161016MN Plate 13	E	06	CCGGCAGTGCCAATATCCAGGAGTTCTCGAGAACTCCTGGATATTGGCAC	NM_004448.1-1221s1c1	1	ERBB2	NM_004448	2064	9606	v-erb-b2 erythroblastic leukemia viral oncogene ho	Yes	A549
TRCN0000039914	CSTVRS 07161016MN Plate 13	E	07	CCGGCCAAAGTGGAATAGTGTATTTCTCGAGAAATACACTATTCCACTTT	NM_003010.2-991s1c1	1	MAP2K4	NM_003010	6416	9606	mitogen-activated protein kinase kinase 4	Yes	MCF7
TRCN0000039916	CSTVRS 07161016MN Plate 13	E	08	CCGGCCCAATCCTACAGGAGTTCAACTCGAGTTGAACTCCTGTAGGATTG	NM_003010.2-256s1c1	1	MAP2K4	NM_003010	6416	9606	mitogen-activated protein kinase kinase 4	Yes	MCF7
TRCN0000039870	CSTVRS 07161016MN Plate 13	E	09	CCGGCCACTTCAAAGACAGATCAAACTCGAGTTTGATCTGTCTTTGAAGT	NM_005591.2-2132s1c1	1	MRE11A	NM_005591	4361	9606	MRE11 meiotic recombination 11 homolog A (S. cerev
TRCN0000039871	CSTVRS 07161016MN Plate 13	E	10	CCGGCGATTTCTTAAAGAACGTCATCTCGAGATGACGTTCTTTAAGAAAT	NM_005591.2-1606s1c1	1	MRE11A	NM_005591	4361	9606	MRE11 meiotic recombination 11 homolog A (S. cerev
TRCN0000039872	CSTVRS 07161016MN Plate 13	E	11	CCGGGCTGGATTTGTAAATCACTTTCTCGAGAAAGTGATTTACAAATCCA	NM_005591.2-598s1c1	1	MRE11A	NM_005591	4361	9606	MRE11 meiotic recombination 11 homolog A (S. cerev	Yes	293T/17
TRCN0000039926	CSTVRS 07161016MN Plate 13	E	12	CCGGCCACACCACTAACTGGTGTTACTCGAGTAACACCAGTTAGTGGTGT	NM_005611.2-1268s1c1	1	RBL2	NM_005611	5934	9606	retinoblastoma-like 2 (p130)	Yes	MCH58
TRCN0000039923	CSTVRS 07161016MN Plate 13	F	01	CCGGGCTGAGAGAAATATGGAACTTCTCGAGAAGTTCCATATTTCTCTCA	NM_005611.2-4700s1c1	1	RBL2	NM_005611	5934	9606	retinoblastoma-like 2 (p130)	Yes	MCH58
TRCN0000039883	CSTVRS 07161016MN Plate 13	F	02	CCGGCCTCACTTTATGGAAGAGTTACTCGAGTAACTCTTCCATAAAGTGA	NM_001429.1-8874s1c1	1	EP300	NM_001429	2033	9606	E1A binding protein p300
TRCN0000039885	CSTVRS 07161016MN Plate 13	F	03	CCGGGCCTTCACAATTCCGAGACATCTCGAGATGTCTCGGAATTGTGAAG	NM_001429.1-7724s1c1	1	EP300	NM_001429	2033	9606	E1A binding protein p300	Yes	A3
TRCN0000039886	CSTVRS 07161016MN Plate 13	F	04	CCGGCCCGGTGAACTCTCCTATAATCTCGAGATTATAGGAGAGTTCACCG	NM_001429.1-3602s1c1	1	EP300	NM_001429	2033	9606	E1A binding protein p300	Yes	A3
TRCN0000039948	CSTVRS 07161016MN Plate 13	F	05	CCGGCCTTTCATTCAGCCTTTAGAACTCGAGTTCTAAAGGCTGAATGAAA	NM_000051.2-9380s1c1	1	ATM	NM_000051	472	9606	ataxia telangiectasia mutated (includes complement	Yes	MCF7
TRCN0000039951	CSTVRS 07161016MN Plate 13	F	06	CCGGGCCTCCAATTCTTCACAGTAACTCGAGTTACTGTGAAGAATTGGAG	NM_000051.2-1974s1c1	1	ATM	NM_000051	472	9606	ataxia telangiectasia mutated (includes complement	Yes	MCF7
TRCN0000039945	CSTVRS 07161016MN Plate 13	F	07	CCGGCGCCGTCCTTTGAATAACAATCTCGAGATTGTTATTCAAAGGACGG	NM_007194.2-1299s1c1	1	CHEK2	NM_007194	11200	9606	CHK2 checkpoint homolog (S. pombe)	Yes	MCF7
TRCN0000039999	CSTVRS 07161016MN Plate 13	F	08	CCGGCCCAAACTACACAGAATTTAACTCGAGTTAAATTCTGTGTAGTTTG	NM_002093.2-1087s1c1	1	GSK3B	NM_002093	2932	9606	glycogen synthase kinase 3 beta	Yes	A549
TRCN0000040021	CSTVRS 07161016MN Plate 13	F	09	CCGGCCAGAATACTACGTTCAGCTACTCGAGTAGCTGAACGTAGTATTCT	NM_002895.2-342s1c1	1	RBL1	NM_002895	5933	9606	retinoblastoma-like 1 (p107)	Yes	A549
TRCN0000040022	CSTVRS 07161016MN Plate 13	F	10	CCGGGCACAGGCTAATGTGGAGTATCTCGAGATACTCCACATTAGCCTGT	NM_002895.2-1118s1c1	1	RBL1	NM_002895	5933	9606	retinoblastoma-like 1 (p107)	Yes	A549
TRCN0000039983	CSTVRS 07161016MN Plate 13	F	11	CCGGCCACCTATATAGATGCAGCATCTCGAGATGCTGCATCTATATAGGT	NM_002908.1-2071s1c1	1	REL	NM_002908	5966	9606	v-rel reticuloendotheliosis viral oncogene homolog
TRCN0000039984	CSTVRS 07161016MN Plate 13	F	12	CCGGGCAGGAATCAATCCATTCAATCTCGAGATTGAATGGATTGATTCCT	NM_002908.1-550s1c1	1	REL	NM_002908	5966	9606	v-rel reticuloendotheliosis viral oncogene homolog	Yes	A3
TRCN0000039985	CSTVRS 07161016MN Plate 13	G	01	CCGGGCTGTCTAATTGTTCTGTGAACTCGAGTTCACAGAACAATTAGACA	NM_002908.1-1647s1c1	1	REL	NM_002908	5966	9606	v-rel reticuloendotheliosis viral oncogene homolog
TRCN0000040003	CSTVRS 07161016MN Plate 13	G	02	CCGGGCTAGGTTTCCTAGTGAGGAACTCGAGTTCCTCACTAGGAAACCTA	NM_002312.2-3011s1c1	1	LIG4	NM_002312	3981	9606	ligase IV, DNA, ATP-dependent	Yes	A549
TRCN0000040069	CSTVRS 07161016MN Plate 13	G	03	CCGGCCGGGAGATAGTGATGAAGTACTCGAGTACTTCATCACTATCTCCC	NM_000633.1-64s1c1	1	BCL2	NM_000633	596	9606	B-cell CLL/lymphoma 2	Yes	MCF7
TRCN0000040071	CSTVRS 07161016MN Plate 13	G	04	CCGGGTGATGAAGTACATCCATTATCTCGAGATAATGGATGTACTTCATC	NM_000633.1-74s1c1	1	BCL2	NM_000633	596	9606	B-cell CLL/lymphoma 2	Yes	MCF7
TRCN0000040039	CSTVRS 07161016MN Plate 13	G	05	CCGGGCACGATTTCATTGAACACTTCTCGAGAAGTGTTCAATGAAATCGT	NM_053056.1-680s1c1	1	CCND1	NM_053056	595	9606	cyclin D1
TRCN0000040098	CSTVRS 07161016MN Plate 13	G	06	CCGGCAGACCCTCAAACTGACACAACTCGAGTTGTGTCAGTTTGAGGGTC	NM_001455.1-2978s1c1	1	FOXO3A	NM_001455	2309	9606	forkhead box O3A
TRCN0000040099	CSTVRS 07161016MN Plate 13	G	07	CCGGCCACACAGAATGTTGTTGGTTCTCGAGAACCAACAACATTCTGTGT	NM_001455.1-2864s1c1	1	FOXO3A	NM_001455	2309	9606	forkhead box O3A
TRCN0000040058	CSTVRS 07161016MN Plate 13	G	08	CCGGCCAGATTGTAAATGCTCATTTCTCGAGAAATGAGCATTTACAATCT	NM_005375.1-2512s1c1	1	MYB	NM_005375	4602	9606	v-myb myeloblastosis viral oncogene homolog (avian	Yes	MCF7
TRCN0000040060	CSTVRS 07161016MN Plate 13	G	09	CCGGGCTCCTAATGTCAACCGAGAACTCGAGTTCTCGGTTGACATTAGGA	NM_005375.1-1013s1c1	1	MYB	NM_005375	4602	9606	v-myb myeloblastosis viral oncogene homolog (avian	Yes	MCF7
TRCN0000040104	CSTVRS 07161016MN Plate 13	G	10	CCGGCGCCTAAAGAACGACATAGAACTCGAGTTCTATGTCGTTCTTTAGG	NM_005732.2-2674s1c1	1	RAD50	NM_005732	10111	9606	RAD50 homolog (S. cerevisiae)	Yes	293T/17
TRCN0000040105	CSTVRS 07161016MN Plate 13	G	11	CCGGCGACCATCATTGAATGTCTAACTCGAGTTAGACATTCAATGATGGT	NM_005732.2-515s1c1	1	RAD50	NM_005732	10111	9606	RAD50 homolog (S. cerevisiae)	Yes	293T/17
TRCN0000040123	CSTVRS 07161016MN Plate 13	G	12	CCGGCGCTCTACATCTTCTGCCTTACTCGAGTAAGGCAGAAGATGTAGAG	NM_000389.2-640s1c1	1	CDKN1A	NM_000389	1026	9606	cyclin-dependent kinase inhibitor 1A (p21, Cip1)	Yes	A549
TRCN0000040125	CSTVRS 07161016MN Plate 13	H	01	CCGGGAGCGATGGAACTTCGACTTTCTCGAGAAAGTCGAAGTTCCATCGC	NM_000389.2-233s1c1	1	CDKN1A	NM_000389	1026	9606	cyclin-dependent kinase inhibitor 1A (p21, Cip1)	Yes	MCF7
TRCN0000040126	CSTVRS 07161016MN Plate 13	H	02	CCGGGACAGATTTCTACCACTCCAACTCGAGTTGGAGTGGTAGAAATCTG	NM_000389.2-535s1c1	1	CDKN1A	NM_000389	1026	9606	cyclin-dependent kinase inhibitor 1A (p21, Cip1)	Yes	A549
TRCN0000040135	CSTVRS 07161016MN Plate 13	H	03	CCGGGCTCGAAAGAATACAGAACTACTCGAGTAGTTCTGTATTCTTTCGA	NM_002485.3-2247s1c1	1	NBN	NM_002485	4683	9606	nibrin	Yes	A549
TRCN0000040136	CSTVRS 07161016MN Plate 13	H	04	CCGGGCAAGCAGATACATGGGATTTCTCGAGAAATCCCATGTATCTGCTT	NM_002485.3-1220s1c1	1	NBN	NM_002485	4683	9606	nibrin	Yes	A549
TRCN0000040137	CSTVRS 07161016MN Plate 13	H	05	CCGGCCTCTTGATGAACCATCTATTCTCGAGAATAGATGGTTCATCAAGA	NM_002485.3-705s1c1	1	NBN	NM_002485	4683	9606	nibrin	Yes	A549
TRCN0000040163	CSTVRS 07161016MN Plate 13	H	06	CCGGCCACATTATTTCTAGTCCAAACTCGAGTTTGGACTAGAAATAATGT	NM_000321.1-4075s1c1	1	RB1	NM_000321	5925	9606	retinoblastoma 1 (including osteosarcoma)	Yes	A549
TRCN0000040167	CSTVRS 07161016MN Plate 13	H	07	CCGGCGAAATTGGATCACAGCGATACTCGAGTATCGCTGTGATCCAATTT	NM_000321.1-1455s1c1	1	RB1	NM_000321	5925	9606	retinoblastoma 1 (including osteosarcoma)	Yes	A549
TRCN0000040117	CSTVRS 07161016MN Plate 13	H	08	CCGGCCTCAGGAGAATCAGCTTCAACTCGAGTTGAAGCTGATTCTCCTGA	NM_022406.1-989s1c1	1	XRCC4	NM_022406	7518	9606	X-ray repair complementing defective repair in Chi	Yes	A549
TRCN0000040197	CSTVRS 07161016MN Plate 13	H	09	CCGGGCCTTGAATAATCACAGGCAACTCGAGTTGCCTGTGATTATTCAAG	NM_000059.1-9010s1c1	1	BRCA2	NM_000059	675	9606	breast cancer 2, early onset
TRCN0000040128	CSTVRS 07161016MN Plate 13	H	10	CCGGCTGCCTCTGATCGTAGGAATTCTCGAGAATTCCTACGATCAGAGGC	NM_006142.2-1114s1c1	1	SFN	NM_006142	2810	9606	stratifin
TRCN0000040129	CSTVRS 07161016MN Plate 13	H	11	CCGGGCTGTCCAGTATTGAGCAGAACTCGAGTTCTGCTCAATACTGGACA	NM_006142.2-254s1c1	1	SFN	NM_006142	2810	9606	stratifin
TRCN0000040130	CSTVRS 07161016MN Plate 13	H	12	CCGGGACGACAAGAAGCGCATCATTCTCGAGAATGATGCGCTTCTTGTCG	NM_006142.2-483s1c1	1	SFN	NM_006142	2810	9606	stratifin
TRCN0000040268	CSTVRS 07161016MN Plate 14	A	01	CCGGGTGCAGCATTTAACGTCATATCTCGAGATATGACGTTAAATGCTGC	NM_003824.2-590s1c1	1	FADD	NM_003824	8772	9606	Fas (TNFRSF6)-associated via death domain	Yes	A549
TRCN0000040269	CSTVRS 07161016MN Plate 14	A	02	CCGGCATGGAACTCAGACGCATCTACTCGAGTAGATGCGTCTGAGTTCCA	NM_003824.2-887s1c1	1	FADD	NM_003824	8772	9606	Fas (TNFRSF6)-associated via death domain	Yes	A549
TRCN0000040270	CSTVRS 07161016MN Plate 14	A	03	CCGGGCTGACCTGGTACAAGAGGTTCTCGAGAACCTCTTGTACCAGGTCA	NM_003824.2-817s1c1	1	FADD	NM_003824	8772	9606	Fas (TNFRSF6)-associated via death domain	Yes	A549
TRCN0000040214	CSTVRS 07161016MN Plate 14	A	04	CCGGCCAATTATTTAAGTGCTGCTTCTCGAGAAGCAGCACTTAAATAATT	NM_000618.2-193s1c1	1	IGF1	NM_000618	3479	9606	insulin-like growth factor 1 (somatomedin C)
TRCN0000040215	CSTVRS 07161016MN Plate 14	A	05	CCGGGAGTGCAGGAAACAAGAACTACTCGAGTAGTTCTTGTTTCCTGCAC	NM_000618.2-598s1c1	1	IGF1	NM_000618	3479	9606	insulin-like growth factor 1 (somatomedin C)
TRCN0000040216	CSTVRS 07161016MN Plate 14	A	06	CCGGGAAGGTGAAGATGCACACCATCTCGAGATGGTGTGCATCTTCACCT	NM_000618.2-226s1c1	1	IGF1	NM_000618	3479	9606	insulin-like growth factor 1 (somatomedin C)
TRCN0000040243	CSTVRS 07161016MN Plate 14	A	07	CCGGCGCACCTTCTACCTGATAGATCTCGAGATCTATCAGGTAGAAGGTG	NM_144652.1-1045s1c1	1	LETM2	NM_144652	137994	9606	leucine zipper-EF-hand containing transmembrane pr
TRCN0000040244	CSTVRS 07161016MN Plate 14	A	08	CCGGCCCAGCACAAAGGAGATAGTTCTCGAGAACTATCTCCTTTGTGCTG	NM_144652.1-688s1c1	1	LETM2	NM_144652	137994	9606	leucine zipper-EF-hand containing transmembrane pr
TRCN0000040245	CSTVRS 07161016MN Plate 14	A	09	CCGGCCAGTTACATCATCACCCATACTCGAGTATGGGTGATGATGTAACT	NM_144652.1-1222s1c1	1	LETM2	NM_144652	137994	9606	leucine zipper-EF-hand containing transmembrane pr
TRCN0000044101	CSTVRS 07161016MN Plate 14	A	10	CCGGCCATTGTCTATGCTACGGAGACTCGAGTCTCCGTAGCATAGACAAT	NM_178863.2-910s1c1	1	KCTD13	NM_178863	253980	9606	potassium channel tetramerisation domain containin	Yes	293T/17
TRCN0000044102	CSTVRS 07161016MN Plate 14	A	11	CCGGCACCAGCACTTCAGATGACAACTCGAGTTGTCATCTGAAGTGCTGG	NM_178863.2-743s1c1	1	KCTD13	NM_178863	253980	9606	potassium channel tetramerisation domain containin	Yes	293T/17
TRCN0000044098	CSTVRS 07161016MN Plate 14	A	12	CCGGCCCGAACAGCAAATACGTGAACTCGAGTTCACGTATTTGCTGTTCG	NM_178863.2-302s1c1	1	KCTD13	NM_178863	253980	9606	potassium channel tetramerisation domain containin	Yes	293T/17
TRCN0000044257	CSTVRS 07161016MN Plate 14	B	01	CCGGGAGAAGTTACTTCATTCAGAACTCGAGTTCTGAATGAAGTAACTTC	NM_016289.2-967s1c1	1	CAB39	NM_016289	51719	9606	calcium binding protein 39	Yes	A549
TRCN0000044254	CSTVRS 07161016MN Plate 14	B	02	CCGGCGAGAAGACCTATTTAGTTAACTCGAGTTAACTAAATAGGTCTTCT	NM_016289.2-1287s1c1	1	CAB39	NM_016289	51719	9606	calcium binding protein 39	Yes	A549
TRCN0000044256	CSTVRS 07161016MN Plate 14	B	03	CCGGGCTACAGAAGAAGTTTCCAAACTCGAGTTTGGAAACTTCTTCTGTA	NM_016289.2-439s1c1	1	CAB39	NM_016289	51719	9606	calcium binding protein 39	Yes	A549
TRCN0000044248	CSTVRS 07161016MN Plate 14	B	04	CCGGCAGCCCAAACTCATTGAGTTTCTCGAGAAACTCAATGAGTTTGGGC	NM_030925.1-874s1c1	1	CAB39L	NM_030925	81617	9606	calcium binding protein 39-like
TRCN0000044249	CSTVRS 07161016MN Plate 14	B	05	CCGGGTGGAGTATATTAGTGCTCATCTCGAGATGAGCACTAATATACTCC	NM_030925.1-328s1c1	1	CAB39L	NM_030925	81617	9606	calcium binding protein 39-like
TRCN0000044250	CSTVRS 07161016MN Plate 14	B	06	CCGGGACGAGAAGAACTACTTGATTCTCGAGAATCAAGTAGTTCTTCTCG	NM_030925.1-940s1c1	1	CAB39L	NM_030925	81617	9606	calcium binding protein 39-like
TRCN0000044918	CSTVRS 07161016MN Plate 14	B	07	CCGGGCACTACTACAAGCAGAAGAACTCGAGTTCTTCTGCTTGTAGTAGT	NM_002558.2-1521s1c1	1	P2RX1	NM_002558	5023	9606	purinergic receptor P2X, ligand-gated ion channel,
TRCN0000044919	CSTVRS 07161016MN Plate 14	B	08	CCGGCGTAATAAGAAGGTGGGCGTTCTCGAGAACGCCCACCTTCTTATTA	NM_002558.2-514s1c1	1	P2RX1	NM_002558	5023	9606	purinergic receptor P2X, ligand-gated ion channel,
TRCN0000044921	CSTVRS 07161016MN Plate 14	B	09	CCGGCGTGGTCATGACCAATTTCATCTCGAGATGAAATTGGTCATGACCA	NM_002558.2-741s1c1	1	P2RX1	NM_002558	5023	9606	purinergic receptor P2X, ligand-gated ion channel,
TRCN0000045188	CSTVRS 07161016MN Plate 14	B	10	CCGGGCAAGCAATTAGGGAGAAGTACTCGAGTACTTCTCCCTAATTGCTT	NM_003914.2-1443s1c1	1	CCNA1	NM_003914	8900	9606	cyclin A1
TRCN0000045189	CSTVRS 07161016MN Plate 14	B	11	CCGGCCTGGCAAACTATACTGTGAACTCGAGTTCACAGTATAGTTTGCCA	NM_003914.2-1308s1c1	1	CCNA1	NM_003914	8900	9606	cyclin A1
TRCN0000045190	CSTVRS 07161016MN Plate 14	B	12	CCGGGCTAACTGCAAATGGGCAGTACTCGAGTACTGCCCATTTGCAGTTA	NM_003914.2-387s1c1	1	CCNA1	NM_003914	8900	9606	cyclin A1
TRCN0000045193	CSTVRS 07161016MN Plate 14	C	01	CCGGGTGTGCTTCATTGTGCCCTTTCTCGAGAAAGGGCACAATGAAGCAC	NM_004701.2-1367s1c1	1	CCNB2	NM_004701	9133	9606	cyclin B2	Yes	A549
TRCN0000045196	CSTVRS 07161016MN Plate 14	C	02	CCGGGCAGTCCATAAACCCACATTTCTCGAGAAATGTGGGTTTATGGACT	NM_004701.2-592s1c1	1	CCNB2	NM_004701	9133	9606	cyclin B2	Yes	A549
TRCN0000045197	CSTVRS 07161016MN Plate 14	C	03	CCGGGCCAAGAATGTGGTGAAAGTACTCGAGTACTTTCACCACATTCTTG	NM_004701.2-1190s1c1	1	CCNB2	NM_004701	9133	9606	cyclin B2	Yes	A549
TRCN0000045198	CSTVRS 07161016MN Plate 14	C	04	CCGGGCTCTTAAAGATGCTCCTAAACTCGAGTTTAGGAGCATCTTTAAGA	NM_004702.2-660s1c1	1	CCNE2	NM_004702	9134	9606	cyclin E2
TRCN0000045199	CSTVRS 07161016MN Plate 14	C	05	CCGGCCAGACACATACAAACTATTTCTCGAGAAATAGTTTGTATGTGTCT	NM_004702.2-968s1c1	1	CCNE2	NM_004702	9134	9606	cyclin E2
TRCN0000045200	CSTVRS 07161016MN Plate 14	C	06	CCGGGCTCCTAAACTCCAAGAGTTTCTCGAGAAACTCTTGGAGTTTAGGA	NM_004702.2-507s1c1	1	CCNE2	NM_004702	9134	9606	cyclin E2
TRCN0000045183	CSTVRS 07161016MN Plate 14	C	07	CCGGGCAGACCATCAAGTTTGATTTCTCGAGAAATCAAACTTGATGGTCT	NM_003858.2-574s1c1	1	CCNK	NM_003858	8812	9606	cyclin K	Yes	A549
TRCN0000045184	CSTVRS 07161016MN Plate 14	C	08	CCGGGCCATGTTGGTACTGGGATAACTCGAGTTATCCCAGTACCAACATG	NM_003858.2-193s1c1	1	CCNK	NM_003858	8812	9606	cyclin K	Yes	A549
TRCN0000045185	CSTVRS 07161016MN Plate 14	C	09	CCGGCGCAGGACGTTTGTGCAAATTCTCGAGAATTTGCACAAACGTCCTG	NM_003858.2-769s1c1	1	CCNK	NM_003858	8812	9606	cyclin K	Yes	A549
TRCN0000045283	CSTVRS 07161016MN Plate 14	C	10	CCGGGCTGACCCATACCTCAAGTATCTCGAGATACTTGAGGTATGGGTCA	NM_001237.2-1138s1c1	1	CCNA2	NM_001237	890	9606	cyclin A2
TRCN0000045284	CSTVRS 07161016MN Plate 14	C	11	CCGGCCTTAGGGAAATGGAGGTTAACTCGAGTTAACCTCCATTTCCCTAA	NM_001237.2-663s1c1	1	CCNA2	NM_001237	890	9606	cyclin A2
TRCN0000045285	CSTVRS 07161016MN Plate 14	C	12	CCGGCCTCTTGATTATCCAATGGATCTCGAGATCCATTGGATAATCAAGA	NM_001237.2-535s1c1	1	CCNA2	NM_001237	890	9606	cyclin A2	Yes	A549
TRCN0000045288	CSTVRS 07161016MN Plate 14	D	01	CCGGCCTGGCTAAGAATGTAGTCATCTCGAGATGACTACATTCTTAGCCA	NM_031966.2-1323s1c1	1	CCNB1	NM_031966	891	9606	cyclin B1	Yes	293T/17
TRCN0000045290	CSTVRS 07161016MN Plate 14	D	02	CCGGGCCATCCTAATTGACTGGCTACTCGAGTAGCCAGTCAATTAGGATG	NM_031966.2-784s1c1	1	CCNB1	NM_031966	891	9606	cyclin B1	Yes	293T/17
TRCN0000045291	CSTVRS 07161016MN Plate 14	D	03	CCGGGCCAAATACCTGATGGAACTACTCGAGTAGTTCCATCAGGTATTTG	NM_031966.2-1144s1c1	1	CCNB1	NM_031966	891	9606	cyclin B1	Yes	293T/17
TRCN0000045295	CSTVRS 07161016MN Plate 14	D	04	CCGGGAAGGACATCCAACCCTACATCTCGAGATGTAGGGTTGGATGTCCT	NM_001759.2-413s1c1	1	CCND2	NM_001759	894	9606	cyclin D2	Yes	293T/17
TRCN0000045297	CSTVRS 07161016MN Plate 14	D	05	CCGGCGTCGATGATCGCAACTGGAACTCGAGTTCCAGTTGCGATCATCGA	NM_001759.2-865s1c1	1	CCND2	NM_001759	894	9606	cyclin D2	Yes	293T/17
TRCN0000045294	CSTVRS 07161016MN Plate 14	D	06	CCGGTCACCAACACAGACGTGGATTCTCGAGAATCCACGTCTGTGTTGGT	NM_001759.2-973s1c1	1	CCND2	NM_001759	894	9606	cyclin D2	Yes	293T/17
TRCN0000045299	CSTVRS 07161016MN Plate 14	D	07	CCGGCCGAGCAAAGAAAGCCATGTTCTCGAGAACATGGCTTTCTTTGCTC	NM_001238.1-1302s1c1	1	CCNE1	NM_001238	898	9606	cyclin E1
TRCN0000045300	CSTVRS 07161016MN Plate 14	D	08	CCGGCCTTGTATCATTTCTCGTCATCTCGAGATGACGAGAAATGATACAA	NM_001238.1-1091s1c1	1	CCNE1	NM_001238	898	9606	cyclin E1
TRCN0000045301	CSTVRS 07161016MN Plate 14	D	09	CCGGGCAATTCTTCTGGATTGGTTACTCGAGTAACCAATCCAGAAGAATT	NM_001238.1-619s1c1	1	CCNE1	NM_001238	898	9606	cyclin E1
TRCN0000045308	CSTVRS 07161016MN Plate 14	D	10	CCGGGCATTGTCTATCATTGCATTACTCGAGTAATGCAATGATAGACAAT	NM_004060.3-844s1c1	1	CCNG1	NM_004060	900	9606	cyclin G1	Yes	A549
TRCN0000045310	CSTVRS 07161016MN Plate 14	D	11	CCGGGCTCAACTGAAGGCATGTCATCTCGAGATGACATGCCTTCAGTTGA	NM_004060.3-784s1c1	1	CCNG1	NM_004060	900	9606	cyclin G1	Yes	A549
TRCN0000045312	CSTVRS 07161016MN Plate 14	D	12	CCGGCTGGACAGATTCCTGTCTAAACTCGAGTTTAGACAGGAATCTGTCC	NM_004060.3-472s1c1	1	CCNG1	NM_004060	900	9606	cyclin G1	Yes	A549
TRCN0000045319	CSTVRS 07161016MN Plate 14	E	01	CCGGCCCGGAGAATGATAACACTTTCTCGAGAAAGTGTTATCATTCTCCG	NM_004354.1-267s1c1	1	CCNG2	NM_004354	901	9606	cyclin G2
TRCN0000045320	CSTVRS 07161016MN Plate 14	E	02	CCGGGCTGCTAGAATAGTTGAAGAACTCGAGTTCTTCAACTATTCTAGCA	NM_004354.1-460s1c1	1	CCNG2	NM_004354	901	9606	cyclin G2
TRCN0000045321	CSTVRS 07161016MN Plate 14	E	03	CCGGGTGGAAACTTTGAAATCTGTTCTCGAGAACAGATTTCAAAGTTTCC	NM_004354.1-778s1c1	1	CCNG2	NM_004354	901	9606	cyclin G2
TRCN0000045273	CSTVRS 07161016MN Plate 14	E	04	CCGGCCAATCCATCTGGCAGTTCAACTCGAGTTGAACTGCCAGATGGATT	NM_079421.2-376s1c1	1	CDKN2D	NM_079421	1032	9606	cyclin-dependent kinase inhibitor 2D (p19, inhibit	Yes	A3
TRCN0000045276	CSTVRS 07161016MN Plate 14	E	05	CCGGGCGCTGCAGGTCATGATGTTTCTCGAGAAACATCATGACCTGCAGC	NM_079421.2-181s1c1	1	CDKN2D	NM_079421	1032	9606	cyclin-dependent kinase inhibitor 2D (p19, inhibit	Yes	A3
TRCN0000045277	CSTVRS 07161016MN Plate 14	E	06	CCGGCGCCCTCAACCGCTTCGGCAACTCGAGTTGCCGAAGCGGTTGAGGG	NM_079421.2-156s1c1	1	CDKN2D	NM_079421	1032	9606	cyclin-dependent kinase inhibitor 2D (p19, inhibit
TRCN0000045248	CSTVRS 07161016MN Plate 14	E	07	CCGGGCTGAGTTCATGAGGAACTTTCTCGAGAAAGTTCCTCATGAACTCA	NM_002133.1-171s1c1	1	HMOX1	NM_002133	3162	9606	heme oxygenase (decycling) 1
TRCN0000045249	CSTVRS 07161016MN Plate 14	E	08	CCGGCGGGCCAGCAACAAAGTGCAACTCGAGTTGCACTTTGTTGCTGGCC	NM_002133.1-795s1c1	1	HMOX1	NM_002133	3162	9606	heme oxygenase (decycling) 1
TRCN0000045250	CSTVRS 07161016MN Plate 14	E	09	CCGGACAGTTGCTGTAGGGCTTTATCTCGAGATAAAGCCCTACAGCAACT	NM_002133.1-918s1c1	1	HMOX1	NM_002133	3162	9606	heme oxygenase (decycling) 1
TRCN0000045253	CSTVRS 07161016MN Plate 14	E	10	CCGGCCACGGCACTTTACTTCACATCTCGAGATGTGAAGTAAAGTGCCGT	NM_002134.2-296s1c1	1	HMOX2	NM_002134	3163	9606	heme oxygenase (decycling) 2	Yes	A549
TRCN0000045257	CSTVRS 07161016MN Plate 14	E	11	CCGGCAGTTCTACCTGTTTGAGAATCTCGAGATTCTCAAACAGGTAGAAC	NM_002134.2-637s1c1	1	HMOX2	NM_002134	3163	9606	heme oxygenase (decycling) 2	Yes	A549
TRCN0000045427	CSTVRS 07161016MN Plate 14	E	12	CCGGCGGCTGTGCTTTGATGGAAATCTCGAGATTTCCATCAAAGCACAGC	NM_000620.1-3163s1c1	1	NOS1	NM_000620	4842	9606	nitric oxide synthase 1 (neuronal)
TRCN0000045423	CSTVRS 07161016MN Plate 14	F	01	CCGGGCCTTCATTGAAGAGAGCAAACTCGAGTTTGCTCTCTTCAATGAAG	NM_000620.1-4940s1c1	1	NOS1	NM_000620	4842	9606	nitric oxide synthase 1 (neuronal)
TRCN0000045424	CSTVRS 07161016MN Plate 14	F	02	CCGGCGTCTCTTCAAGCGCAAAGTTCTCGAGAACTTTGCGCTTGAAGAGA	NM_000620.1-740s1c1	1	NOS1	NM_000620	4842	9606	nitric oxide synthase 1 (neuronal)
TRCN0000045475	CSTVRS 07161016MN Plate 14	F	03	CCGGCAACGCTACCACGAAGACATTCTCGAGAATGTCTTCGTGGTAGCGT	NM_000603.2-3749s1c1	1	NOS3	NM_000603	4846	9606	nitric oxide synthase 3 (endothelial cell)	Yes	A3
TRCN0000045476	CSTVRS 07161016MN Plate 14	F	04	CCGGCCAGTACTACAGCTCCATTAACTCGAGTTAATGGAGCTGTAGTACT	NM_000603.2-688s1c1	1	NOS3	NM_000603	4846	9606	nitric oxide synthase 3 (endothelial cell)	Yes	A3
TRCN0000045477	CSTVRS 07161016MN Plate 14	F	05	CCGGCATCAGGAGATGGTCAACTATCTCGAGATAGTTGACCATCTCCTGA	NM_000603.2-1673s1c1	1	NOS3	NM_000603	4846	9606	nitric oxide synthase 3 (endothelial cell)	Yes	A3
TRCN0000045524	CSTVRS 07161016MN Plate 14	F	06	CCGGCGCAAGAGGTTTGGCATGAAACTCGAGTTTCATGCCAAACCTCTTG	NM_000962.2-1531s1c1	1	PTGS1	NM_000962	5742	9606	prostaglandin-endoperoxide synthase 1 (prostagland	Yes	A549
TRCN0000045525	CSTVRS 07161016MN Plate 14	F	07	CCGGGCCAGTGAATCCCTGTTGTTACTCGAGTAACAACAGGGATTCACTG	NM_000962.2-225s1c1	1	PTGS1	NM_000962	5742	9606	prostaglandin-endoperoxide synthase 1 (prostagland
TRCN0000045526	CSTVRS 07161016MN Plate 14	F	08	CCGGCGGCCACATTTATGGAGACAACTCGAGTTGTCTCCATAAATGTGGC	NM_000962.2-822s1c1	1	PTGS1	NM_000962	5742	9606	prostaglandin-endoperoxide synthase 1 (prostagland	Yes	A549
OMIT	CSTVRS 07161016MN Plate 14	F	09
TRCN0000045534	CSTVRS 07161016MN Plate 14	F	10	CCGGGCAGATGAAATACCAGTCTTTCTCGAGAAAGACTGGTATTTCATCT	NM_000963.1-1460s1c1	1	PTGS2	NM_000963	5743	9606	prostaglandin-endoperoxide synthase 2 (prostagland	Yes	A549
TRCN0000045537	CSTVRS 07161016MN Plate 14	F	11	CCGGCCATTCTCCTTGAAAGGACTTCTCGAGAAGTCCTTTCAAGGAGAAT	NM_000963.1-1674s1c1	1	PTGS2	NM_000963	5743	9606	prostaglandin-endoperoxide synthase 2 (prostagland	Yes	A549
TRCN0000045663	CSTVRS 07161016MN Plate 14	F	12	CCGGCCCTGACGACAGAAGAATCATCTCGAGATGATTCTTCTGTCGTCAG	NM_001071.1-618s1c1	1	TYMS	NM_001071	7298	9606	thymidylate synthetase	Yes	A549
TRCN0000045664	CSTVRS 07161016MN Plate 14	G	01	CCGGCAGGTGACTTTATACACACTTCTCGAGAAGTGTGTATAAAGTCACC	NM_001071.1-839s1c1	1	TYMS	NM_001071	7298	9606	thymidylate synthetase	Yes	A3
TRCN0000045665	CSTVRS 07161016MN Plate 14	G	02	CCGGGCTGACAACCAAACGTGTGTTCTCGAGAACACACGTTTGGTTGTCA	NM_001071.1-324s1c1	1	TYMS	NM_001071	7298	9606	thymidylate synthetase	Yes	A3
TRCN0000046003	CSTVRS 07161016MN Plate 14	G	03	CCGGCGTGTCTAAGAACAACATCTTCTCGAGAAGATGTTGTTCTTAGACA	NM_000250.1-2310s1c1	1	MPO	NM_000250	4353	9606	myeloperoxidase
TRCN0000046004	CSTVRS 07161016MN Plate 14	G	04	CCGGCGCTCACTCATGTTCATGCAACTCGAGTTGCATGAACATGAGTGAG	NM_000250.1-919s1c1	1	MPO	NM_000250	4353	9606	myeloperoxidase
TRCN0000046005	CSTVRS 07161016MN Plate 14	G	05	CCGGGCGATTGTTTGAGCAGGTCATCTCGAGATGACCTGCTCAAACAATC	NM_000250.1-1887s1c1	1	MPO	NM_000250	4353	9606	myeloperoxidase
TRCN0000046098	CSTVRS 07161016MN Plate 14	G	06	CCGGCGTGTGCATCATGGAAGTCAACTCGAGTTGACTTCCATGATGCACA	NM_024505.2-1582s1c1	1	NOX5	NM_024505	79400	9606	NADPH oxidase, EF-hand calcium binding domain 5
TRCN0000046099	CSTVRS 07161016MN Plate 14	G	07	CCGGCCCTATTTGACTCCGATAGAACTCGAGTTCTATCGGAGTCAAATAG	NM_024505.2-447s1c1	1	NOX5	NM_024505	79400	9606	NADPH oxidase, EF-hand calcium binding domain 5
TRCN0000046100	CSTVRS 07161016MN Plate 14	G	08	CCGGGCTCCATAAGGTGGACTTTATCTCGAGATAAAGTCCACCTTATGGA	NM_024505.2-2137s1c1	1	NOX5	NM_024505	79400	9606	NADPH oxidase, EF-hand calcium binding domain 5
TRCN0000046049	CSTVRS 07161016MN Plate 14	G	09	CCGGCAGTGGGTGCTGATGTACTTTCTCGAGAAAGTACATCAGCACCCAC	NM_005138.1-449s1c1	1	SCO2	NM_005138	9997	9606	SCO cytochrome oxidase deficient homolog 2 (yeast)	Yes	A549
TRCN0000046052	CSTVRS 07161016MN Plate 14	G	10	CCGGCGTGGACCACTCCATTGCCATCTCGAGATGGCAATGGAGTGGTCCA	NM_005138.1-748s1c1	1	SCO2	NM_005138	9997	9606	SCO cytochrome oxidase deficient homolog 2 (yeast)	Yes	A549
TRCN0000046228	CSTVRS 07161016MN Plate 14	G	11	CCGGGCAAGGTACTACTTATCGAGACTCGAGTCTCGATAAGTAGTACCTT	NM_000581.2-190s1c1	1	GPX1	NM_000581	2876	9606	glutathione peroxidase 1	Yes	A549
TRCN0000046229	CSTVRS 07161016MN Plate 14	G	12	CCGGCCGTGCAACCAGTTTGGGCATCTCGAGATGCCCAAACTGGTTGCAC	NM_000581.2-309s1c1	1	GPX1	NM_000581	2876	9606	glutathione peroxidase 1	Yes	A549
TRCN0000046231	CSTVRS 07161016MN Plate 14	H	01	CCGGGCATCAGGAGAACGCCAAGAACTCGAGTTCTTGGCGTTCTCCTGAT	NM_000581.2-326s1c1	1	GPX1	NM_000581	2876	9606	glutathione peroxidase 1	Yes	A549
TRCN0000046249	CSTVRS 07161016MN Plate 14	H	02	CCGGGTGAGGCAAGACCGAAGTAAACTCGAGTTTACTTCGGTCTTGCCTC	NM_002085.1-296s1c1	1	GPX4	NM_002085	2879	9606	glutathione peroxidase 4 (phospholipid hydroperoxi	Yes	A549
TRCN0000046251	CSTVRS 07161016MN Plate 14	H	03	CCGGGTGGATGAAGATCCAACCCAACTCGAGTTGGGTTGGATCTTCATCC	NM_002085.1-515s1c1	1	GPX4	NM_002085	2879	9606	glutathione peroxidase 4 (phospholipid hydroperoxi	Yes	A549
TRCN0000046252	CSTVRS 07161016MN Plate 14	H	04	CCGGGCACATGGTTAACCTGGACAACTCGAGTTGTCCAGGTTAACCATGT	NM_002085.1-233s1c1	1	GPX4	NM_002085	2879	9606	glutathione peroxidase 4 (phospholipid hydroperoxi	Yes	A549
TRCN0000046423	CSTVRS 07161016MN Plate 14	H	05	CCGGCGGAAGATGAAGCCATTCATACTCGAGTATGAATGGCTTCATCTTC	NM_000637.1-1255s1c1	1	GSR	NM_000637	2936	9606	glutathione reductase
TRCN0000046424	CSTVRS 07161016MN Plate 14	H	06	CCGGCACTGATGATACGGCATGATACTCGAGTATCATGCCGTATCATCAG	NM_000637.1-748s1c1	1	GSR	NM_000637	2936	9606	glutathione reductase
TRCN0000046425	CSTVRS 07161016MN Plate 14	H	07	CCGGCGCCTGAATGCCATCTATCAACTCGAGTTGATAGATGGCATTCAGG	NM_000637.1-432s1c1	1	GSR	NM_000637	2936	9606	glutathione reductase	Yes	A549
TRCN0000046524	CSTVRS 07161016MN Plate 14	H	08	CCGGTGGCCGAAGAAGTATCTCTTTCTCGAGAAAGAGATACTTCTTCGGC	NM_000941.1-71s1c1	1	POR	NM_000941	5447	9606	P450 (cytochrome) oxidoreductase	Yes	A549
TRCN0000046526	CSTVRS 07161016MN Plate 14	H	09	CCGGCACCTGTGGAAGTTGATCGAACTCGAGTTCGATCAACTTCCACAGG	NM_000941.1-1867s1c1	1	POR	NM_000941	5447	9606	P450 (cytochrome) oxidoreductase	Yes	A549
TRCN0000046527	CSTVRS 07161016MN Plate 14	H	10	CCGGCCTAACCTACTGGTTCCTCTTCTCGAGAAGAGGAACCAGTAGGTTA	NM_000941.1-135s1c1	1	POR	NM_000941	5447	9606	P450 (cytochrome) oxidoreductase	Yes	A549
TRCN0000046558	CSTVRS 07161016MN Plate 14	H	11	CCGGGCTGACAGATTACTTGTGGAACTCGAGTTCCACAAGTAATCTGTCA	NM_015713.3-1112s1c1	1	RRM2B	NM_015713	50484	9606	ribonucleotide reductase M2 B (TP53 inducible)	Yes	A549
TRCN0000046559	CSTVRS 07161016MN Plate 14	H	12	CCGGGCGATGGATAGCAGATAGAAACTCGAGTTTCTATCTGCTATCCATC	NM_015713.3-763s1c1	1	RRM2B	NM_015713	50484	9606	ribonucleotide reductase M2 B (TP53 inducible)	Yes	A549
TRCN0000046560	CSTVRS 07161016MN Plate 15	A	01	CCGGGCTAAAGAAGAGAGGTCTTATCTCGAGATAAGACCTCTCTTCTTTA	NM_015713.3-865s1c1	1	RRM2B	NM_015713	50484	9606	ribonucleotide reductase M2 B (TP53 inducible)	Yes	A549
TRCN0000046621	CSTVRS 07161016MN Plate 15	A	02	CCGGCCATCACTTTCCGGTCAGATTCTCGAGAATCTGACCGGAAAGTGAT	NM_139125.1-394s1c1	1	MASP1	NM_139125	5648	9606	mannan-binding lectin serine peptidase 1 (C4/C2 ac
TRCN0000046622	CSTVRS 07161016MN Plate 15	A	03	CCGGGTGCCAAATGACAAGTGGTTTCTCGAGAAACCACTTGTCATTTGGC	NM_139125.1-1473s1c1	1	MASP1	NM_139125	5648	9606	mannan-binding lectin serine peptidase 1 (C4/C2 ac
TRCN0000046618	CSTVRS 07161016MN Plate 15	A	04	CCGGGCCCTATTACAAGATGCTCAACTCGAGTTGAGCATCTTGTAATAGG	NM_139125.1-1247s1c1	1	MASP1	NM_139125	5648	9606	mannan-binding lectin serine peptidase 1 (C4/C2 ac
TRCN0000047628	CSTVRS 07161016MN Plate 15	A	05	CCGGCCCTCTACTATTGAGAAACTTCTCGAGAAGTTTCTCAATAGTAGAG	NM_001791.2-471s1c1	1	CDC42	NM_001791	998	9606	cell division cycle 42 (GTP binding protein, 25kDa	Yes	A549
TRCN0000047629	CSTVRS 07161016MN Plate 15	A	06	CCGGCGGAATATGTACCGACTGTTTCTCGAGAAACAGTCGGTACATATTC	NM_001791.2-193s1c1	1	CDC42	NM_001791	998	9606	cell division cycle 42 (GTP binding protein, 25kDa	Yes	A549
TRCN0000047632	CSTVRS 07161016MN Plate 15	A	07	CCGGCAGATGTATTTCTAGTCTGTTCTCGAGAACAGACTAGAAATACATC	NM_001791.2-328s1c1	1	CDC42	NM_001791	998	9606	cell division cycle 42 (GTP binding protein, 25kDa	Yes	A549
TRCN0000047710	CSTVRS 07161016MN Plate 15	A	08	CCGGGTACATGGAGTGTTCAGCAAACTCGAGTTTGCTGAACACTCCATGT	NM_001664.1-616s1c1	1	RHOA	NM_001664	387	9606	ras homolog gene family, member A	Yes	A549
TRCN0000047711	CSTVRS 07161016MN Plate 15	A	09	CCGGTGGAAAGACATGCTTGCTCATCTCGAGATGAGCAAGCATGTCTTTC	NM_001664.1-199s1c1	1	RHOA	NM_001664	387	9606	ras homolog gene family, member A	Yes	A549
TRCN0000047712	CSTVRS 07161016MN Plate 15	A	10	CCGGGAAAGCAGGTAGAGTTGGCTTCTCGAGAAGCCAACTCTACCTGCTT	NM_001664.1-300s1c1	1	RHOA	NM_001664	387	9606	ras homolog gene family, member A	Yes	A549
TRCN0000048208	CSTVRS 07161016MN Plate 15	A	11	CCGGCCCGGAAGAAAGAATTTATTACTCGAGTAATAAATTCTTTCTTCCG	NM_003947.1-3936s1c1	1	KALRN	NM_003947	8997	9606	kalirin, RhoGEF kinase	Yes	A549
TRCN0000048211	CSTVRS 07161016MN Plate 15	A	12	CCGGGCTCAGAATACGTACACCAATCTCGAGATTGGTGTACGTATTCTGA	NM_003947.1-1859s1c1	1	KALRN	NM_003947	8997	9606	kalirin, RhoGEF kinase	Yes	A549
TRCN0000048212	CSTVRS 07161016MN Plate 15	B	01	CCGGGCATATCATCTTTGGCAACATCTCGAGATGTTGCCAAAGATGATAT	NM_003947.1-4078s1c1	1	KALRN	NM_003947	8997	9606	kalirin, RhoGEF kinase	Yes	A549
TRCN0000048493	CSTVRS 07161016MN Plate 15	B	02	CCGGCCTGCCAAGAACAACTATCATCTCGAGATGATAGTTGTTCTTGGCA	NM_000234.1-922s1c1	1	LIG1	NM_000234	3978	9606	ligase I, DNA, ATP-dependent
TRCN0000048494	CSTVRS 07161016MN Plate 15	B	03	CCGGCGGTTTATTCGAGTCCGTGAACTCGAGTTCACGGACTCGAATAAAC	NM_000234.1-2740s1c1	1	LIG1	NM_000234	3978	9606	ligase I, DNA, ATP-dependent
TRCN0000048495	CSTVRS 07161016MN Plate 15	B	04	CCGGGCTCAAGCTGAAGAAGGACTACTCGAGTAGTCCTTCTTCAGCTTGA	NM_000234.1-2346s1c1	1	LIG1	NM_000234	3978	9606	ligase I, DNA, ATP-dependent
TRCN0000048498	CSTVRS 07161016MN Plate 15	B	05	CCGGGCCCACTTTAAGGACTACATTCTCGAGAATGTAGTCCTTAAAGTGG	NM_002311.2-1677s1c1	1	LIG3	NM_002311	3980	9606	ligase III, DNA, ATP-dependent	Yes	A549
TRCN0000048499	CSTVRS 07161016MN Plate 15	B	06	CCGGCCGGATCATGTTCTCAGAAATCTCGAGATTTCTGAGAACATGATCC	NM_002311.2-1940s1c1	1	LIG3	NM_002311	3980	9606	ligase III, DNA, ATP-dependent	Yes	A549
TRCN0000048500	CSTVRS 07161016MN Plate 15	B	07	CCGGGCTGAGTAACTCCAACAGCAACTCGAGTTGCTGTTGGAGTTACTCA	NM_002311.2-2711s1c1	1	LIG3	NM_002311	3980	9606	ligase III, DNA, ATP-dependent	Yes	A549
TRCN0000048730	CSTVRS 07161016MN Plate 15	B	08	CCGGGAACGTGGACTACCACATGAACTCGAGTTCATGTGGTAGTCCACGT	NM_002190.2-357s1c1	1	IL17A	NM_002190	3605	9606	interleukin 17A
TRCN0000048731	CSTVRS 07161016MN Plate 15	B	09	CCGGGAATACCAATACCAATCCCAACTCGAGTTGGGATTGGTATTGGTAT	NM_002190.2-207s1c1	1	IL17A	NM_002190	3605	9606	interleukin 17A
TRCN0000048732	CSTVRS 07161016MN Plate 15	B	10	CCGGAGGAATCACAATCCCACGAAACTCGAGTTTCGTGGGATTGTGATTC	NM_002190.2-114s1c1	1	IL17A	NM_002190	3605	9606	interleukin 17A
TRCN0000048973	CSTVRS 07161016MN Plate 15	B	11	CCGGGCTGCAGCTATCCATGATTATCTCGAGATAATCATGGATAGCTGCA	NM_000924.2-941s1c1	1	PDE1B	NM_000924	5153	9606	phosphodiesterase 1B, calmodulin-dependent
TRCN0000048974	CSTVRS 07161016MN Plate 15	B	12	CCGGGCAGGATGATGAGATGAACATCTCGAGATGTTCATCTCATCATCCT	NM_000924.2-1078s1c1	1	PDE1B	NM_000924	5153	9606	phosphodiesterase 1B, calmodulin-dependent
TRCN0000048975	CSTVRS 07161016MN Plate 15	C	01	CCGGCATAGATGAGACACGGCAAATCTCGAGATTTGCCGTGTCTCATCTA	NM_000924.2-379s1c1	1	PDE1B	NM_000924	5153	9606	phosphodiesterase 1B, calmodulin-dependent
TRCN0000048949	CSTVRS 07161016MN Plate 15	C	02	CCGGGCGGACCAGTTTAGAAGGATACTCGAGTATCCTTCTAAACTGGTCC	NM_018319.2-1591s1c1	1	TDP1	NM_018319	55775	9606	tyrosyl-DNA phosphodiesterase 1
TRCN0000048950	CSTVRS 07161016MN Plate 15	C	03	CCGGCCATATCTAGTAGTGATGAAACTCGAGTTTCATCACTACTAGATAT	NM_018319.2-282s1c1	1	TDP1	NM_018319	55775	9606	tyrosyl-DNA phosphodiesterase 1
TRCN0000048951	CSTVRS 07161016MN Plate 15	C	04	CCGGGCACGATCTCTCTGAAACAAACTCGAGTTTGTTTCAGAGAGATCGT	NM_018319.2-1282s1c1	1	TDP1	NM_018319	55775	9606	tyrosyl-DNA phosphodiesterase 1	Yes	A549
TRCN0000049278	CSTVRS 07161016MN Plate 15	C	05	CCGGGCCCAAGTGTTCTTTAGCTTTCTCGAGAAAGCTAAAGAACACTTGG	NM_001067.2-4862s1c1	1	TOP2A	NM_001067	7153	9606	topoisomerase (DNA) II alpha 170kDa	Yes	MCF7
TRCN0000049279	CSTVRS 07161016MN Plate 15	C	06	CCGGGCCTGATTTGTCTAAGTTTAACTCGAGTTAAACTTAGACAAATCAG	NM_001067.2-786s1c1	1	TOP2A	NM_001067	7153	9606	topoisomerase (DNA) II alpha 170kDa	Yes	MCF7
TRCN0000049280	CSTVRS 07161016MN Plate 15	C	07	CCGGGCTCCAAATCAATATGTGATTCTCGAGAATCACATATTGATTTGGA	NM_001067.2-2833s1c1	1	TOP2A	NM_001067	7153	9606	topoisomerase (DNA) II alpha 170kDa	Yes	MCF7
TRCN0000049403	CSTVRS 07161016MN Plate 15	C	08	CCGGCCGTCGTTACACCTTTAGATACTCGAGTATCTAAAGGTGTAACGAC	NM_007027.2-2412s1c1	1	TOPBP1	NM_007027	11073	9606	topoisomerase (DNA) II binding protein 1	Yes	A549
TRCN0000049404	CSTVRS 07161016MN Plate 15	C	09	CCGGCCCTTTAATGATTCTACTCATCTCGAGATGAGTAGAATCATTAAAG	NM_007027.2-1616s1c1	1	TOPBP1	NM_007027	11073	9606	topoisomerase (DNA) II binding protein 1	Yes	A549
TRCN0000049405	CSTVRS 07161016MN Plate 15	C	10	CCGGGCTGCAAAGAAGTGGAATTTACTCGAGTAAATTCCACTTCTTTGCA	NM_007027.2-2204s1c1	1	TOPBP1	NM_007027	11073	9606	topoisomerase (DNA) II binding protein 1	Yes	A549
TRCN0000049658	CSTVRS 07161016MN Plate 15	C	11	CCGGCCTACCCTTCTCTTCCTCTTTCTCGAGAAAGAGGAAGAGAAGGGTA	NM_014481.2-1734s1c1	1	APEX2	NM_014481	27301	9606	APEX nuclease (apurinic/apyrimidinic endonuclease)	Yes	A549
TRCN0000049660	CSTVRS 07161016MN Plate 15	C	12	CCGGGCCACCTTCTGTAAGGACAATCTCGAGATTGTCCTTACAGAAGGTG	NM_014481.2-323s1c1	1	APEX2	NM_014481	27301	9606	APEX nuclease (apurinic/apyrimidinic endonuclease)	Yes	A549
TRCN0000049662	CSTVRS 07161016MN Plate 15	D	01	CCGGAGAAGGAGTTACGGACCTCATCTCGAGATGAGGTCCGTAACTCCTT	NM_014481.2-1419s1c1	1	APEX2	NM_014481	27301	9606	APEX nuclease (apurinic/apyrimidinic endonuclease)	Yes	A549
TRCN0000049680	CSTVRS 07161016MN Plate 15	D	02	CCGGGCCTTCAACATCCAGACATTTCTCGAGAAATGTCTGGATGTTGAAG	NM_005223.2-1141s1c1	1	DNASE1	NM_005223	1773	9606	deoxyribonuclease I
TRCN0000049681	CSTVRS 07161016MN Plate 15	D	03	CCGGCTCGGCTCTTCCCTTTAACTTCTCGAGAAGTTAAAGGGAAGAGCCG	NM_005223.2-1812s1c1	1	DNASE1	NM_005223	1773	9606	deoxyribonuclease I	Yes	A3
OMIT	CSTVRS 07161016MN Plate 15	D	04
TRCN0000049688	CSTVRS 07161016MN Plate 15	D	05	CCGGCGAGAACTCAATCGATTTGATCTCGAGATCAAATCGATTGAGTTCT	NM_006730.1-1005s1c1	1	DNASE1L1	NM_006730	1774	9606	deoxyribonuclease I-like 1
TRCN0000049689	CSTVRS 07161016MN Plate 15	D	06	CCGGCCTGAGTTCCTACGTGTACAACTCGAGTTGTACACGTAGGAACTCA	NM_006730.1-1124s1c1	1	DNASE1L1	NM_006730	1774	9606	deoxyribonuclease I-like 1
TRCN0000049690	CSTVRS 07161016MN Plate 15	D	07	CCGGAGCACCTACATGGAGACGTATCTCGAGATACGTCTCCATGTAGGTG	NM_006730.1-1071s1c1	1	DNASE1L1	NM_006730	1774	9606	deoxyribonuclease I-like 1
TRCN0000049698	CSTVRS 07161016MN Plate 15	D	08	CCGGGCGAAGATCCTGGCTGGCTATCTCGAGATAGCCAGCCAGGATCTTC	NM_001374.2-272s1c1	1	DNASE1L2	NM_001374	1775	9606	deoxyribonuclease I-like 2
TRCN0000049699	CSTVRS 07161016MN Plate 15	D	09	CCGGCGCGCTCATGGAGCAGATCAACTCGAGTTGATCTGCTCCATGAGCG	NM_001374.2-343s1c1	1	DNASE1L2	NM_001374	1775	9606	deoxyribonuclease I-like 2
TRCN0000049700	CSTVRS 07161016MN Plate 15	D	10	CCGGCGAGCCCTTCGTGGTCAAGTTCTCGAGAACTTGACCACGAAGGGCT	NM_001374.2-514s1c1	1	DNASE1L2	NM_001374	1775	9606	deoxyribonuclease I-like 2
TRCN0000049703	CSTVRS 07161016MN Plate 15	D	11	CCGGGCTGTCAAAGACTTCGTGATTCTCGAGAATCACGAAGTCTTTGACA	NM_004944.1-503s1c1	1	DNASE1L3	NM_004944	1776	9606	deoxyribonuclease I-like 3
TRCN0000049704	CSTVRS 07161016MN Plate 15	D	12	CCGGGCTTGGAAGAAACACATATAACTCGAGTTATATGTGTTTCTTCCAA	NM_004944.1-346s1c1	1	DNASE1L3	NM_004944	1776	9606	deoxyribonuclease I-like 3
TRCN0000049705	CSTVRS 07161016MN Plate 15	E	01	CCGGCGACCACTTTCCAGTTGAATTCTCGAGAATTCAACTGGAAAGTGGT	NM_004944.1-886s1c1	1	DNASE1L3	NM_004944	1776	9606	deoxyribonuclease I-like 3
TRCN0000049713	CSTVRS 07161016MN Plate 15	E	02	CCGGGCCCTCTAACTGCTCGGATATCTCGAGATATCCGAGCAGTTAGAGG	NM_001375.1-882s1c1	1	DNASE2	NM_001375	1777	9606	deoxyribonuclease II, lysosomal	Yes	A549
TRCN0000049714	CSTVRS 07161016MN Plate 15	E	03	CCGGCTTTGCCAAGTTCAGCAAATTCTCGAGAATTTGCTGAACTTGGCAA	NM_001375.1-774s1c1	1	DNASE2	NM_001375	1777	9606	deoxyribonuclease II, lysosomal	Yes	A549
TRCN0000049715	CSTVRS 07161016MN Plate 15	E	04	CCGGCTTCGCTCAGTTCTCGAAGATCTCGAGATCTTCGAGAACTGAGCGA	NM_001375.1-582s1c1	1	DNASE2	NM_001375	1777	9606	deoxyribonuclease II, lysosomal	Yes	A549
TRCN0000049696	CSTVRS 07161016MN Plate 15	E	05	CCGGCAAGCATTTCAAGGATTAGTACTCGAGTACTAATCCTTGAAATGCT	NM_021233.2-1075s1c1	1	DNASE2B	NM_021233	58511	9606	deoxyribonuclease II beta
TRCN0000049697	CSTVRS 07161016MN Plate 15	E	06	CCGGGAGTCCCTAAACCTGTGAATTCTCGAGAATTCACAGGTTTAGGGAC	NM_021233.2-371s1c1	1	DNASE2B	NM_021233	58511	9606	deoxyribonuclease II beta
TRCN0000049693	CSTVRS 07161016MN Plate 15	E	07	CCGGGCAACAATTTCATGCAGAAATCTCGAGATTTCTGCATGAAATTGTT	NM_021233.2-115s1c1	1	DNASE2B	NM_021233	58511	9606	deoxyribonuclease II beta
TRCN0000049725	CSTVRS 07161016MN Plate 15	E	08	CCGGCGCAGGAGCCATCAAGAATAACTCGAGTTATTCTTGATGGCTCCTG	NM_025128.3-1656s1c1	1	MUS81	NM_025128	80198	9606	MUS81 endonuclease homolog (S. cerevisiae)
TRCN0000049726	CSTVRS 07161016MN Plate 15	E	09	CCGGACTCAGGTCATTGATGGCTTTCTCGAGAAAGCCATCAATGACCTGA	NM_025128.3-1447s1c1	1	MUS81	NM_025128	80198	9606	MUS81 endonuclease homolog (S. cerevisiae)
TRCN0000049727	CSTVRS 07161016MN Plate 15	E	10	CCGGCACGCGCTTCGTATTTCAGAACTCGAGTTCTGAAATACGAAGCGCG	NM_025128.3-390s1c1	1	MUS81	NM_025128	80198	9606	MUS81 endonuclease homolog (S. cerevisiae)	Yes	A549
TRCN0000049763	CSTVRS 07161016MN Plate 15	E	11	CCGGGCACTATGAAAGGGAAGGAAACTCGAGTTTCCTTCCCTTTCATAGT	NM_152463.1-1077s1c1	1	EME1	NM_152463	146956	9606	essential meiotic endonuclease 1 homolog 1 (S. pom
TRCN0000049764	CSTVRS 07161016MN Plate 15	E	12	CCGGCGGATAAAGAACGCCAGAATTCTCGAGAATTCTGGCGTTCTTTATC	NM_152463.1-1629s1c1	1	EME1	NM_152463	146956	9606	essential meiotic endonuclease 1 homolog 1 (S. pom
TRCN0000049765	CSTVRS 07161016MN Plate 15	F	01	CCGGCCCTTTCCAAAGATCCCTGAACTCGAGTTCAGGGATCTTTGGAAAG	NM_152463.1-485s1c1	1	EME1	NM_152463	146956	9606	essential meiotic endonuclease 1 homolog 1 (S. pom
TRCN0000049853	CSTVRS 07161016MN Plate 15	F	02	CCGGGCAGAGATTGAACCAGATGATCTCGAGATCATCTGGTTCAATCTCT	NM_005107.1-1030s1c1	1	ENDOGL1	NM_005107	9941	9606	endonuclease G-like 1	Yes	A549
TRCN0000049854	CSTVRS 07161016MN Plate 15	F	03	CCGGGCCTTCAATGAAGATTATGTTCTCGAGAACATAATCTTCATTGAAG	NM_005107.1-403s1c1	1	ENDOGL1	NM_005107	9941	9606	endonuclease G-like 1	Yes	A549
TRCN0000049855	CSTVRS 07161016MN Plate 15	F	04	CCGGCCAGGAGTTCACCTTGTACTTCTCGAGAAGTACAAGGTGAACTCCT	NM_005107.1-939s1c1	1	ENDOGL1	NM_005107	9941	9606	endonuclease G-like 1
TRCN0000049918	CSTVRS 07161016MN Plate 15	F	05	CCGGCCAAGCCCTTATTCCGATCTACTCGAGTAGATCGGAATAAGGGCTT	NM_001983.2-253s1c1	1	ERCC1	NM_001983	2067	9606	excision repair cross-complementing rodent repair	Yes	A549
TRCN0000049920	CSTVRS 07161016MN Plate 15	F	06	CCGGCAAGAGAAGATCTGGCCTTATCTCGAGATAAGGCCAGATCTTCTCT	NM_001983.2-946s1c1	1	ERCC1	NM_001983	2067	9606	excision repair cross-complementing rodent repair	Yes	A549
TRCN0000049922	CSTVRS 07161016MN Plate 15	F	07	CCGGGCCGCCAGCAAGGAAGAAATTCTCGAGAATTTCTTCCTTGCTGGCG	NM_001983.2-191s1c1	1	ERCC1	NM_001983	2067	9606	excision repair cross-complementing rodent repair	Yes	A549
TRCN0000049900	CSTVRS 07161016MN Plate 15	F	08	CCGGCGTGAGTATTTGGAAAGAGAACTCGAGTTCTCTTTCCAAATACTCA	NM_012255.2-1013s1c1	1	XRN2	NM_012255	22803	9606	5'-3' exoribonuclease 2	Yes	A549
TRCN0000049901	CSTVRS 07161016MN Plate 15	F	09	CCGGCCAGAGGATAATGTCAGGTTACTCGAGTAACCTGACATTATCCTCT	NM_012255.2-1598s1c1	1	XRN2	NM_012255	22803	9606	5'-3' exoribonuclease 2	Yes	A549
TRCN0000049899	CSTVRS 07161016MN Plate 15	F	10	CCGGCCCTGAACTATGTCATGGGATCTCGAGATCCCATGACATAGTTCAG	NM_012255.2-2218s1c1	1	XRN2	NM_012255	22803	9606	5'-3' exoribonuclease 2	Yes	A549
TRCN0000050188	CSTVRS 07161016MN Plate 15	F	11	CCGGCCTTCACAACTACGGCGTTTACTCGAGTAAACGCCGTAGTTGTGAA	NM_000312.1-1381s1c1	1	PROC	NM_000312	5624	9606	protein C (inactivator of coagulation factors Va a
TRCN0000050189	CSTVRS 07161016MN Plate 15	F	12	CCGGGACCAAGAAGACCAAGTAGATCTCGAGATCTACTTGGTCTTCTTGG	NM_000312.1-704s1c1	1	PROC	NM_000312	5624	9606	protein C (inactivator of coagulation factors Va a
TRCN0000050190	CSTVRS 07161016MN Plate 15	G	01	CCGGCCTGCTGGACTCAAAGAAGAACTCGAGTTCTTCTTTGAGTCCAGCA	NM_000312.1-781s1c1	1	PROC	NM_000312	5624	9606	protein C (inactivator of coagulation factors Va a
TRCN0000050129	CSTVRS 07161016MN Plate 15	G	02	CCGGCCTGCTTCAGAAGAAGAAATTCTCGAGAATTTCTTCTTCTGAAGCA	NM_002452.3-425s1c1	1	NUDT1	NM_002452	4521	9606	nudix (nucleoside diphosphate linked moiety X)-typ	Yes	A549
TRCN0000050130	CSTVRS 07161016MN Plate 15	G	03	CCGGCCCGACGACAGCTACTGGTTTCTCGAGAAACCAGTAGCTGTCGTCG	NM_002452.3-399s1c1	1	NUDT1	NM_002452	4521	9606	nudix (nucleoside diphosphate linked moiety X)-typ	Yes	A549
TRCN0000050131	CSTVRS 07161016MN Plate 15	G	04	CCGGCCTGAGCTCATGGACGTGCATCTCGAGATGCACGTCCATGAGCTCA	NM_002452.3-279s1c1	1	NUDT1	NM_002452	4521	9606	nudix (nucleoside diphosphate linked moiety X)-typ	Yes	A549
TRCN0000050236	CSTVRS 07161016MN Plate 15	G	05	CCGGGCGAGCTAAGCCCAAGGTGTACTCGAGTACACCTTGGGCTTAGCTC	NM_012114.1-408s1c1	1	CASP14	NM_012114	23581	9606	caspase 14, apoptosis-related cysteine peptidase
TRCN0000050237	CSTVRS 07161016MN Plate 15	G	06	CCGGCAGATGCCTTGCACGTTTATTCTCGAGAATAAACGTGCAAGGCATC	NM_012114.1-536s1c1	1	CASP14	NM_012114	23581	9606	caspase 14, apoptosis-related cysteine peptidase
TRCN0000050234	CSTVRS 07161016MN Plate 15	G	07	CCGGGTCATCAAAGACAGCCCACAACTCGAGTTGTGGGCTGTCTTTGATG	NM_012114.1-499s1c1	1	CASP14	NM_012114	23581	9606	caspase 14, apoptosis-related cysteine peptidase
TRCN0000050363	CSTVRS 07161016MN Plate 15	G	08	CCGGGACACACTGTATTTGGTCAATCTCGAGATTGACCAAATACAGTGTG	NM_007254.2-377s1c1	1	PNKP	NM_007254	11284	9606	polynucleotide kinase 3'-phosphatase	Yes	A3
TRCN0000050364	CSTVRS 07161016MN Plate 15	G	09	CCGGGTGTCAGACATGGTCATGTATCTCGAGATACATGACCATGTCTGAC	NM_007254.2-1526s1c1	1	PNKP	NM_007254	11284	9606	polynucleotide kinase 3'-phosphatase	Yes	293T/17
TRCN0000050365	CSTVRS 07161016MN Plate 15	G	10	CCGGCTTGGAGAAGTTGCTAGTGTTCTCGAGAACACTAGCAACTTCTCCA	NM_007254.2-553s1c1	1	PNKP	NM_007254	11284	9606	polynucleotide kinase 3'-phosphatase	Yes	A3
TRCN0000050433	CSTVRS 07161016MN Plate 15	G	11	CCGGCTGGGATTCTTGTACGTGCATCTCGAGATGCACGTACAAGAATCCC	NM_052890.2-1340s1c1	1	PGLYRP2	NM_052890	114770	9606	peptidoglycan recognition protein 2
TRCN0000050434	CSTVRS 07161016MN Plate 15	G	12	CCGGCTGCCAATGCTACCAAGGAATCTCGAGATTCCTTGGTAGCATTGGC	NM_052890.2-1224s1c1	1	PGLYRP2	NM_052890	114770	9606	peptidoglycan recognition protein 2
TRCN0000050436	CSTVRS 07161016MN Plate 15	H	01	CCGGGAGCCTCAATGCTACAGAGTTCTCGAGAACTCTGTAGCATTGAGGC	NM_052890.2-352s1c1	1	PGLYRP2	NM_052890	114770	9606	peptidoglycan recognition protein 2
TRCN0000050778	CSTVRS 07161016MN Plate 15	H	02	CCGGCCAGCGAAATAGAAGCAGTTTCTCGAGAAACTGCTTCTATTTCGCT	NM_000123.1-3289s1c1	1	ERCC5	NM_000123	2073	9606	excision repair cross-complementing rodent repair
TRCN0000050779	CSTVRS 07161016MN Plate 15	H	03	CCGGCCTCCTTTACAAGAGGAAGAACTCGAGTTCTTCCTCTTGTAAAGGA	NM_000123.1-636s1c1	1	ERCC5	NM_000123	2073	9606	excision repair cross-complementing rodent repair
TRCN0000050780	CSTVRS 07161016MN Plate 15	H	04	CCGGGCTTTCAGATTCTAAACGAAACTCGAGTTTCGTTTAGAATCTGAAA	NM_000123.1-3419s1c1	1	ERCC5	NM_000123	2073	9606	excision repair cross-complementing rodent repair
TRCN0000050743	CSTVRS 07161016MN Plate 15	H	05	CCGGGCGAGGATTGTAGAAATCTATCTCGAGATAGATTTCTACAATCCTC	NM_000161.1-653s1c1	1	GCH1	NM_000161	2643	9606	GTP cyclohydrolase 1 (dopa-responsive dystonia)	Yes	293T/17
TRCN0000050744	CSTVRS 07161016MN Plate 15	H	06	CCGGCCATATTGGTTATCTTCCTAACTCGAGTTAGGAAGATAACCAATAT	NM_000161.1-604s1c1	1	GCH1	NM_000161	2643	9606	GTP cyclohydrolase 1 (dopa-responsive dystonia)	Yes	293T/17
TRCN0000050745	CSTVRS 07161016MN Plate 15	H	07	CCGGGATGTCCTAAACGATGCTATACTCGAGTATAGCATCGTTTAGGACA	NM_000161.1-491s1c1	1	GCH1	NM_000161	2643	9606	GTP cyclohydrolase 1 (dopa-responsive dystonia)	Yes	293T/17
TRCN0000050868	CSTVRS 07161016MN Plate 15	H	08	CCGGGCATACCTTTATTGTGATCTACTCGAGTAGATCACAATAAAGGTAT	NM_001775.2-1184s1c1	1	CD38	NM_001775	952	9606	CD38 molecule	Yes	A3
TRCN0000050869	CSTVRS 07161016MN Plate 15	H	09	CCGGCCAGAGAAGGTTCAGACACTACTCGAGTAGTGTCTGAACCTTCTCT	NM_001775.2-801s1c1	1	CD38	NM_001775	952	9606	CD38 molecule	Yes	A3
TRCN0000050872	CSTVRS 07161016MN Plate 15	H	10	CCGGCCTCACATGGTGTGGTGAATTCTCGAGAATTCACCACACCATGTGA	NM_001775.2-575s1c1	1	CD38	NM_001775	952	9606	CD38 molecule	Yes	A3
TRCN0000050958	CSTVRS 07161016MN Plate 15	H	11	CCGGCGGCTATGACAGCCATCATTTCTCGAGAAATGATGGCTGTCATAGC	NM_006290.2-816s1c1	1	TNFAIP3	NM_006290	7128	9606	tumor necrosis factor, alpha-induced protein 3	Yes	MCH58
TRCN0000050959	CSTVRS 07161016MN Plate 15	H	12	CCGGGCACCGATACACACTGGAAATCTCGAGATTTCCAGTGTGTATCGGT	NM_006290.2-195s1c1	1	TNFAIP3	NM_006290	7128	9606	tumor necrosis factor, alpha-induced protein 3	Yes	MCH58
TRCN0000050961	CSTVRS 07161016MN Plate 16	A	01	CCGGCACTGGAAGAAATACACATATCTCGAGATATGTGTATTTCTTCCAG	NM_006290.2-635s1c1	1	TNFAIP3	NM_006290	7128	9606	tumor necrosis factor, alpha-induced protein 3	Yes	MCH58
TRCN0000051058	CSTVRS 07161016MN Plate 16	A	02	CCGGGAGAGTCCTCAGCACTTTGTTCTCGAGAACAAAGTGCTGAGGACTC	NM_173627.2-855s1c1	1	FLJ35220	NM_173627	284131	9606	hypothetical protein FLJ35220
TRCN0000051059	CSTVRS 07161016MN Plate 16	A	03	CCGGGTTGACGTGTCCTTCGTGAAACTCGAGTTTCACGAAGGACACGTCA	NM_173627.2-179s1c1	1	FLJ35220	NM_173627	284131	9606	hypothetical protein FLJ35220
TRCN0000051060	CSTVRS 07161016MN Plate 16	A	04	CCGGCCTGCCACCTTGGCGTCCTTACTCGAGTAAGGACGCCAAGGTGGCA	NM_173627.2-444s1c1	1	FLJ35220	NM_173627	284131	9606	hypothetical protein FLJ35220
TRCN0000051062	CSTVRS 07161016MN Plate 16	A	05	CCGGCCTGAGCTCGAGGTGGTGTATCTCGAGATACACCACCTCGAGCTCA	NM_173627.2-245s1c1	1	FLJ35220	NM_173627	284131	9606	hypothetical protein FLJ35220
TRCN0000051172	CSTVRS 07161016MN Plate 16	A	06	CCGGCTCCCAATACAGCTTACCGTACTCGAGTACGGTAAGCTGTATTGGG	NM_004260.1-2710s1c1	1	RECQL4	NM_004260	9401	9606	RecQ protein-like 4
TRCN0000051168	CSTVRS 07161016MN Plate 16	A	07	CCGGCGGCTCAACATGAAGCAGAAACTCGAGTTTCTGCTTCATGTTGAGC	NM_004260.1-1063s1c1	1	RECQL4	NM_004260	9401	9606	RecQ protein-like 4
TRCN0000051169	CSTVRS 07161016MN Plate 16	A	08	CCGGCCTCGATTCCATTATCATTTACTCGAGTAAATGATAATGGAATCGA	NM_004260.1-2097s1c1	1	RECQL4	NM_004260	9401	9606	RecQ protein-like 4
TRCN0000051208	CSTVRS 07161016MN Plate 16	A	09	CCGGCCCGAGAACTTCTATGAGATTCTCGAGAATCTCATAGAAGTTCTCG	NM_006615.1-750s1c1	1	CAPN9	NM_006615	10753	9606	calpain 9
TRCN0000051209	CSTVRS 07161016MN Plate 16	A	10	CCGGGCCAAGCTAAATGGGAGCTATCTCGAGATAGCTCCCATTTAGCTTG	NM_006615.1-645s1c1	1	CAPN9	NM_006615	10753	9606	calpain 9
TRCN0000051210	CSTVRS 07161016MN Plate 16	A	11	CCGGCCACTTTGATAAAGTGGAGATCTCGAGATCTCCACTTTATCAAAGT	NM_006615.1-1091s1c1	1	CAPN9	NM_006615	10753	9606	calpain 9
TRCN0000051278	CSTVRS 07161016MN Plate 16	A	12	CCGGCAGGAGAGGATGACTTGGAAACTCGAGTTTCCAAGTCATCCTCTCC	NM_001161.3-498s1c1	1	NUDT2	NM_001161	318	9606	nudix (nucleoside diphosphate linked moiety X)-typ	Yes	A3
TRCN0000051279	CSTVRS 07161016MN Plate 16	B	01	CCGGCACCAGTTTCTTTGCTCCATACTCGAGTATGGAGCAAAGAAACTGG	NM_001161.3-773s1c1	1	NUDT2	NM_001161	318	9606	nudix (nucleoside diphosphate linked moiety X)-typ	Yes	A3
TRCN0000051281	CSTVRS 07161016MN Plate 16	B	02	CCGGCAAAGTGGACAACAATGCAATCTCGAGATTGCATTGTTGTCCACTT	NM_001161.3-409s1c1	1	NUDT2	NM_001161	318	9606	nudix (nucleoside diphosphate linked moiety X)-typ	Yes	A3
TRCN0000051310	CSTVRS 07161016MN Plate 16	B	03	CCGGCCCTGGATCAAATTAAGAATACTCGAGTATTCTTAATTTGATCCAG	NM_012415.2-1345s1c1	1	RAD54B	NM_012415	25788	9606	RAD54 homolog B (S. cerevisiae)
TRCN0000051311	CSTVRS 07161016MN Plate 16	B	04	CCGGGCTTTATCGAAAGCTGTTAAACTCGAGTTTAACAGCTTTCGATAAA	NM_012415.2-1769s1c1	1	RAD54B	NM_012415	25788	9606	RAD54 homolog B (S. cerevisiae)
TRCN0000051312	CSTVRS 07161016MN Plate 16	B	05	CCGGGCAGATTGTTGATGGCTTTAACTCGAGTTAAAGCCATCAACAATCT	NM_012415.2-2198s1c1	1	RAD54B	NM_012415	25788	9606	RAD54 homolog B (S. cerevisiae)	Yes	A3
TRCN0000051415	CSTVRS 07161016MN Plate 16	B	06	CCGGCCCTAAAGGTACGAGTAAGTTCTCGAGAACTTACTCGTACCTTTAG	NM_001003715.1-435s1c1	1	RECQL5	NM_001003715	9400	9606	RecQ protein-like 5	Yes	A549
TRCN0000051388	CSTVRS 07161016MN Plate 16	B	07	CCGGGCATGGAGAAACAAGATTTAACTCGAGTTAAATCTTGTTTCTCCAT	NM_020375.1-97s1c1	1	C12orf5	NM_020375	57103	9606	chromosome 12 open reading frame 5
TRCN0000051389	CSTVRS 07161016MN Plate 16	B	08	CCGGGCTGCTGGTATATTTCTGAATCTCGAGATTCAGAAATATACCAGCA	NM_020375.1-188s1c1	1	C12orf5	NM_020375	57103	9606	chromosome 12 open reading frame 5
TRCN0000051390	CSTVRS 07161016MN Plate 16	B	09	CCGGGACAGCGGTATTCCAGGATTACTCGAGTAATCCTGGAATACCGCTG	NM_020375.1-614s1c1	1	C12orf5	NM_020375	57103	9606	chromosome 12 open reading frame 5
TRCN0000051563	CSTVRS 07161016MN Plate 16	B	10	CCGGCGAGAAAGACACGAAGCAGATCTCGAGATCTGCTTCGTGTCTTTCT	NM_006666.1-1102s1c1	1	RUVBL2	NM_006666	10856	9606	RuvB-like 2 (E. coli)	Yes	A549
TRCN0000051564	CSTVRS 07161016MN Plate 16	B	11	CCGGCCGTGATGTAACAAGGATTGACTCGAGTCAATCCTTGTTACATCAC	NM_006666.1-52s1c1	1	RUVBL2	NM_006666	10856	9606	RuvB-like 2 (E. coli)	Yes	A549
TRCN0000051566	CSTVRS 07161016MN Plate 16	B	12	CCGGGCAGTACATGAAGGAGTACCACTCGAGTGGTACTCCTTCATGTACT	NM_006666.1-1333s1c1	1	RUVBL2	NM_006666	10856	9606	RuvB-like 2 (E. coli)	Yes	A549
TRCN0000051664	CSTVRS 07161016MN Plate 16	C	01	CCGGCCTGACTCATACTATGGGCTTCTCGAGAAGCCCATAGTATGAGTCA	NM_032807.3-834s1c1	1	FBXO18	NM_032807	84893	9606	F-box protein, helicase, 18
TRCN0000051665	CSTVRS 07161016MN Plate 16	C	02	CCGGCGCTGAAATGAGACGGTTTAACTCGAGTTAAACCGTCTCATTTCAG	NM_032807.3-251s1c1	1	FBXO18	NM_032807	84893	9606	F-box protein, helicase, 18
TRCN0000051666	CSTVRS 07161016MN Plate 16	C	03	CCGGCGTGCCTATTTGGTGTAAGAACTCGAGTTCTTACACCAAATAGGCA	NM_032807.3-1982s1c1	1	FBXO18	NM_032807	84893	9606	F-box protein, helicase, 18
TRCN0000051880	CSTVRS 07161016MN Plate 16	C	04	CCGGCCTGAACATTATGCTATGGAACTCGAGTTCCATAGCATAATGTTCA	NM_182625.1-412s1c1	1	FLJ40869	NM_182625	348654	9606	hypothetical protein FLJ40869
TRCN0000051881	CSTVRS 07161016MN Plate 16	C	05	CCGGCCCAGTGTTTGGGAAAGCTAACTCGAGTTAGCTTTCCCAAACACTG	NM_182625.1-1572s1c1	1	FLJ40869	NM_182625	348654	9606	hypothetical protein FLJ40869
TRCN0000051882	CSTVRS 07161016MN Plate 16	C	06	CCGGGCAAATTAAAGCTGTCAGTAACTCGAGTTACTGACAGCTTTAATTT	NM_182625.1-813s1c1	1	FLJ40869	NM_182625	348654	9606	hypothetical protein FLJ40869
TRCN0000051998	CSTVRS 07161016MN Plate 16	C	07	CCGGGCCAATGAAATTCAGGTAGTACTCGAGTACTACCTGAATTTCATTG	NM_002907.2-1555s1c1	1	RECQL	NM_002907	5965	9606	RecQ protein-like (DNA helicase Q1-like)	Yes	A549
TRCN0000052000	CSTVRS 07161016MN Plate 16	C	08	CCGGGCCCTCAAACACTGAAGATTTCTCGAGAAATCTTCAGTGTTTGAGG	NM_002907.2-1350s1c1	1	RECQL	NM_002907	5965	9606	RecQ protein-like (DNA helicase Q1-like)	Yes	A549
TRCN0000052298	CSTVRS 07161016MN Plate 16	C	09	CCGGGCCGTTGATCTGTTCAAACAACTCGAGTTGTTTGAACAGATCAACG	NM_002639.1-109s1c1	1	SERPINB5	NM_002639	5268	9606	serpin peptidase inhibitor, clade B (ovalbumin), m
TRCN0000052299	CSTVRS 07161016MN Plate 16	C	10	CCGGCCACAAAGTGTGCTTAGAAATCTCGAGATTTCTAAGCACACTTTGT	NM_002639.1-1032s1c1	1	SERPINB5	NM_002639	5268	9606	serpin peptidase inhibitor, clade B (ovalbumin), m
TRCN0000052300	CSTVRS 07161016MN Plate 16	C	11	CCGGCCCTATGCAAAGGAATTGGAACTCGAGTTCCAATTCCTTTGCATAG	NM_002639.1-406s1c1	1	SERPINB5	NM_002639	5268	9606	serpin peptidase inhibitor, clade B (ovalbumin), m
TRCN0000052313	CSTVRS 07161016MN Plate 16	C	12	CCGGCGGCGTAAATGGAGTTGGTAACTCGAGTTACCAACTCCATTTACGC	NM_006216.2-449s1c1	1	SERPINE2	NM_006216	5270	9606	serpin peptidase inhibitor, clade E (nexin, plasmi
TRCN0000052314	CSTVRS 07161016MN Plate 16	D	01	CCGGGTTTGATTCATCAAAGGCAAACTCGAGTTTGCCTTTGATGAATCAA	NM_006216.2-1148s1c1	1	SERPINE2	NM_006216	5270	9606	serpin peptidase inhibitor, clade E (nexin, plasmi
TRCN0000052315	CSTVRS 07161016MN Plate 16	D	02	CCGGCCTCGTCAACGCAGTGTATTTCTCGAGAAATACACTGCGTTGACGA	NM_006216.2-746s1c1	1	SERPINE2	NM_006216	5270	9606	serpin peptidase inhibitor, clade E (nexin, plasmi
TRCN0000052413	CSTVRS 07161016MN Plate 16	D	03	CCGGCCTGGGTTGTAACTGCAAGATCTCGAGATCTTGCAGTTACAACCCA	NM_000362.3-1608s1c1	1	TIMP3	NM_000362	7078	9606	TIMP metallopeptidase inhibitor 3 (Sorsby fundus d
TRCN0000052414	CSTVRS 07161016MN Plate 16	D	04	CCGGCGTCTATGATGGCAAGATGTACTCGAGTACATCTTGCCATCATAGA	NM_000362.3-1509s1c1	1	TIMP3	NM_000362	7078	9606	TIMP metallopeptidase inhibitor 3 (Sorsby fundus d
TRCN0000052415	CSTVRS 07161016MN Plate 16	D	05	CCGGGATGAAGATGTACCGAGGCTTCTCGAGAAGCCTCGGTACATCTTCA	NM_000362.3-1386s1c1	1	TIMP3	NM_000362	7078	9606	TIMP metallopeptidase inhibitor 3 (Sorsby fundus d
TRCN0000052644	CSTVRS 07161016MN Plate 16	D	06	CCGGGCGCCAATGGACAATATCAATCTCGAGATTGATATTGTCCATTGGC	NM_003690.3-901s1c1	1	PRKRA	NM_003690	8575	9606	protein kinase, interferon-inducible double strand	Yes	A549
TRCN0000052645	CSTVRS 07161016MN Plate 16	D	07	CCGGCGATTCAGGTATTACACGAATCTCGAGATTCGTGTAATACCTGAAT	NM_003690.3-211s1c1	1	PRKRA	NM_003690	8575	9606	protein kinase, interferon-inducible double strand	Yes	A549
TRCN0000052938	CSTVRS 07161016MN Plate 16	D	08	CCGGCCCTGAACTTATGCCTCCTAACTCGAGTTAGGAGGCATAAGTTCAG	NM_001003931.1-2109s1c1	1	PARP3	NM_001003931	10039	9606	poly (ADP-ribose) polymerase family, member 3
TRCN0000052939	CSTVRS 07161016MN Plate 16	D	09	CCGGGCACCTGAGTACAAGGTGATACTCGAGTATCACCTTGTACTCAGGT	NM_001003931.1-1360s1c1	1	PARP3	NM_001003931	10039	9606	poly (ADP-ribose) polymerase family, member 3
TRCN0000052940	CSTVRS 07161016MN Plate 16	D	10	CCGGCCAGACCAACATCGAGAACAACTCGAGTTGTTCTCGATGTTGGTCT	NM_001003931.1-576s1c1	1	PARP3	NM_001003931	10039	9606	poly (ADP-ribose) polymerase family, member 3
TRCN0000052924	CSTVRS 07161016MN Plate 16	D	11	CCGGCCTGGGACTATTGGCTAAGAACTCGAGTTCTTAGCCAATAGTCCCA	NM_006437.2-1123s1c1	1	PARP4	NM_006437	143	9606	poly (ADP-ribose) polymerase family, member 4	Yes	A549
TRCN0000052925	CSTVRS 07161016MN Plate 16	D	12	CCGGGCACTAATTCAAGAGAAAGAACTCGAGTTCTTTCTCTTGAATTAGT	NM_006437.2-3404s1c1	1	PARP4	NM_006437	143	9606	poly (ADP-ribose) polymerase family, member 4	Yes	A549
TRCN0000052923	CSTVRS 07161016MN Plate 16	E	01	CCGGGCATTCAATCTCTAGGTGTAACTCGAGTTACACCTAGAGATTGAAT	NM_006437.2-4938s1c1	1	PARP4	NM_006437	143	9606	poly (ADP-ribose) polymerase family, member 4	Yes	A549
TRCN0000052973	CSTVRS 07161016MN Plate 16	E	02	CCGGGCAGTGGATTACTACTTTATTCTCGAGAATAAAGTAGTAATCCACT	NM_006231.1-285s1c1	1	POLE	NM_006231	5426	9606	polymerase (DNA directed), epsilon	Yes	A3
TRCN0000052974	CSTVRS 07161016MN Plate 16	E	03	CCGGCGCTCCAACATGGTCTACAATCTCGAGATTGTAGACCATGTTGGAG	NM_006231.1-4212s1c1	1	POLE	NM_006231	5426	9606	polymerase (DNA directed), epsilon	Yes	A3
TRCN0000052975	CSTVRS 07161016MN Plate 16	E	04	CCGGGCTGACCAGTTGGACAACATTCTCGAGAATGTTGTCCAACTGGTCA	NM_006231.1-678s1c1	1	POLE	NM_006231	5426	9606	polymerase (DNA directed), epsilon	Yes	MCH58
TRCN0000052984	CSTVRS 07161016MN Plate 16	E	05	CCGGGCGATTGTTCTTGGAATGATACTCGAGTATCATTCCAAGAACAATC	NM_002692.2-555s1c1	1	POLE2	NM_002692	5427	9606	polymerase (DNA directed), epsilon 2 (p59 subunit)	Yes	A3
TRCN0000052985	CSTVRS 07161016MN Plate 16	E	06	CCGGGCTATTAAGTACCTCACAGAACTCGAGTTCTGTGAGGTACTTAATA	NM_002692.2-87s1c1	1	POLE2	NM_002692	5427	9606	polymerase (DNA directed), epsilon 2 (p59 subunit)
TRCN0000052986	CSTVRS 07161016MN Plate 16	E	07	CCGGCCGTGAAGACTTAGTAAATAACTCGAGTTATTTACTAAGTCTTCAC	NM_002692.2-1259s1c1	1	POLE2	NM_002692	5427	9606	polymerase (DNA directed), epsilon 2 (p59 subunit)	Yes	A3
TRCN0000052983	CSTVRS 07161016MN Plate 16	E	08	CCGGCGCATAATGTTTGCTGGTTATCTCGAGATAACCAGCAAACATTATG	NM_002692.2-927s1c1	1	POLE2	NM_002692	5427	9606	polymerase (DNA directed), epsilon 2 (p59 subunit)
TRCN0000053053	CSTVRS 07161016MN Plate 16	E	09	CCGGCGCGAAATCTTGCAAGACAAACTCGAGTTTGTCTTGCAAGATTTCG	NM_007215.1-542s1c1	1	POLG2	NM_007215	11232	9606	polymerase (DNA directed), gamma 2, accessory subu	Yes	A3
TRCN0000053054	CSTVRS 07161016MN Plate 16	E	10	CCGGCCTCATTGGAACAACTTTATTCTCGAGAATAAAGTTGTTCCAATGA	NM_007215.1-1350s1c1	1	POLG2	NM_007215	11232	9606	polymerase (DNA directed), gamma 2, accessory subu	Yes	A549
TRCN0000053055	CSTVRS 07161016MN Plate 16	E	11	CCGGCCTGGCAATGTGTCTAAATTACTCGAGTAATTTAGACACATTGCCA	NM_007215.1-1028s1c1	1	POLG2	NM_007215	11232	9606	polymerase (DNA directed), gamma 2, accessory subu	Yes	A549
TRCN0000053008	CSTVRS 07161016MN Plate 16	E	12	CCGGGCTTATTTCAATGGCTCGATTCTCGAGAATCGAGCCATTGAAATAA	NM_006502.1-746s1c1	1	POLH	NM_006502	5429	9606	polymerase (DNA directed), eta
TRCN0000053009	CSTVRS 07161016MN Plate 16	F	01	CCGGGCCGTATCTCATCAAGGCAAACTCGAGTTTGCCTTGATGAGATACG	NM_006502.1-2263s1c1	1	POLH	NM_006502	5429	9606	polymerase (DNA directed), eta
TRCN0000053010	CSTVRS 07161016MN Plate 16	F	02	CCGGCCCTTCATCTTCTACAGACATCTCGAGATGTCTGTAGAAGATGAAG	NM_006502.1-1536s1c1	1	POLH	NM_006502	5429	9606	polymerase (DNA directed), eta
TRCN0000053043	CSTVRS 07161016MN Plate 16	F	03	CCGGGCAACCTTAAAGCACTAAATACTCGAGTATTTAGTGCTTTAAGGTT	NM_007195.1-1296s1c1	1	POLI	NM_007195	11201	9606	polymerase (DNA directed) iota
TRCN0000053044	CSTVRS 07161016MN Plate 16	F	04	CCGGCCCGCTACAGAGAAATGTCTTCTCGAGAAGACATTTCTCTGTAGCG	NM_007195.1-363s1c1	1	POLI	NM_007195	11201	9606	polymerase (DNA directed) iota
TRCN0000053045	CSTVRS 07161016MN Plate 16	F	05	CCGGCCAGATTCTGTTGATGAGAAACTCGAGTTTCTCATCAACAGAATCT	NM_007195.1-2072s1c1	1	POLI	NM_007195	11201	9606	polymerase (DNA directed) iota
TRCN0000053078	CSTVRS 07161016MN Plate 16	F	06	CCGGCCTGGTGATAACTGTGATGTACTCGAGTACATCACAGTTATCACCA	NM_181808.1-660s1c1	1	POLN	NM_181808	353497	9606	polymerase (DNA directed) nu
TRCN0000053079	CSTVRS 07161016MN Plate 16	F	07	CCGGCCAGTGTTGCTCAGAAGATTACTCGAGTAATCTTCTGAGCAACACT	NM_181808.1-53s1c1	1	POLN	NM_181808	353497	9606	polymerase (DNA directed) nu
TRCN0000053080	CSTVRS 07161016MN Plate 16	F	08	CCGGGCATCCTAATATCCAAGGTATCTCGAGATACCTTGGATATTAGGAT	NM_181808.1-1725s1c1	1	POLN	NM_181808	353497	9606	polymerase (DNA directed) nu
TRCN0000053128	CSTVRS 07161016MN Plate 16	F	09	CCGGCGACCAATCACAACCTCCATACTCGAGTATGGAGGTTGTGATTGGT	NM_013274.2-1124s1c1	1	POLL	NM_013274	27343	9606	polymerase (DNA directed), lambda
TRCN0000053129	CSTVRS 07161016MN Plate 16	F	10	CCGGCCTGAAGCATTACAGTGACTTCTCGAGAAGTCACTGTAATGCTTCA	NM_013274.2-1506s1c1	1	POLL	NM_013274	27343	9606	polymerase (DNA directed), lambda
TRCN0000053130	CSTVRS 07161016MN Plate 16	F	11	CCGGACTCACATTGTGGTGGATGAACTCGAGTTCATCCACCACAATGTGA	NM_013274.2-619s1c1	1	POLL	NM_013274	27343	9606	polymerase (DNA directed), lambda
TRCN0000053313	CSTVRS 07161016MN Plate 16	F	12	CCGGCGAGATATAATCCGCAGCAATCTCGAGATTGCTGCGGATTATATCT	NM_001035.1-10637s1c1	1	RYR2	NM_001035	6262	9606	ryanodine receptor 2 (cardiac)
TRCN0000053314	CSTVRS 07161016MN Plate 16	G	01	CCGGGCCATAATACAAGGTCTAATTCTCGAGAATTAGACCTTGTATTATG	NM_001035.1-14699s1c1	1	RYR2	NM_001035	6262	9606	ryanodine receptor 2 (cardiac)
TRCN0000053315	CSTVRS 07161016MN Plate 16	G	02	CCGGGCCTCTTCTTTCCAGTCGTTACTCGAGTAACGACTGGAAAGAAGAG	NM_001035.1-2478s1c1	1	RYR2	NM_001035	6262	9606	ryanodine receptor 2 (cardiac)
TRCN0000053388	CSTVRS 07161016MN Plate 16	G	03	CCGGGCAGAGGTTGACGGATATATTCTCGAGAATATATCCGTCAACCTCT	NM_013232.2-571s1c1	1	PDCD6	NM_013232	10016	9606	programmed cell death 6	Yes	A549
TRCN0000053390	CSTVRS 07161016MN Plate 16	G	04	CCGGCCATGGTCTTCAGTATCGTATCTCGAGATACGATACTGAAGACCAT	NM_013232.2-651s1c1	1	PDCD6	NM_013232	10016	9606	programmed cell death 6	Yes	A549
TRCN0000053391	CSTVRS 07161016MN Plate 16	G	05	CCGGCGACATCCTCATTCGAAAGTTCTCGAGAACTTTCGAATGAGGATGT	NM_013232.2-490s1c1	1	PDCD6	NM_013232	10016	9606	programmed cell death 6	Yes	A549
TRCN0000055628	CSTVRS 07161016MN Plate 16	G	06	CCGGCCAGCAAGAATTGTTACCAATCTCGAGATTGGTAACAATTCTTGCT	NM_000129.2-1095s1c1	1	F13A1	NM_000129	2162	9606	coagulation factor XIII, A1 polypeptide
TRCN0000055629	CSTVRS 07161016MN Plate 16	G	07	CCGGGCAGTCTTTCTATGTGCAGATCTCGAGATCTGCACATAGAAAGACT	NM_000129.2-341s1c1	1	F13A1	NM_000129	2162	9606	coagulation factor XIII, A1 polypeptide
TRCN0000055630	CSTVRS 07161016MN Plate 16	G	08	CCGGGCCACCCACATTGGGAAATTACTCGAGTAATTTCCCAATGTGGGTG	NM_000129.2-1473s1c1	1	F13A1	NM_000129	2162	9606	coagulation factor XIII, A1 polypeptide
TRCN0000055675	CSTVRS 07161016MN Plate 16	G	09	CCGGCCTCCAAGAAACGGATAAGATCTCGAGATCTTATCCGTTTCTTGGA	NM_001996.2-618s1c1	1	FBLN1	NM_001996	2192	9606	fibulin 1	Yes	A549
TRCN0000055676	CSTVRS 07161016MN Plate 16	G	10	CCGGCGAATGCAAGACGGGTTACTACTCGAGTAGTAACCCGTCTTGCATT	NM_001996.2-1293s1c1	1	FBLN1	NM_001996	2192	9606	fibulin 1	Yes	A549
TRCN0000055673	CSTVRS 07161016MN Plate 16	G	11	CCGGCCTGTGAAGATGTCAATGAATCTCGAGATTCATTGACATCTTCACA	NM_001996.2-785s1c1	1	FBLN1	NM_001996	2192	9606	fibulin 1	Yes	A549
TRCN0000056468	CSTVRS 07161016MN Plate 16	G	12	CCGGCGCCTTTGTCAAGAGCACATTCTCGAGAATGTGCTCTTGACAAAGG	NM_001003954.1-1182s1c1	1	ANXA13	NM_001003954	312	9606	annexin A13
TRCN0000056469	CSTVRS 07161016MN Plate 16	H	01	CCGGGCAGCCATCATTGAAATCTTACTCGAGTAAGATTTCAATGATGGCT	NM_001003954.1-299s1c1	1	ANXA13	NM_001003954	312	9606	annexin A13	Yes	A549
TRCN0000056470	CSTVRS 07161016MN Plate 16	H	02	CCGGCCTATTTAACTCTCGTGAGATCTCGAGATCTCACGAGAGTTAAATA	NM_001003954.1-900s1c1	1	ANXA13	NM_001003954	312	9606	annexin A13
TRCN0000056437	CSTVRS 07161016MN Plate 16	H	03	CCGGAGGAAGTGACTGGTTTCAGTTCTCGAGAACTGAAACCAGTCACTTC	NM_000950.1-387s1c1	1	PRRG1	NM_000950	5638	9606	proline rich Gla (G-carboxyglutamic acid) 1	Yes	A549
TRCN0000056433	CSTVRS 07161016MN Plate 16	H	04	CCGGTCCGTTAATCTTTGGCCTCTTCTCGAGAAGAGGCCAAAGATTAACG	NM_000950.1-420s1c1	1	PRRG1	NM_000950	5638	9606	proline rich Gla (G-carboxyglutamic acid) 1	Yes	A549
TRCN0000056436	CSTVRS 07161016MN Plate 16	H	05	CCGGGAGGAGTGAAACAGAACCTCACTCGAGTGAGGTTCTGTTTCACTCC	NM_000950.1-711s1c1	1	PRRG1	NM_000950	5638	9606	proline rich Gla (G-carboxyglutamic acid) 1	Yes	A549
OMIT	CSTVRS 07161016MN Plate 16	H	06
TRCN0000056462	CSTVRS 07161016MN Plate 16	H	07	CCGGACAGGTGGCATCCTGCTCATTCTCGAGAATGAGCAGGATGCCACCT	NM_000951.1-352s1c1	1	PRRG2	NM_000951	5639	9606	proline rich Gla (G-carboxyglutamic acid) 2
TRCN0000056458	CSTVRS 07161016MN Plate 16	H	08	CCGGAGTGTCTGGAAGAGAGGTGTTCTCGAGAACACCTCTCTTCCAGACA	NM_000951.1-206s1c1	1	PRRG2	NM_000951	5639	9606	proline rich Gla (G-carboxyglutamic acid) 2
TRCN0000056473	CSTVRS 07161016MN Plate 16	H	09	CCGGGCAGAAGCTGTTGGATGAGATCTCGAGATCTCATCCAACAGCTTCT	NM_014700.2-2066s1c1	1	RAB11FIP3	NM_014700	9727	9606	RAB11 family interacting protein 3 (class II)
TRCN0000056474	CSTVRS 07161016MN Plate 16	H	10	CCGGCATCCAGTTTGCTACGGTCTACTCGAGTAGACCGTAGCAAACTGGA	NM_014700.2-1019s1c1	1	RAB11FIP3	NM_014700	9727	9606	RAB11 family interacting protein 3 (class II)
TRCN0000056475	CSTVRS 07161016MN Plate 16	H	11	CCGGGCAGGACTACATCGACAGGATCTCGAGATCCTGTCGATGTAGTCCT	NM_014700.2-2540s1c1	1	RAB11FIP3	NM_014700	9727	9606	RAB11 family interacting protein 3 (class II)
TRCN0000056449	CSTVRS 07161016MN Plate 16	H	12	CCGGGCCTGAATTGATCTGTACCATCTCGAGATGGTACAGATCAATTCAG	NM_002289.1-152s1c1	1	LALBA	NM_002289	3906	9606	lactalbumin, alpha-
TRCN0000056450	CSTVRS 07161016MN Plate 17	A	01	CCGGGCTGAAAGACATAGATGGTTACTCGAGTAACCATCTATGTCTTTCA	NM_002289.1-116s1c1	1	LALBA	NM_002289	3906	9606	lactalbumin, alpha-
TRCN0000056451	CSTVRS 07161016MN Plate 17	A	02	CCGGGTCAAGGAACATCTGTGACATCTCGAGATGTCACAGATGTTCCTTG	NM_002289.1-287s1c1	1	LALBA	NM_002289	3906	9606	lactalbumin, alpha-
TRCN0000056543	CSTVRS 07161016MN Plate 17	A	03	CCGGCCAGAGATTGTGGCAAAGGAACTCGAGTTCCTTTGCCACAATCTCT	NM_012318.1-1618s1c1	1	LETM1	NM_012318	3954	9606	leucine zipper-EF-hand containing transmembrane pr	Yes	A549
TRCN0000056544	CSTVRS 07161016MN Plate 17	A	04	CCGGCAATGAGGAAATCATGCGTTTCTCGAGAAACGCATGATTTCCTCAT	NM_012318.1-1200s1c1	1	LETM1	NM_012318	3954	9606	leucine zipper-EF-hand containing transmembrane pr	Yes	A549
TRCN0000056546	CSTVRS 07161016MN Plate 17	A	05	CCGGGCTATGGATCGACACCAAGATCTCGAGATCTTGGTGTCGATCCATA	NM_012318.1-807s1c1	1	LETM1	NM_012318	3954	9606	leucine zipper-EF-hand containing transmembrane pr	Yes	A549
TRCN0000056587	CSTVRS 07161016MN Plate 17	A	06	CCGGCAAATACTCCACAGCCAAGAACTCGAGTTCTTGGCTGTGGAGTATT	NM_001141.1-593s1c1	1	ALOX15B	NM_001141	247	9606	arachidonate 15-lipoxygenase, type B
TRCN0000056583	CSTVRS 07161016MN Plate 17	A	07	CCGGCGTGATGATGGGATGCAGATTCTCGAGAATCTGCATCCCATCATCA	NM_001141.1-1491s1c1	1	ALOX15B	NM_001141	247	9606	arachidonate 15-lipoxygenase, type B
TRCN0000056584	CSTVRS 07161016MN Plate 17	A	08	CCGGGCAGTATGTCACCATGGTGATCTCGAGATCACCATGGTGACATACT	NM_001141.1-1688s1c1	1	ALOX15B	NM_001141	247	9606	arachidonate 15-lipoxygenase, type B
TRCN0000056878	CSTVRS 07161016MN Plate 17	A	09	CCGGCCTCTATTACTGAATGGAGATCTCGAGATCTCCATTCAGTAATAGA	NM_002462.2-400s1c1	1	MX1	NM_002462	4599	9606	myxovirus (influenza virus) resistance 1, interfer	Yes	MCH58
TRCN0000056879	CSTVRS 07161016MN Plate 17	A	10	CCGGCGGCTTGCTTTCACAGATGTTCTCGAGAACATCTGTGAAAGCAAGC	NM_002462.2-1786s1c1	1	MX1	NM_002462	4599	9606	myxovirus (influenza virus) resistance 1, interfer	Yes	MCH58
TRCN0000056881	CSTVRS 07161016MN Plate 17	A	11	CCGGCCACAAATGGAGTACAATAATCTCGAGATTATTGTACTCCATTTGT	NM_002462.2-1578s1c1	1	MX1	NM_002462	4599	9606	myxovirus (influenza virus) resistance 1, interfer	Yes	MCH58
TRCN0000057018	CSTVRS 07161016MN Plate 17	A	12	CCGGGCACACGAATACACAGTGTAACTCGAGTTACACTGTGTATTCGTGT	NM_003264.2-1484s1c1	1	TLR2	NM_003264	7097	9606	toll-like receptor 2
TRCN0000057019	CSTVRS 07161016MN Plate 17	B	01	CCGGGCGGAAGATAATGAACACCAACTCGAGTTGGTGTTCATTATCTTCC	NM_003264.2-2406s1c1	1	TLR2	NM_003264	7097	9606	toll-like receptor 2
TRCN0000057020	CSTVRS 07161016MN Plate 17	B	02	CCGGCCTTGTTTACTTTCACAACATCTCGAGATGTTGTGAAAGTAAACAA	NM_003264.2-1204s1c1	1	TLR2	NM_003264	7097	9606	toll-like receptor 2
TRCN0000057058	CSTVRS 07161016MN Plate 17	B	03	CCGGCGCATTCAGACTACCTACTAACTCGAGTTAGTAGGTAGTCTGAATG	NM_003877.3-817s1c1	1	SOCS2	NM_003877	8835	9606	suppressor of cytokine signaling 2
TRCN0000057059	CSTVRS 07161016MN Plate 17	B	04	CCGGGTTCATCTGATCGACTACTATCTCGAGATAGTAGTCGATCAGATGA	NM_003877.3-957s1c1	1	SOCS2	NM_003877	8835	9606	suppressor of cytokine signaling 2
TRCN0000057060	CSTVRS 07161016MN Plate 17	B	05	CCGGCAGAAGGAACTTTCTTGATTACTCGAGTAATCAAGAAAGTTCCTTC	NM_003877.3-787s1c1	1	SOCS2	NM_003877	8835	9606	suppressor of cytokine signaling 2
TRCN0000057073	CSTVRS 07161016MN Plate 17	B	06	CCGGCCACCTGGACTCCTATGAGAACTCGAGTTCTCATAGGAGTCCAGGT	NM_003955.3-1013s1c1	1	SOCS3	NM_003955	9021	9606	suppressor of cytokine signaling 3
TRCN0000057074	CSTVRS 07161016MN Plate 17	B	07	CCGGCCGCTTCGACTGCGTGCTCAACTCGAGTTGAGCACGCAGTCGAAGC	NM_003955.3-761s1c1	1	SOCS3	NM_003955	9021	9606	suppressor of cytokine signaling 3
TRCN0000057075	CSTVRS 07161016MN Plate 17	B	08	CCGGGAAGAGCCTATTACATCTACTCTCGAGAGTAGATGTAATAGGCTCT	NM_003955.3-901s1c1	1	SOCS3	NM_003955	9021	9606	suppressor of cytokine signaling 3
TRCN0000057188	CSTVRS 07161016MN Plate 17	B	09	CCGGCTTCTCTCTTAGGTCTATAATCTCGAGATTATAGACCTAAGAGAGA	NM_001737.2-1902s1c1	1	C9	NM_001737	735	9606	complement component 9
TRCN0000057189	CSTVRS 07161016MN Plate 17	B	10	CCGGCCGAACATTACGAAGAACAAACTCGAGTTTGTTCTTCGTAATGTTC	NM_001737.2-730s1c1	1	C9	NM_001737	735	9606	complement component 9
TRCN0000057190	CSTVRS 07161016MN Plate 17	B	11	CCGGGCCTGTGAAATCAGTAAACAACTCGAGTTGTTTACTGATTTCACAG	NM_001737.2-1701s1c1	1	C9	NM_001737	735	9606	complement component 9
TRCN0000057413	CSTVRS 07161016MN Plate 17	B	12	CCGGCCCAACCTACTAACAATAATTCTCGAGAATTATTGTTAGTAGGTTG	NM_007360.1-864s1c1	1	KLRK1	NM_007360	22914	9606	killer cell lectin-like receptor subfamily K, memb
TRCN0000057414	CSTVRS 07161016MN Plate 17	C	01	CCGGGCTGTATTCCTAAACTCATTACTCGAGTAATGAGTTTAGGAATACA	NM_007360.1-564s1c1	1	KLRK1	NM_007360	22914	9606	killer cell lectin-like receptor subfamily K, memb
OMIT	CSTVRS 07161016MN Plate 17	C	02
TRCN0000057373	CSTVRS 07161016MN Plate 17	C	03	CCGGGCTGGGTATATTTGGTGACATCTCGAGATGTCACCAAATATACCCA	NM_033101.2-814s1c1	1	LGALS12	NM_033101	85329	9606	lectin, galactoside-binding, soluble, 12 (galectin
TRCN0000057374	CSTVRS 07161016MN Plate 17	C	04	CCGGCCAATTCCTGACAGCTTCATTCTCGAGAATGAAGCTGTCAGGAATT	NM_033101.2-401s1c1	1	LGALS12	NM_033101	85329	9606	lectin, galactoside-binding, soluble, 12 (galectin
TRCN0000057375	CSTVRS 07161016MN Plate 17	C	05	CCGGGTTCCTTATGTCACGACGATTCTCGAGAATCGTCGTGACATAAGGA	NM_033101.2-449s1c1	1	LGALS12	NM_033101	85329	9606	lectin, galactoside-binding, soluble, 12 (galectin
TRCN0000057593	CSTVRS 07161016MN Plate 17	C	06	CCGGGCACAGAAATCTTAGAGATTTCTCGAGAAATCTCTAAGATTTCTGT	NM_001767.2-1326s1c1	1	CD2	NM_001767	914	9606	CD2 molecule
TRCN0000057594	CSTVRS 07161016MN Plate 17	C	07	CCGGCCCGAATTAAACCTGTATCAACTCGAGTTGATACAGGTTTAATTCG	NM_001767.2-473s1c1	1	CD2	NM_001767	914	9606	CD2 molecule
TRCN0000057595	CSTVRS 07161016MN Plate 17	C	08	CCGGCCCAACAAATTCCAGCTTCAACTCGAGTTGAAGCTGGAATTTGTTG	NM_001767.2-807s1c1	1	CD2	NM_001767	914	9606	CD2 molecule
TRCN0000057674	CSTVRS 07161016MN Plate 17	C	09	CCGGTCCAACTAATGCCACCACCAACTCGAGTTGGTGGTGGCATTAGTTG	NM_013230.1-203s1c1	1	CD24	NM_013230	934	9606	CD24 molecule
TRCN0000057675	CSTVRS 07161016MN Plate 17	C	10	CCGGTCTTCTGCATCTCTACTCTTACTCGAGTAAGAGTAGAGATGCAGAA	NM_013230.1-278s1c1	1	CD24	NM_013230	934	9606	CD24 molecule
TRCN0000057676	CSTVRS 07161016MN Plate 17	C	11	CCGGGAGTACTTCCAACTCTGGGTTCTCGAGAACCCAGAGTTGGAAGTAC	NM_013230.1-173s1c1	1	CD24	NM_013230	934	9606	CD24 molecule
TRCN0000057655	CSTVRS 07161016MN Plate 17	C	12	CCGGGCCGAGTTCTTGCCCTCCTTTCTCGAGAAAGGAGGGCAAGAACTCG	NM_014207.2-845s1c1	1	CD5	NM_014207	921	9606	CD5 molecule
TRCN0000057656	CSTVRS 07161016MN Plate 17	D	01	CCGGGACAGTGACTATGATCTGCATCTCGAGATGCAGATCATAGTCACTG	NM_014207.2-1516s1c1	1	CD5	NM_014207	921	9606	CD5 molecule
TRCN0000057657	CSTVRS 07161016MN Plate 17	D	02	CCGGAGTGAAGAAATTCCGCCAGAACTCGAGTTCTGGCGGAATTTCTTCA	NM_014207.2-1281s1c1	1	CD5	NM_014207	921	9606	CD5 molecule
TRCN0000058207	CSTVRS 07161016MN Plate 17	D	03	CCGGCCAAGATGCATCTTGCCCACACTCGAGTGTGGGCAAGATGCATCTT	NM_000595.2-295s1c1	1	LTA	NM_000595	4049	9606	lymphotoxin alpha (TNF superfamily, member 1)
TRCN0000058203	CSTVRS 07161016MN Plate 17	D	04	CCGGCAGTGGCATCTACTTCGTCTACTCGAGTAGACGAAGTAGATGCCAC	NM_000595.2-449s1c1	1	LTA	NM_000595	4049	9606	lymphotoxin alpha (TNF superfamily, member 1)
TRCN0000058204	CSTVRS 07161016MN Plate 17	D	05	CCGGCCAGCTCTTCTCCTCCCAGTACTCGAGTACTGGGAGGAGAAGAGCT	NM_000595.2-545s1c1	1	LTA	NM_000595	4049	9606	lymphotoxin alpha (TNF superfamily, member 1)
TRCN0000058153	CSTVRS 07161016MN Plate 17	D	06	CCGGGCACTGTAGTAAATGGCAATTCTCGAGAATTGCCATTTACTACAGT	NM_002507.1-3021s1c1	1	NGFR	NM_002507	4804	9606	nerve growth factor receptor (TNFR superfamily, me
TRCN0000058154	CSTVRS 07161016MN Plate 17	D	07	CCGGCCGAGCACATAGACTCCTTTACTCGAGTAAAGGAGTCTATGTGCTC	NM_002507.1-1222s1c1	1	NGFR	NM_002507	4804	9606	nerve growth factor receptor (TNFR superfamily, me
TRCN0000058155	CSTVRS 07161016MN Plate 17	D	08	CCGGCCTCCAGAACAAGACCTCATACTCGAGTATGAGGTCTTGTTCTGGA	NM_002507.1-765s1c1	1	NGFR	NM_002507	4804	9606	nerve growth factor receptor (TNFR superfamily, me
TRCN0000058150	CSTVRS 07161016MN Plate 17	D	09	CCGGCCTTTCCTGAACCGACTAGTTCTCGAGAACTAGTCGGTTCAGGAAA	NM_153012.1-343s1c1	1	TNFSF12	NM_153012	8742	9606	tumor necrosis factor (ligand) superfamily, member
TRCN0000058151	CSTVRS 07161016MN Plate 17	D	10	CCGGCAGACAGAAGAAAGCCAGGATCTCGAGATCCTGGCTTTCTTCTGTC	NM_153012.1-316s1c1	1	TNFSF12	NM_153012	8742	9606	tumor necrosis factor (ligand) superfamily, member
TRCN0000058152	CSTVRS 07161016MN Plate 17	D	11	CCGGGCGCAGGCAGATGGAGGTTACCTCGAGGTAACCTCCATCTGCCTGC	NM_153012.1-460s1c1	1	TNFSF12	NM_153012	8742	9606	tumor necrosis factor (ligand) superfamily, member	Yes	HeLa
TRCN0000058163	CSTVRS 07161016MN Plate 17	D	12	CCGGCCTGGTTTGTACTTCATCATTCTCGAGAATGATGAAGTACAAACCA	NM_001244.2-593s1c1	1	TNFSF8	NM_001244	944	9606	tumor necrosis factor (ligand) superfamily, member
TRCN0000058164	CSTVRS 07161016MN Plate 17	E	01	CCGGGTGGATACATTCCAGTACATACTCGAGTATGTACTGGAATGTATCC	NM_001244.2-809s1c1	1	TNFSF8	NM_001244	944	9606	tumor necrosis factor (ligand) superfamily, member
TRCN0000058165	CSTVRS 07161016MN Plate 17	E	02	CCGGCTCATCAACAAGCATATCAAACTCGAGTTTGATATGCTTGTTGATG	NM_001244.2-674s1c1	1	TNFSF8	NM_001244	944	9606	tumor necrosis factor (ligand) superfamily, member
TRCN0000058508	CSTVRS 07161016MN Plate 17	E	03	CCGGCCACAAGAAGATTGGTCTGTTCTCGAGAACAGACCAATCTTCTTGT	NM_003790.2-205s1c1	1	TNFRSF25	NM_003790	8718	9606	tumor necrosis factor receptor superfamily, member
TRCN0000058509	CSTVRS 07161016MN Plate 17	E	04	CCGGCCTGGGAGAACCACCATAATTCTCGAGAATTATGGTGGTTCTCCCA	NM_003790.2-327s1c1	1	TNFRSF25	NM_003790	8718	9606	tumor necrosis factor receptor superfamily, member
TRCN0000058510	CSTVRS 07161016MN Plate 17	E	05	CCGGTCAGCCAATGTGTCAGCAGTTCTCGAGAACTGCTGACACATTGGCT	NM_003790.2-468s1c1	1	TNFRSF25	NM_003790	8718	9606	tumor necrosis factor receptor superfamily, member
TRCN0000058658	CSTVRS 07161016MN Plate 17	E	06	CCGGCCGCAGATCATCTCCTTCTTTCTCGAGAAAGAAGGAGATGATCTGC	NM_001561.4-681s1c1	1	TNFRSF9	NM_001561	3604	9606	tumor necrosis factor receptor superfamily, member
TRCN0000058659	CSTVRS 07161016MN Plate 17	E	07	CCGGGCAGAAAGAAACTCCTGTATACTCGAGTATACAGGAGTTTCTTTCT	NM_001561.4-775s1c1	1	TNFRSF9	NM_001561	3604	9606	tumor necrosis factor receptor superfamily, member
TRCN0000058660	CSTVRS 07161016MN Plate 17	E	08	CCGGGCAGGCAGTGTAAAGGTGTTTCTCGAGAAACACCTTTACACTGCCT	NM_001561.4-322s1c1	1	TNFRSF9	NM_001561	3604	9606	tumor necrosis factor receptor superfamily, member
TRCN0000058759	CSTVRS 07161016MN Plate 17	E	09	CCGGGCCGTTCACAAGCTCAAGTATCTCGAGATACTTGAGCTTGTGAACG	NM_002187.2-682s1c1	1	IL12B	NM_002187	3593	9606	interleukin 12B (natural killer cell stimulatory f
OMIT	CSTVRS 07161016MN Plate 17	E	10
TRCN0000058761	CSTVRS 07161016MN Plate 17	E	11	CCGGGATTTGACATTCAGTGTCAAACTCGAGTTTGACACTGAATGTCAAA	NM_002187.2-493s1c1	1	IL12B	NM_002187	3593	9606	interleukin 12B (natural killer cell stimulatory f
TRCN0000058723	CSTVRS 07161016MN Plate 17	E	12	CCGGCAGATCATTAAGCCCTTAGATCTCGAGATCTAAGGGCTTAATGATC	NM_013371.2-1138s1c1	1	IL19	NM_013371	29949	9606	interleukin 19
TRCN0000058724	CSTVRS 07161016MN Plate 17	F	01	CCGGGACGTCTTTCTAGCCTGGATTCTCGAGAATCCAGGCTAGAAAGACG	NM_013371.2-1420s1c1	1	IL19	NM_013371	29949	9606	interleukin 19
TRCN0000058725	CSTVRS 07161016MN Plate 17	F	02	CCGGTCCACAGACATGCACCATATACTCGAGTATATGGTGCATGTCTGTG	NM_013371.2-1030s1c1	1	IL19	NM_013371	29949	9606	interleukin 19
TRCN0000058738	CSTVRS 07161016MN Plate 17	F	03	CCGGGCGTGATGGTACCCGGTCTTACTCGAGTAAGACCGGGTACCATCAC	NM_003807.2-1063s1c1	1	TNFSF14	NM_003807	8740	9606	tumor necrosis factor (ligand) superfamily, member
TRCN0000058739	CSTVRS 07161016MN Plate 17	F	04	CCGGGCGAAGGTCTCACGAGGTCAACTCGAGTTGACCTCGTGAGACCTTC	NM_003807.2-640s1c1	1	TNFSF14	NM_003807	8740	9606	tumor necrosis factor (ligand) superfamily, member
TRCN0000058740	CSTVRS 07161016MN Plate 17	F	05	CCGGGCTACTACTACATCTACTCCACTCGAGTGGAGTAGATGTAGTAGTA	NM_003807.2-798s1c1	1	TNFSF14	NM_003807	8740	9606	tumor necrosis factor (ligand) superfamily, member
TRCN0000058777	CSTVRS 07161016MN Plate 17	F	06	CCGGTCTGCATACTTCTTCATGCTTCTCGAGAAGCATGAAGAAGTATGCA	NM_000882.2-901s1c1	1	IL12A	NM_000882	3592	9606	interleukin 12A (natural killer cell stimulatory f
TRCN0000058773	CSTVRS 07161016MN Plate 17	F	07	CCGGCCTGTGCCTTAGTAGTATTTACTCGAGTAAATACTACTAAGGCACA	NM_000882.2-680s1c1	1	IL12A	NM_000882	3592	9606	interleukin 12A (natural killer cell stimulatory f
TRCN0000058774	CSTVRS 07161016MN Plate 17	F	08	CCGGCCTGTTTACCATTGGAATTAACTCGAGTTAATTCCAATGGTAAACA	NM_000882.2-568s1c1	1	IL12A	NM_000882	3592	9606	interleukin 12A (natural killer cell stimulatory f
TRCN0000058883	CSTVRS 07161016MN Plate 17	F	09	CCGGCTAGGCTATTTGTCATGTAAACTCGAGTTTACATGACAAATAGCCT	NM_018647.2-122s1c1	1	TNFRSF19	NM_018647	55504	9606	tumor necrosis factor receptor superfamily, member
TRCN0000058884	CSTVRS 07161016MN Plate 17	F	10	CCGGGCATCAACTCAGGATGCACTACTCGAGTAGTGCATCCTGAGTTGAT	NM_018647.2-1220s1c1	1	TNFRSF19	NM_018647	55504	9606	tumor necrosis factor receptor superfamily, member
TRCN0000058885	CSTVRS 07161016MN Plate 17	F	11	CCGGGCATGGAGTTGTCTAAGGAATCTCGAGATTCCTTAGACAACTCCAT	NM_018647.2-228s1c1	1	TNFRSF19	NM_018647	55504	9606	tumor necrosis factor receptor superfamily, member
TRCN0000058998	CSTVRS 07161016MN Plate 17	F	12	CCGGGCATCATCTTTGGAGAAGCAACTCGAGTTGCTTCTCCAAAGATGAT	NM_000639.1-527s1c1	1	FASLG	NM_000639	356	9606	Fas ligand (TNF superfamily, member 6)
TRCN0000058999	CSTVRS 07161016MN Plate 17	G	01	CCGGCCCATTTAACAGGCAAGTCCACTCGAGTGGACTTGCCTGTTAAATG	NM_000639.1-597s1c1	1	FASLG	NM_000639	356	9606	Fas ligand (TNF superfamily, member 6)
TRCN0000059001	CSTVRS 07161016MN Plate 17	G	02	CCGGGCAGTGTTCAATCTTACCAGTCTCGAGACTGGTAAGATTGAACACT	NM_000639.1-896s1c1	1	FASLG	NM_000639	356	9606	Fas ligand (TNF superfamily, member 6)
TRCN0000059073	CSTVRS 07161016MN Plate 17	G	03	CCGGGCCCACCAACCCAAGCAAGATCTCGAGATCTTGCTTGGGTTGGTGG	NM_013258.3-696s1c1	1	PYCARD	NM_013258	29108	9606	PYD and CARD domain containing
TRCN0000059074	CSTVRS 07161016MN Plate 17	G	04	CCGGCCTGCACTTTATAGACCAGCACTCGAGTGCTGGTCTATAAAGTGCA	NM_013258.3-573s1c1	1	PYCARD	NM_013258	29108	9606	PYD and CARD domain containing
TRCN0000059075	CSTVRS 07161016MN Plate 17	G	05	CCGGCGGAAGCTCTTCAGTTTCACACTCGAGTGTGAAACTGAAGAGCTTC	NM_013258.3-718s1c1	1	PYCARD	NM_013258	29108	9606	PYD and CARD domain containing
TRCN0000059263	CSTVRS 07161016MN Plate 17	G	06	CCGGGCTGGATTATAGTGAGGAGTTCTCGAGAACTCCTCACTATAATCCA	NM_002192.1-126s1c1	1	INHBA	NM_002192	3624	9606	inhibin, beta A (activin A, activin AB alpha polyp
TRCN0000059264	CSTVRS 07161016MN Plate 17	G	07	CCGGGAGACCCATGTCCATGTTGTACTCGAGTACAACATGGACATGGGTC	NM_002192.1-1273s1c1	1	INHBA	NM_002192	3624	9606	inhibin, beta A (activin A, activin AB alpha polyp	Yes	MCH58
TRCN0000059265	CSTVRS 07161016MN Plate 17	G	08	CCGGGCTTCTGAACGCGATCAGAAACTCGAGTTTCTGATCGCGTTCAGAA	NM_002192.1-331s1c1	1	INHBA	NM_002192	3624	9606	inhibin, beta A (activin A, activin AB alpha polyp	Yes	MCH58
TRCN0000060579	CSTVRS 07161016MN Plate 17	G	09	CCGGCCTTCATATTATCGTTCAGTACTCGAGTACTGAACGATAATATGAA	NM_015322.2-2229s1c1	1	FEM1B	NM_015322	10116	9606	fem-1 homolog b (C. elegans)
TRCN0000060580	CSTVRS 07161016MN Plate 17	G	10	CCGGGCCATGTTAGAGAGGTTCCAACTCGAGTTGGAACCTCTCTAACATG	NM_015322.2-1459s1c1	1	FEM1B	NM_015322	10116	9606	fem-1 homolog b (C. elegans)
TRCN0000060581	CSTVRS 07161016MN Plate 17	G	11	CCGGGCTCACACTGACATGACGAATCTCGAGATTCGTCATGTCAGTGTGA	NM_015322.2-2314s1c1	1	FEM1B	NM_015322	10116	9606	fem-1 homolog b (C. elegans)
TRCN0000061177	CSTVRS 07161016MN Plate 17	G	12	CCGGGCTCAGCAAACTGAAGAAGAACTCGAGTTCTTCTTCAGTTTGCTGA	NM_021181.3-288s1c1	1	SLAMF7	NM_021181	57823	9606	SLAM family member 7
TRCN0000061173	CSTVRS 07161016MN Plate 17	H	01	CCGGGCACTATCATAGTGACCCAAACTCGAGTTTGGGTCACTATGATAGT	NM_021181.3-218s1c1	1	SLAMF7	NM_021181	57823	9606	SLAM family member 7
TRCN0000061174	CSTVRS 07161016MN Plate 17	H	02	CCGGGCAGCCAATGAGTCCCATAATCTCGAGATTATGGGACTCATTGGCT	NM_021181.3-523s1c1	1	SLAMF7	NM_021181	57823	9606	SLAM family member 7
TRCN0000061763	CSTVRS 07161016MN Plate 17	H	03	CCGGGCCAGGATCAAATTGTGATAACTCGAGTTATCACAATTTGATCCTG	NM_012115.2-5641s1c1	1	CASP8AP2	NM_012115	9994	9606	CASP8 associated protein 2	Yes	293T/17
TRCN0000061766	CSTVRS 07161016MN Plate 17	H	04	CCGGGCCAATTTACAAATCTGACAACTCGAGTTGTCAGATTTGTAAATTG	NM_012115.2-2929s1c1	1	CASP8AP2	NM_012115	9994	9606	CASP8 associated protein 2	Yes	293T/17
TRCN0000061767	CSTVRS 07161016MN Plate 17	H	05	CCGGCCAGTCTCTTAAGAAGAATATCTCGAGATATTCTTCTTAAGAGACT	NM_012115.2-520s1c1	1	CASP8AP2	NM_012115	9994	9606	CASP8 associated protein 2	Yes	293T/17
TRCN0000061796	CSTVRS 07161016MN Plate 17	H	06	CCGGGCAGTCATGGATAAGCGTGTTCTCGAGAACACGCTTATCCATGACT	NM_005426.1-1282s1c1	1	TP53BP2	NM_005426	7159	9606	tumor protein p53 binding protein, 2	Yes	MCF7
TRCN0000061797	CSTVRS 07161016MN Plate 17	H	07	CCGGGCCTTTCTTATCTAATCCTTACTCGAGTAAGGATTAGATAAGAAAG	NM_005426.1-2496s1c1	1	TP53BP2	NM_005426	7159	9606	tumor protein p53 binding protein, 2	Yes	MCF7
TRCN0000061793	CSTVRS 07161016MN Plate 17	H	08	CCGGCCCAACTAAATTACTGCCTTTCTCGAGAAAGGCAGTAATTTAGTTG	NM_005426.1-2481s1c1	1	TP53BP2	NM_005426	7159	9606	tumor protein p53 binding protein, 2
TRCN0000062348	CSTVRS 07161016MN Plate 17	H	09	CCGGCGCTACATGGATCAATGGGTTCTCGAGAACCCATTGATCCATGTAG	NM_001924.2-746s1c1	1	GADD45A	NM_001924	1647	9606	growth arrest and DNA-damage-inducible, alpha
TRCN0000062349	CSTVRS 07161016MN Plate 17	H	10	CCGGCGAATCCACATTCATCTCAATCTCGAGATTGAGATGAATGTGGATT	NM_001924.2-678s1c1	1	GADD45A	NM_001924	1647	9606	growth arrest and DNA-damage-inducible, alpha
TRCN0000062350	CSTVRS 07161016MN Plate 17	H	11	CCGGGAAGACCGAAAGGATGGATAACTCGAGTTATCCATCCTTTCGGTCT	NM_001924.2-328s1c1	1	GADD45A	NM_001924	1647	9606	growth arrest and DNA-damage-inducible, alpha	Yes	A549
TRCN0000062553	CSTVRS 07161016MN Plate 17	H	12	CCGGCGGCGTATTGATGAAATCAATCTCGAGATTGATTTCATCAATACGC	NM_006306.2-1471s1c1	1	SMC1A	NM_006306	8243	9606	structural maintenance of chromosomes 1A	Yes	A549
TRCN0000062554	CSTVRS 07161016MN Plate 18	A	01	CCGGCGACAGATTATCGGACCATTTCTCGAGAAATGGTCCGATAATCTGT	NM_006306.2-121s1c1	1	SMC1A	NM_006306	8243	9606	structural maintenance of chromosomes 1A	Yes	A549
TRCN0000062555	CSTVRS 07161016MN Plate 18	A	02	CCGGGCCGGGACTGTATTCAGTATACTCGAGTATACTGAATACAGTCCCG	NM_006306.2-1727s1c1	1	SMC1A	NM_006306	8243	9606	structural maintenance of chromosomes 1A	Yes	A549
TRCN0000062550	CSTVRS 07161016MN Plate 18	A	03	CCGGCCGTCAACTCATAATATGGATCTCGAGATCCATATTATGAGTTGAC	NM_001970.3-344s1c1	1	EIF5A	NM_001970	1984	9606	eukaryotic translation initiation factor 5A
TRCN0000062551	CSTVRS 07161016MN Plate 18	A	04	CCGGCTGGGAAGAAATATGAAGATACTCGAGTATCTTCATATTTCTTCCC	NM_001970.3-318s1c1	1	EIF5A	NM_001970	1984	9606	eukaryotic translation initiation factor 5A	Yes	A549
TRCN0000062552	CSTVRS 07161016MN Plate 18	A	05	CCGGGCATTACGTAAGAATGGCTTTCTCGAGAAAGCCATTCTTACGTAAT	NM_001970.3-194s1c1	1	EIF5A	NM_001970	1984	9606	eukaryotic translation initiation factor 5A	Yes	A549
TRCN0000062708	CSTVRS 07161016MN Plate 18	A	06	CCGGCCTCCAAAGCTGTTCTGACAACTCGAGTTGTCAGAACAGCTTTGGA	NM_001196.2-242s1c1	1	BID	NM_001196	637	9606	BH3 interacting domain death agonist
TRCN0000062709	CSTVRS 07161016MN Plate 18	A	07	CCGGCTTTCACACAACAGTGAATTTCTCGAGAAATTCACTGTTGTGTGAA	NM_001196.2-680s1c1	1	BID	NM_001196	637	9606	BH3 interacting domain death agonist	Yes	MCF7
TRCN0000062710	CSTVRS 07161016MN Plate 18	A	08	CCGGTGGGAAGAATAGAGGCAGATTCTCGAGAATCTGCCTCTATTCTTCC	NM_001196.2-376s1c1	1	BID	NM_001196	637	9606	BH3 interacting domain death agonist
TRCN0000062723	CSTVRS 07161016MN Plate 18	A	09	CCGGCCGTAAGAAGTACAGAAAGTACTCGAGTACTTTCTGTACTTCTTAC	NM_004895.3-1154s1c1	1	CIAS1	NM_004895	114548	9606	cold autoinflammatory syndrome 1
TRCN0000062724	CSTVRS 07161016MN Plate 18	A	10	CCGGCCAGCCAGAGTCTAACTGAATCTCGAGATTCAGTTAGACTCTGGCT	NM_004895.3-2962s1c1	1	CIAS1	NM_004895	114548	9606	cold autoinflammatory syndrome 1
TRCN0000062726	CSTVRS 07161016MN Plate 18	A	11	CCGGGCGTTAGAAACACTTCAAGAACTCGAGTTCTTGAAGTGTTTCTAAC	NM_004895.3-3795s1c1	1	CIAS1	NM_004895	114548	9606	cold autoinflammatory syndrome 1
TRCN0000062733	CSTVRS 07161016MN Plate 18	A	12	CCGGCCAGTCAATGTGCATATCAATCTCGAGATTGATATGCACATTGACT	NM_015630.2-2240s1c1	1	EPC2	NM_015630	26122	9606	enhancer of polycomb homolog 2 (Drosophila)	Yes	A549
TRCN0000062734	CSTVRS 07161016MN Plate 18	B	01	CCGGGCCAGTATTATGCTCCTCGTTCTCGAGAACGAGGAGCATAATACTG	NM_015630.2-1236s1c1	1	EPC2	NM_015630	26122	9606	enhancer of polycomb homolog 2 (Drosophila)	Yes	A549
TRCN0000062735	CSTVRS 07161016MN Plate 18	B	02	CCGGCGAGAATTTAGTAGAGCCATACTCGAGTATGGCTCTACTAAATTCT	NM_015630.2-734s1c1	1	EPC2	NM_015630	26122	9606	enhancer of polycomb homolog 2 (Drosophila)	Yes	A549
TRCN0000062798	CSTVRS 07161016MN Plate 18	B	03	CCGGCGTCTTTGTAATAGCAGAATTCTCGAGAATTCTGCTATTACAAAGA	NM_207118.1-161s1c1	1	GTF2H5	NM_207118	404672	9606	general transcription factor IIH, polypeptide 5
TRCN0000062799	CSTVRS 07161016MN Plate 18	B	04	CCGGCTGTACTTGGATGAGTCCAATCTCGAGATTGGACTCATCCAAGTAC	NM_207118.1-96s1c1	1	GTF2H5	NM_207118	404672	9606	general transcription factor IIH, polypeptide 5
TRCN0000062800	CSTVRS 07161016MN Plate 18	B	05	CCGGTGGGTGAATTAATGGACCAAACTCGAGTTTGGTCCATTAATTCACC	NM_207118.1-205s1c1	1	GTF2H5	NM_207118	404672	9606	general transcription factor IIH, polypeptide 5
TRCN0000063263	CSTVRS 07161016MN Plate 18	B	06	CCGGGCAGATTATGACCAATCAAATCTCGAGATTTGATTGGTCATAATCT	NM_014071.2-2464s1c1	1	NCOA6	NM_014071	23054	9606	nuclear receptor coactivator 6	Yes	A549
TRCN0000063264	CSTVRS 07161016MN Plate 18	B	07	CCGGCCCTAAACTTACCTCACAGTACTCGAGTACTGTGAGGTAAGTTTAG	NM_014071.2-4959s1c1	1	NCOA6	NM_014071	23054	9606	nuclear receptor coactivator 6	Yes	A549
TRCN0000063266	CSTVRS 07161016MN Plate 18	B	08	CCGGCGTCGCAGAATTTAGTCTCAACTCGAGTTGAGACTAAATTCTGCGA	NM_014071.2-6219s1c1	1	NCOA6	NM_014071	23054	9606	nuclear receptor coactivator 6
TRCN0000063533	CSTVRS 07161016MN Plate 18	B	09	CCGGGCGGATTAACAAAGTCAAATTCTCGAGAATTTGACTTTGTTAATCC	NM_004829.3-267s1c1	1	NCR1	NM_004829	9437	9606	natural cytotoxicity triggering receptor 1
TRCN0000063534	CSTVRS 07161016MN Plate 18	B	10	CCGGCACTGCAACAAGCATGTTCTTCTCGAGAAGAACATGCTTGTTGCAG	NM_004829.3-480s1c1	1	NCR1	NM_004829	9437	9606	natural cytotoxicity triggering receptor 1
TRCN0000063535	CSTVRS 07161016MN Plate 18	B	11	CCGGCCGAGGGACATACCGATGTTTCTCGAGAAACATCGGTATGTCCCTC	NM_004829.3-591s1c1	1	NCR1	NM_004829	9437	9606	natural cytotoxicity triggering receptor 1
TRCN0000063903	CSTVRS 07161016MN Plate 18	B	12	CCGGGCAGCACTGTGCTTGTATCTACTCGAGTAGATACAAGCACAGTGCT	NM_002191.2-1224s1c1	1	INHA	NM_002191	3623	9606	inhibin, alpha
TRCN0000063904	CSTVRS 07161016MN Plate 18	C	01	CCGGCCTCGGATGGAGGTTACTCTTCTCGAGAAGAGTAACCTCCATCCGA	NM_002191.2-1172s1c1	1	INHA	NM_002191	3623	9606	inhibin, alpha
TRCN0000063905	CSTVRS 07161016MN Plate 18	C	02	CCGGAGTAGCACTGAACATCTCCTTCTCGAGAAGGAGATGTTCAGTGCTA	NM_002191.2-936s1c1	1	INHA	NM_002191	3623	9606	inhibin, alpha
TRCN0000064423	CSTVRS 07161016MN Plate 18	C	03	CCGGCGGGCAAGTTTAATGAGGTTTCTCGAGAAACCTCATTAAACTTGCC	NM_032797.4-561s1c1	1	AMID	NM_032797	84883	9606	apoptosis-inducing factor (AIF)-like mitochondrion
TRCN0000064424	CSTVRS 07161016MN Plate 18	C	04	CCGGCATTTCTTACTCGGTGACTTTCTCGAGAAAGTCACCGAGTAAGAAA	NM_032797.4-412s1c1	1	AMID	NM_032797	84883	9606	apoptosis-inducing factor (AIF)-like mitochondrion
OMIT	CSTVRS 07161016MN Plate 18	C	05
TRCN0000064489	CSTVRS 07161016MN Plate 18	C	06	CCGGGCCAAACTATTCAACATTCATCTCGAGATGAATGTTGAATAGTTTG	NM_004208.2-1991s1c1	1	PDCD8	NM_004208	9131	9606	programmed cell death 8 (apoptosis-inducing factor	Yes	A549
TRCN0000064490	CSTVRS 07161016MN Plate 18	C	07	CCGGCCTGGAAATAGACTCAGATTTCTCGAGAAATCTGAGTCTATTTCCA	NM_004208.2-1411s1c1	1	PDCD8	NM_004208	9131	9606	programmed cell death 8 (apoptosis-inducing factor	Yes	A549
TRCN0000064491	CSTVRS 07161016MN Plate 18	C	08	CCGGCTGCGATTCAAACAGTGGAATCTCGAGATTCCACTGTTTGAATCGC	NM_004208.2-749s1c1	1	PDCD8	NM_004208	9131	9606	programmed cell death 8 (apoptosis-inducing factor	Yes	A549
TRCN0000064543	CSTVRS 07161016MN Plate 18	C	09	CCGGCGCAAAGTGAACATTCCACATCTCGAGATGTGGAATGTTCACTTTG	NM_144704.1-1637s1c1	1	AIFL	NM_144704	150209	9606	apoptosis-inducing factor like
TRCN0000064544	CSTVRS 07161016MN Plate 18	C	10	CCGGGAGAACTAAGAAGGTCGTGTTCTCGAGAACACGACCTTCTTAGTTC	NM_144704.1-1027s1c1	1	AIFL	NM_144704	150209	9606	apoptosis-inducing factor like
TRCN0000064545	CSTVRS 07161016MN Plate 18	C	11	CCGGAGCATGAACTACGATCCCATTCTCGAGAATGGGATCGTAGTTCATG	NM_144704.1-1880s1c1	1	AIFL	NM_144704	150209	9606	apoptosis-inducing factor like
TRCN0000064928	CSTVRS 07161016MN Plate 18	C	12	CCGGGCGCCTACAAATCGAGGACTTCTCGAGAAGTCCTCGATTTGTAGGC	NM_015965.3-634s1c1	1	NDUFA13	NM_015965	51079	9606	NADH dehydrogenase (ubiquinone) 1 alpha subcomplex	Yes	A549
TRCN0000064929	CSTVRS 07161016MN Plate 18	D	01	CCGGCATCGACTACAAACGGAACTTCTCGAGAAGTTCCGTTTGTAGTCGA	NM_015965.3-514s1c1	1	NDUFA13	NM_015965	51079	9606	NADH dehydrogenase (ubiquinone) 1 alpha subcomplex	Yes	A549
TRCN0000064931	CSTVRS 07161016MN Plate 18	D	02	CCGGCTGGAGCATAATGAAGTGGAACTCGAGTTCCACTTCATTATGCTCC	NM_015965.3-601s1c1	1	NDUFA13	NM_015965	51079	9606	NADH dehydrogenase (ubiquinone) 1 alpha subcomplex	Yes	A549
TRCN0000072313	CSTVRS 07161016MN Plate 18	D	03	CCGGGCTGGAAATAACTGGCAGTAACTCGAGTTACTGCCAGTTATTTCCA	NM_000301.1-2554s1c1	1	PLG	NM_000301	5340	9606	plasminogen
TRCN0000072314	CSTVRS 07161016MN Plate 18	D	04	CCGGCCCAGTATCCACGGAACAATTCTCGAGAATTGTTCCGTGGATACTG	NM_000301.1-1119s1c1	1	PLG	NM_000301	5340	9606	plasminogen
TRCN0000072315	CSTVRS 07161016MN Plate 18	D	05	CCGGGCTCCCTGTGATTGAGAATAACTCGAGTTATTCTCAATCACAGGGA	NM_000301.1-2214s1c1	1	PLG	NM_000301	5340	9606	plasminogen
TRCN0000072443	CSTVRS 07161016MN Plate 18	D	06	CCGGCCACAGGACTAATGTAAATTACTCGAGTAATTTACATTAGTCCTGT	NM_004280.2-615s1c1	1	EEF1E1	NM_004280	9521	9606	eukaryotic translation elongation factor 1 epsilon
TRCN0000072445	CSTVRS 07161016MN Plate 18	D	07	CCGGGCAGCTCATCTAGTCAAGCAACTCGAGTTGCTTGACTAGATGAGCT	NM_004280.2-169s1c1	1	EEF1E1	NM_004280	9521	9606	eukaryotic translation elongation factor 1 epsilon	Yes	293T/17
TRCN0000072446	CSTVRS 07161016MN Plate 18	D	08	CCGGGTCTAACAGGATTGACTACTACTCGAGTAGTAGTCAATCCTGTTAG	NM_004280.2-146s1c1	1	EEF1E1	NM_004280	9521	9606	eukaryotic translation elongation factor 1 epsilon	Yes	293T/17
TRCN0000072518	CSTVRS 07161016MN Plate 18	D	09	CCGGGCAGTGAAGAAGATTCCATTTCTCGAGAAATGGAATCTTCTTCACT	NM_022836.2-2905s1c1	1	DCLRE1B	NM_022836	64858	9606	DNA cross-link repair 1B (PSO2 homolog, S. cerevis
TRCN0000072519	CSTVRS 07161016MN Plate 18	D	10	CCGGGCATCCATGCAGTAGACCATACTCGAGTATGGTCTACTGCATGGAT	NM_022836.2-854s1c1	1	DCLRE1B	NM_022836	64858	9606	DNA cross-link repair 1B (PSO2 homolog, S. cerevis	Yes	293T/17
TRCN0000072522	CSTVRS 07161016MN Plate 18	D	11	CCGGCAGATCTCTATAGCAAAGAATCTCGAGATTCTTTGCTATAGAGATC	NM_022836.2-1376s1c1	1	DCLRE1B	NM_022836	64858	9606	DNA cross-link repair 1B (PSO2 homolog, S. cerevis	Yes	293T/17
TRCN0000072693	CSTVRS 07161016MN Plate 18	D	12	CCGGCCCAGGAGATGATCCTGTTAACTCGAGTTAACAGGATCATCTCCTG	NM_006328.2-2241s1c1	1	RBM14	NM_006328	10432	9606	RNA binding motif protein 14
TRCN0000072694	CSTVRS 07161016MN Plate 18	E	01	CCGGGCCTCTTAATACTTGGAAGATCTCGAGATCTTCCAAGTATTAAGAG	NM_006328.2-317s1c1	1	RBM14	NM_006328	10432	9606	RNA binding motif protein 14
TRCN0000072695	CSTVRS 07161016MN Plate 18	E	02	CCGGCGCGTTTGTTCACATGGAGAACTCGAGTTCTCCATGTGAACAAACG	NM_006328.2-437s1c1	1	RBM14	NM_006328	10432	9606	RNA binding motif protein 14
TRCN0000073308	CSTVRS 07161016MN Plate 18	E	03	CCGGGCTACATTCACTCTTGCCTTACTCGAGTAAGGCAAGAGTGAATGTA	NM_032018.2-1720s1c1	1	C1orf124	NM_032018	83932	9606	chromosome 1 open reading frame 124	Yes	A549
TRCN0000073309	CSTVRS 07161016MN Plate 18	E	04	CCGGGCCGCAGAGAATAAAGATAAACTCGAGTTTATCTTTATTCTCTGCG	NM_032018.2-765s1c1	1	C1orf124	NM_032018	83932	9606	chromosome 1 open reading frame 124	Yes	A549
TRCN0000073310	CSTVRS 07161016MN Plate 18	E	05	CCGGCTATGTCAAACGAGCTACTAACTCGAGTTAGTAGCTCGTTTGACAT	NM_032018.2-605s1c1	1	C1orf124	NM_032018	83932	9606	chromosome 1 open reading frame 124	Yes	A549
TRCN0000073279	CSTVRS 07161016MN Plate 18	E	06	CCGGCGACAACAAGAAGACGCGAATCTCGAGATTCGCGTCTTCTTGTTGT	NM_002105.2-289s1c1	1	H2AFX	NM_002105	3014	9606	H2A histone family, member X	Yes	293T/17
TRCN0000073280	CSTVRS 07161016MN Plate 18	E	07	CCGGCCAGGCCTCCCAGGAGTACTACTCGAGTAGTACTCCTGGGAGGCCT	NM_002105.2-484s1c1	1	H2AFX	NM_002105	3014	9606	H2A histone family, member X	Yes	293T/17
TRCN0000073281	CSTVRS 07161016MN Plate 18	E	08	CCGGCAACAAGAAGACGCGAATCATCTCGAGATGATTCGCGTCTTCTTGT	NM_002105.2-292s1c1	1	H2AFX	NM_002105	3014	9606	H2A histone family, member X	Yes	293T/17
TRCN0000073345	CSTVRS 07161016MN Plate 18	E	09	CCGGCGTAAGAATAACAGTGGTCTTCTCGAGAAGACCACTGTTATTCTTA	NM_003590.1-457s1c1	1	CUL3	NM_003590	8452	9606	cullin 3	Yes	293T/17
TRCN0000073346	CSTVRS 07161016MN Plate 18	E	10	CCGGCGTGTGCCAAATGGTTTGAAACTCGAGTTTCAAACCATTTGGCACA	NM_003590.1-1234s1c1	1	CUL3	NM_003590	8452	9606	cullin 3	Yes	293T/17
TRCN0000073347	CSTVRS 07161016MN Plate 18	E	11	CCGGGCGGATAATGAAATCTAGAAACTCGAGTTTCTAGATTTCATTATCC	NM_003590.1-2445s1c1	1	CUL3	NM_003590	8452	9606	cullin 3	Yes	293T/17
TRCN0000073718	CSTVRS 07161016MN Plate 18	E	12	CCGGCCGCATCTCTACATTCAAGAACTCGAGTTCTTGAATGTAGAGATGC	NM_001168.1-100s1c1	1	BIRC5	NM_001168	332	9606	baculoviral IAP repeat-containing 5 (survivin)	Yes	MCH58
TRCN0000073720	CSTVRS 07161016MN Plate 18	F	01	CCGGCCTTTCTGTCAAGAAGCAGTTCTCGAGAACTGCTTCTTGACAGAAA	NM_001168.1-307s1c1	1	BIRC5	NM_001168	332	9606	baculoviral IAP repeat-containing 5 (survivin)	Yes	MCH58
TRCN0000073721	CSTVRS 07161016MN Plate 18	F	02	CCGGCCAGTGTTTCTTCTGCTTCAACTCGAGTTGAAGCAGAAGAAACACT	NM_001168.1-214s1c1	1	BIRC5	NM_001168	332	9606	baculoviral IAP repeat-containing 5 (survivin)	Yes	MCH58
TRCN0000074233	CSTVRS 07161016MN Plate 18	F	03	CCGGGCATCTGATGAACGTGGAATACTCGAGTATTCCACGTTCATCAGAT	NM_002916.3-551s1c1	1	RFC4	NM_002916	5984	9606	replication factor C (activator 1) 4, 37kDa	Yes	A549
TRCN0000074234	CSTVRS 07161016MN Plate 18	F	04	CCGGCCTGACCTCTAGATGTTCAAACTCGAGTTTGAACATCTAGAGGTCA	NM_002916.3-790s1c1	1	RFC4	NM_002916	5984	9606	replication factor C (activator 1) 4, 37kDa	Yes	A549
TRCN0000074235	CSTVRS 07161016MN Plate 18	F	05	CCGGCCGATTCTGTCTTATCTGTAACTCGAGTTACAGATAAGACAGAATC	NM_002916.3-745s1c1	1	RFC4	NM_002916	5984	9606	replication factor C (activator 1) 4, 37kDa	Yes	A549
TRCN0000074273	CSTVRS 07161016MN Plate 18	F	06	CCGGCCGACTCAATTCCTGTGTAAACTCGAGTTTACACAGGAATTGAGTC	NM_005483.2-3032s1c1	1	CHAF1A	NM_005483	10036	9606	chromatin assembly factor 1, subunit A (p150)	Yes	A3
TRCN0000074274	CSTVRS 07161016MN Plate 18	F	07	CCGGCCACCCGGAATGCAGATATTTCTCGAGAAATATCTGCATTCCGGGT	NM_005483.2-1677s1c1	1	CHAF1A	NM_005483	10036	9606	chromatin assembly factor 1, subunit A (p150)
TRCN0000074275	CSTVRS 07161016MN Plate 18	F	08	CCGGCCTCCGCAGAATAACTAAGAACTCGAGTTCTTAGTTATTCTGCGGA	NM_005483.2-1051s1c1	1	CHAF1A	NM_005483	10036	9606	chromatin assembly factor 1, subunit A (p150)
TRCN0000074281	CSTVRS 07161016MN Plate 18	F	09	CCGGCATCCTATTGTGGAAGGTGAACTCGAGTTCACCTTCCACAATAGGA	NM_005441.2-405s1c1	1	CHAF1B	NM_005441	8208	9606	chromatin assembly factor 1, subunit B (p60)	Yes	MCH58
TRCN0000074278	CSTVRS 07161016MN Plate 18	F	10	CCGGGCTGTTGTATTCAGTATCCATCTCGAGATGGATACTGAATACAACA	NM_005441.2-1985s1c1	1	CHAF1B	NM_005441	8208	9606	chromatin assembly factor 1, subunit B (p60)	Yes	MCH58
TRCN0000074279	CSTVRS 07161016MN Plate 18	F	11	CCGGCGTCATACCAAAGCCGTCAATCTCGAGATTGACGGCTTTGGTATGA	NM_005441.2-328s1c1	1	CHAF1B	NM_005441	8208	9606	chromatin assembly factor 1, subunit B (p60)	Yes	MCH58
TRCN0000074410	CSTVRS 07161016MN Plate 18	F	12	CCGGGCTTCGCTACATCGAGTTCAACTCGAGTTGAACTCGATGTAGCGAA	NM_020196.2-140s1c1	1	XAB2	NM_020196	56949	9606	XPA binding protein 2	Yes	A3
TRCN0000074411	CSTVRS 07161016MN Plate 18	G	01	CCGGGACCAAATTCATTGCCCGCTACTCGAGTAGCGGGCAATGAATTTGG	NM_020196.2-1709s1c1	1	XAB2	NM_020196	56949	9606	XPA binding protein 2	Yes	A3
TRCN0000074359	CSTVRS 07161016MN Plate 18	G	02	CCGGCGCATCTCTGTGTACTACAATCTCGAGATTGTAGTACACAGAGATG	NM_178014.2-263s1c1	1	TUBB	NM_178014	203068	9606	tubulin, beta	Yes	MCF7
TRCN0000074360	CSTVRS 07161016MN Plate 18	G	03	CCGGGCAGATGCTTAACGTGCAGAACTCGAGTTCTGCACGTTAAGCATCT	NM_178014.2-1111s1c1	1	TUBB	NM_178014	203068	9606	tubulin, beta	Yes	MCF7
TRCN0000074358	CSTVRS 07161016MN Plate 18	G	04	CCGGGCGCTCAATAAATACTTGTTTCTCGAGAAACAAGTATTTATTGAGC	NM_178014.2-1617s1c1	1	TUBB	NM_178014	203068	9606	tubulin, beta	Yes	MCF7
TRCN0000074463	CSTVRS 07161016MN Plate 18	G	05	CCGGGCCGTTGTTTACTTAAAGATTCTCGAGAATCTTTAAGTAAACAACG	NM_022173.1-1402s1c1	1	TIA1	NM_022173	7072	9606	TIA1 cytotoxic granule-associated RNA binding prot	Yes	MCH58
TRCN0000074464	CSTVRS 07161016MN Plate 18	G	06	CCGGGCTCTAATTCTGCAACTCTTTCTCGAGAAAGAGTTGCAGAATTAGA	NM_022173.1-246s1c1	1	TIA1	NM_022173	7072	9606	TIA1 cytotoxic granule-associated RNA binding prot	Yes	MCH58
TRCN0000074466	CSTVRS 07161016MN Plate 18	G	07	CCGGCGGAAGATAATGGGTAAGGAACTCGAGTTCCTTACCCATTATCTTC	NM_022173.1-390s1c1	1	TIA1	NM_022173	7072	9606	TIA1 cytotoxic granule-associated RNA binding prot	Yes	MCH58
TRCN0000074558	CSTVRS 07161016MN Plate 18	G	08	CCGGGCCAGAATTCTACCCTGGAAACTCGAGTTTCCAGGGTAGAATTCTG	NM_007363.3-1644s1c1	1	NONO	NM_007363	4841	9606	non-POU domain containing, octamer-binding	Yes	A549
TRCN0000074559	CSTVRS 07161016MN Plate 18	G	09	CCGGGCTGCTACAATGGAAGGAATTCTCGAGAATTCCTTCCATTGTAGCA	NM_007363.3-1483s1c1	1	NONO	NM_007363	4841	9606	non-POU domain containing, octamer-binding	Yes	A549
TRCN0000074560	CSTVRS 07161016MN Plate 18	G	10	CCGGGCAGGCGAAGTCTTCATTCATCTCGAGATGAATGAAGACTTCGCCT	NM_007363.3-469s1c1	1	NONO	NM_007363	4841	9606	non-POU domain containing, octamer-binding	Yes	A549
TRCN0000074708	CSTVRS 07161016MN Plate 18	G	11	CCGGGCCAAGAAGAAAGTGGTTGATCTCGAGATCAACCACTTTCTTCTTG	NM_001006.2-91s1c1	1	RPS3A	NM_001006	6189	9606	ribosomal protein S3A
TRCN0000074709	CSTVRS 07161016MN Plate 18	G	12	CCGGCCGGAAGAAGATGATGGAAATCTCGAGATTTCCATCATCTTCTTCC	NM_001006.2-534s1c1	1	RPS3A	NM_001006	6189	9606	ribosomal protein S3A	Yes	A549
TRCN0000074711	CSTVRS 07161016MN Plate 18	H	01	CCGGGCCCAAGTTTGAATTGGGAAACTCGAGTTTCCCAATTCAAACTTGG	NM_001006.2-702s1c1	1	RPS3A	NM_001006	6189	9606	ribosomal protein S3A	Yes	A549
TRCN0000075233	CSTVRS 07161016MN Plate 18	H	02	CCGGGCCACCTTTACTCTGCTCTATCTCGAGATAGAGCAGAGTAAAGGTG	NM_174936.2-2979s1c1	1	PCSK9	NM_174936	255738	9606	proprotein convertase subtilisin/kexin type 9
TRCN0000075234	CSTVRS 07161016MN Plate 18	H	03	CCGGGAATGCAAAGTCAAGGAGCATCTCGAGATGCTCCTTGACTTTGCAT	NM_174936.2-2110s1c1	1	PCSK9	NM_174936	255738	9606	proprotein convertase subtilisin/kexin type 9
TRCN0000075235	CSTVRS 07161016MN Plate 18	H	04	CCGGCGTGCTCAACTGCCAAGGGAACTCGAGTTCCCTTGGCAGTTGAGCA	NM_174936.2-1044s1c1	1	PCSK9	NM_174936	255738	9606	proprotein convertase subtilisin/kexin type 9
TRCN0000078028	CSTVRS 07161016MN Plate 18	H	05	CCGGGCAACAATACATGCTGCTAATCTCGAGATTAGCAGCATGTATTGTT	NM_000315.2-509s1c1	1	PTH	NM_000315	5741	9606	parathyroid hormone
TRCN0000078029	CSTVRS 07161016MN Plate 18	H	06	CCGGGCAGACAAAGCTGATGTGAATCTCGAGATTCACATCAGCTTTGTCT	NM_000315.2-416s1c1	1	PTH	NM_000315	5741	9606	parathyroid hormone
TRCN0000078030	CSTVRS 07161016MN Plate 18	H	07	CCGGGAGAGTAGAATGGCTGCGTAACTCGAGTTACGCAGCCATTCTACTC	NM_000315.2-265s1c1	1	PTH	NM_000315	5741	9606	parathyroid hormone
TRCN0000078037	CSTVRS 07161016MN Plate 18	H	08	CCGGCCCAACCAGACGGAGAATGATCTCGAGATCATTCTCCGTCTGGTTG	NM_001048.2-205s1c1	1	SST	NM_001048	6750	9606	somatostatin
TRCN0000078033	CSTVRS 07161016MN Plate 18	H	09	CCGGCCCTTGCATTAGAAACTGAAACTCGAGTTTCAGTTTCTAATGCAAG	NM_001048.2-470s1c1	1	SST	NM_001048	6750	9606	somatostatin
TRCN0000078034	CSTVRS 07161016MN Plate 18	H	10	CCGGGAAGACTTTCACATCCTGTTACTCGAGTAACAGGATGTGAAAGTCT	NM_001048.2-357s1c1	1	SST	NM_001048	6750	9606	somatostatin
TRCN0000078298	CSTVRS 07161016MN Plate 18	H	11	CCGGGCCCAGATTTAGTATTCACTACTCGAGTAGTGAATACTAAATCTGG	NM_021117.1-3672s1c1	1	CRY2	NM_021117	1408	9606	cryptochrome 2 (photolyase-like)	Yes	293T/17
TRCN0000078299	CSTVRS 07161016MN Plate 18	H	12	CCGGCCGGCTTAACATTGAACGAATCTCGAGATTCGTTCAATGTTAAGCC	NM_021117.1-1501s1c1	1	CRY2	NM_021117	1408	9606	cryptochrome 2 (photolyase-like)	Yes	293T/17
TRCN0000078302	CSTVRS 07161016MN Plate 19	A	01	CCGGGTGGAAGTAGTGACGGAGAATCTCGAGATTCTCCGTCACTACTTCC	NM_021117.1-434s1c1	1	CRY2	NM_021117	1408	9606	cryptochrome 2 (photolyase-like)	Yes	293T/17
TRCN0000082838	CSTVRS 07161016MN Plate 19	A	02	CCGGCGTCTATTAGATTGGAGGATTCTCGAGAATCCTCCAATCTAATAGA	NM_033084.2-875s1c1	1	FANCD2	NM_033084	2177	9606	Fanconi anemia, complementation group D2
TRCN0000082839	CSTVRS 07161016MN Plate 19	A	03	CCGGGCGTCCATTACTTGCAGAATTCTCGAGAATTCTGCAAGTAATGGAC	NM_033084.2-3404s1c1	1	FANCD2	NM_033084	2177	9606	Fanconi anemia, complementation group D2
TRCN0000082841	CSTVRS 07161016MN Plate 19	A	04	CCGGCCTCATACTGTTACTGCTATTCTCGAGAATAGCAGTAACAGTATGA	NM_033084.2-2617s1c1	1	FANCD2	NM_033084	2177	9606	Fanconi anemia, complementation group D2
TRCN0000082858	CSTVRS 07161016MN Plate 19	A	05	CCGGCCTGTGAAATTTGCCCTAGTTCTCGAGAACTAGGGCAAATTTCACA	NM_004629.1-2494s1c1	1	FANCG	NM_004629	2189	9606	Fanconi anemia, complementation group G	Yes	MCH58
TRCN0000082860	CSTVRS 07161016MN Plate 19	A	06	CCGGGCCTCTAAGGATCTGCTGTTACTCGAGTAACAGCAGATCCTTAGAG	NM_004629.1-1009s1c1	1	FANCG	NM_004629	2189	9606	Fanconi anemia, complementation group G	Yes	MCH58
TRCN0000083064	CSTVRS 07161016MN Plate 19	A	07	CCGGGCCTCAGAACAACTTCCTGAACTCGAGTTCAGGAAGTTGTTCTGAG	NM_022725.2-619s1c1	1	FANCF	NM_022725	2188	9606	Fanconi anemia, complementation group F	Yes	A549
TRCN0000083065	CSTVRS 07161016MN Plate 19	A	08	CCGGCCACCTCTGAAAGATAAAGTTCTCGAGAACTTTATCTTTCAGAGGT	NM_022725.2-986s1c1	1	FANCF	NM_022725	2188	9606	Fanconi anemia, complementation group F	Yes	A549
TRCN0000083067	CSTVRS 07161016MN Plate 19	A	09	CCGGGCTCTTCGTAGTGGTGCATTTCTCGAGAAATGCACCACTACGAAGA	NM_022725.2-1088s1c1	1	FANCF	NM_022725	2188	9606	Fanconi anemia, complementation group F	Yes	A549
TRCN0000083059	CSTVRS 07161016MN Plate 19	A	10	CCGGCCCACTTACTTCTTACACTTTCTCGAGAAAGTGTAAGAAGTAAGTG	NM_005431.1-457s1c1	1	XRCC2	NM_005431	7516	9606	X-ray repair complementing defective repair in Chi
TRCN0000083060	CSTVRS 07161016MN Plate 19	A	11	CCGGCCCGACTTGAAGGTAGAAGTTCTCGAGAACTTCTACCTTCAAGTCG	NM_005431.1-133s1c1	1	XRCC2	NM_005431	7516	9606	X-ray repair complementing defective repair in Chi
TRCN0000083058	CSTVRS 07161016MN Plate 19	A	12	CCGGCCAGTCCAAATGGCTATTATACTCGAGTATAATAGCCATTTGGACT	NM_005431.1-2465s1c1	1	XRCC2	NM_005431	7516	9606	X-ray repair complementing defective repair in Chi
TRCN0000083044	CSTVRS 07161016MN Plate 19	B	01	CCGGCCCAGAATTATTGCTGCAATTCTCGAGAATTGCAGCAATAATTCTG	NM_005432.2-381s1c1	1	XRCC3	NM_005432	7517	9606	X-ray repair complementing defective repair in Chi
TRCN0000083045	CSTVRS 07161016MN Plate 19	B	02	CCGGGCTGCAATTAAGAAAGCCAAACTCGAGTTTGGCTTTCTTAATTGCA	NM_005432.2-393s1c1	1	XRCC3	NM_005432	7517	9606	X-ray repair complementing defective repair in Chi
TRCN0000083046	CSTVRS 07161016MN Plate 19	B	03	CCGGCTGCTTCAGAAGCTCCGATTTCTCGAGAAATCGGAGCTTCTGAAGC	NM_005432.2-858s1c1	1	XRCC3	NM_005432	7517	9606	X-ray repair complementing defective repair in Chi
TRCN0000083378	CSTVRS 07161016MN Plate 19	B	04	CCGGGCACAGAGATGACAGTCAATACTCGAGTATTGACTGTCATCTCTGT	NM_022487.1-2151s1c1	1	DCLRE1C	NM_022487	64421	9606	DNA cross-link repair 1C (PSO2 homolog, S. cerevis
TRCN0000083379	CSTVRS 07161016MN Plate 19	B	05	CCGGGCAGAGATAAAGATGTGACAACTCGAGTTGTCACATCTTTATCTCT	NM_022487.1-1849s1c1	1	DCLRE1C	NM_022487	64421	9606	DNA cross-link repair 1C (PSO2 homolog, S. cerevis	Yes	A549
TRCN0000083380	CSTVRS 07161016MN Plate 19	B	06	CCGGCTGTGGAATTACTTCCAGAAACTCGAGTTTCTGGAAGTAATTCCAC	NM_022487.1-842s1c1	1	DCLRE1C	NM_022487	64421	9606	DNA cross-link repair 1C (PSO2 homolog, S. cerevis	Yes	A549
TRCN0000083371	CSTVRS 07161016MN Plate 19	B	07	CCGGCACGAGATCATTGGCTTTCTTCTCGAGAAGAAAGCCAATGATCTCG	NM_000136.1-1810s1c1	1	FANCC	NM_000136	2176	9606	Fanconi anemia, complementation group C
TRCN0000083372	CSTVRS 07161016MN Plate 19	B	08	CCGGGTGAGAGAAATTGTCTGAGAACTCGAGTTCTCAGACAATTTCTCTC	NM_000136.1-1046s1c1	1	FANCC	NM_000136	2176	9606	Fanconi anemia, complementation group C
TRCN0000083368	CSTVRS 07161016MN Plate 19	B	09	CCGGCCTGGAAATCATAGCCACTATCTCGAGATAGTGGCTATGATTTCCA	NM_000136.1-1179s1c1	1	FANCC	NM_000136	2176	9606	Fanconi anemia, complementation group C
TRCN0000083485	CSTVRS 07161016MN Plate 19	B	10	CCGGGCTGCTGGTTTGAAAGGACAACTCGAGTTGTCCTTTCAAACCAGCA	NM_000091.2-606s1c1	1	COL4A3	NM_000091	1285	9606	collagen, type IV, alpha 3 (Goodpasture antigen)
TRCN0000083486	CSTVRS 07161016MN Plate 19	B	11	CCGGCCAGGTTTAAAGGGCCTCAAACTCGAGTTTGAGGCCCTTTAAACCT	NM_000091.2-3093s1c1	1	COL4A3	NM_000091	1285	9606	collagen, type IV, alpha 3 (Goodpasture antigen)
TRCN0000083487	CSTVRS 07161016MN Plate 19	B	12	CCGGGCGATTTACCACAATGCCATTCTCGAGAATGGCATTGTGGTAAATC	NM_000091.2-4646s1c1	1	COL4A3	NM_000091	1285	9606	collagen, type IV, alpha 3 (Goodpasture antigen)
TRCN0000083757	CSTVRS 07161016MN Plate 19	C	01	CCGGCTCTAACATCATGGCCGATTTCTCGAGAAATCGGCCATGATGTTAG	NM_000078.1-751s1c1	1	CETP	NM_000078	1071	9606	cholesteryl ester transfer protein, plasma
TRCN0000083753	CSTVRS 07161016MN Plate 19	C	02	CCGGCCTGAGATTATCACTCGAGATCTCGAGATCTCGAGTGATAATCTCA	NM_000078.1-1517s1c1	1	CETP	NM_000078	1071	9606	cholesteryl ester transfer protein, plasma
TRCN0000083754	CSTVRS 07161016MN Plate 19	C	03	CCGGCCAGCAACATTCTGTAGCTTACTCGAGTAAGCTACAGAATGTTGCT	NM_000078.1-1243s1c1	1	CETP	NM_000078	1071	9606	cholesteryl ester transfer protein, plasma
TRCN0000107170	CSTVRS 07161016MN Plate 19	C	04	CCGGGCCCTGGACTTGGTACAGTTTCTCGAGAAACTGTACCAAGTCCAGG	NM_006705.2-923s1c1	1	GADD45G	NM_006705	10912	9606	growth arrest and DNA-damage-inducible, gamma
TRCN0000107171	CSTVRS 07161016MN Plate 19	C	05	CCGGCGAGAACGACATCGACATAGTCTCGAGACTATGTCGATGTCGTTCT	NM_006705.2-367s1c1	1	GADD45G	NM_006705	10912	9606	growth arrest and DNA-damage-inducible, gamma
TRCN0000107172	CSTVRS 07161016MN Plate 19	C	06	CCGGCCCGACAATGTGACCTTCTGTCTCGAGACAGAAGGTCACATTGTCG	NM_006705.2-269s1c1	1	GADD45G	NM_006705	10912	9606	growth arrest and DNA-damage-inducible, gamma
TRCN0000107185	CSTVRS 07161016MN Plate 19	C	07	CCGGGTACCCATGAACTCCCAGTTTCTCGAGAAACTGGGAGTTCATGGGT	NM_015675.1-963s1c1	1	GADD45B	NM_015675	4616	9606	growth arrest and DNA-damage-inducible, beta
TRCN0000107186	CSTVRS 07161016MN Plate 19	C	08	CCGGGCAAATCCACTTCACGCTCATCTCGAGATGAGCGTGAAGTGGATTT	NM_015675.1-313s1c1	1	GADD45B	NM_015675	4616	9606	growth arrest and DNA-damage-inducible, beta	Yes	MCH58
TRCN0000107187	CSTVRS 07161016MN Plate 19	C	09	CCGGACATCTCTCTTCAGGAACGCTCTCGAGAGCGTTCCTGAAGAGAGAT	NM_015675.1-564s1c1	1	GADD45B	NM_015675	4616	9606	growth arrest and DNA-damage-inducible, beta
TRCN0000107205	CSTVRS 07161016MN Plate 19	C	10	CCGGCATTACTTGAAAGGCCAGATTCTCGAGAATCTGGCCTTTCAAGTAA	NM_003805.3-854s1c1	1	CRADD	NM_003805	8738	9606	CASP2 and RIPK1 domain containing adaptor with dea	Yes	MCF7
TRCN0000107207	CSTVRS 07161016MN Plate 19	C	11	CCGGGACGGATATCTACCGCTGTAACTCGAGTTACAGCGGTAGATATCCG	NM_003805.3-530s1c1	1	CRADD	NM_003805	8738	9606	CASP2 and RIPK1 domain containing adaptor with dea	Yes	MCF7
TRCN0000107215	CSTVRS 07161016MN Plate 19	C	12	CCGGCCAGATAAGAAACCTGCCCTTCTCGAGAAGGGCAGGTTTCTTATCT	NM_004394.1-1332s1c1	1	DAP	NM_004394	1611	9606	death-associated protein	Yes	A549
TRCN0000107218	CSTVRS 07161016MN Plate 19	D	01	CCGGACCTAAACCCACTGTGTTCATCTCGAGATGAACACAGTGGGTTTAG	NM_004394.1-315s1c1	1	DAP	NM_004394	1611	9606	death-associated protein	Yes	A549
TRCN0000107219	CSTVRS 07161016MN Plate 19	D	02	CCGGGCACATCCAGCAGCCACGCAACTCGAGTTGCGTGGCTGCTGGATGT	NM_004394.1-444s1c1	1	DAP	NM_004394	1611	9606	death-associated protein	Yes	A549
TRCN0000107925	CSTVRS 07161016MN Plate 19	D	03	CCGGCCTGGGTCTCTTGCATTTATACTCGAGTATAAATGCAAGAGACCCA	NM_022362.2-3351s1c1	1	MMS19L	NM_022362	64210	9606	MMS19-like (MET18 homolog, S. cerevisiae)
TRCN0000107926	CSTVRS 07161016MN Plate 19	D	04	CCGGCCAGCGGTTCTTCACAGATAACTCGAGTTATCTGTGAAGAACCGCT	NM_022362.2-2619s1c1	1	MMS19L	NM_022362	64210	9606	MMS19-like (MET18 homolog, S. cerevisiae)
OMIT	CSTVRS 07161016MN Plate 19	D	05
TRCN0000108058	CSTVRS 07161016MN Plate 19	D	06	CCGGCTACGAGATTGGCTTGATGAACTCGAGTTCATCAAGCCAATCTCGT	NM_013399.1-759s1c1	1	C16orf5	NM_013399	29965	9606	chromosome 16 open reading frame 5
TRCN0000108059	CSTVRS 07161016MN Plate 19	D	07	CCGGCCACCACACATGAGTGCAGATCTCGAGATCTGCACTCATGTGTGGT	NM_013399.1-499s1c1	1	C16orf5	NM_013399	29965	9606	chromosome 16 open reading frame 5
TRCN0000108055	CSTVRS 07161016MN Plate 19	D	08	CCGGGCCCTGTCTTTATTTCCTGAACTCGAGTTCAGGAAATAAAGACAGG	NM_013399.1-2001s1c1	1	C16orf5	NM_013399	29965	9606	chromosome 16 open reading frame 5
TRCN0000113916	CSTVRS 07161016MN Plate 19	D	09	CCGGCATTTGCTTCAGAACCCTAAACTCGAGTTTAGGGTTCTGAAGCAAA	NM_006088.5-729s1c1	1	TUBB2C	NM_006088	10383	9606	tubulin, beta 2C	Yes	A549
TRCN0000113918	CSTVRS 07161016MN Plate 19	D	10	CCGGGTGGATGAGCAAATGCTTAATCTCGAGATTAAGCATTTGCTCATCC	NM_006088.5-1078s1c1	1	TUBB2C	NM_006088	10383	9606	tubulin, beta 2C	Yes	A549
TRCN0000113920	CSTVRS 07161016MN Plate 19	D	11	CCGGCGCATCAACGTGTACTACAATCTCGAGATTGTAGTACACGTTGATG	NM_006088.5-238s1c1	1	TUBB2C	NM_006088	10383	9606	tubulin, beta 2C	Yes	A549
TRCN0000115997	CSTVRS 07161016MN Plate 19	D	12	CCGGGCATTGATCCTAGTGTCTTTACTCGAGTAAAGACACTAGGATCAAT	NM_016218.1-3169s1c1	1	POLK	NM_016218	51426	9606	polymerase (DNA directed) kappa	Yes	MCH58
TRCN0000115999	CSTVRS 07161016MN Plate 19	E	01	CCGGGCCATTGCTAAGGAATTGCTACTCGAGTAGCAATTCCTTAGCAATG	NM_016218.1-1628s1c1	1	POLK	NM_016218	51426	9606	polymerase (DNA directed) kappa	Yes	MCH58
TRCN0000116000	CSTVRS 07161016MN Plate 19	E	02	CCGGCCCAAACATACCCTTGATATACTCGAGTATATCAAGGGTATGTTTG	NM_016218.1-2753s1c1	1	POLK	NM_016218	51426	9606	polymerase (DNA directed) kappa	Yes	MCH58
TRCN0000115947	CSTVRS 07161016MN Plate 19	E	03	CCGGGCTGTGTAGTTGCTGTCCTAACTCGAGTTAGGACAGCAACTACACA	NM_198941.1-206s1c1	1	SERINC3	NM_198941	10955	9606	serine incorporator 3	Yes	A549
TRCN0000115948	CSTVRS 07161016MN Plate 19	E	04	CCGGCCCAACCTGATGAGCTTTATTCTCGAGAATAAAGCTCATCAGGTTG	NM_198941.1-1023s1c1	1	SERINC3	NM_198941	10955	9606	serine incorporator 3	Yes	A549
TRCN0000115949	CSTVRS 07161016MN Plate 19	E	05	CCGGCCAACCTGATGAGCTTTATTACTCGAGTAATAAAGCTCATCAGGTT	NM_198941.1-1024s1c1	1	SERINC3	NM_198941	10955	9606	serine incorporator 3	Yes	A549
TRCN0000117432	CSTVRS 07161016MN Plate 19	E	06	CCGGTCACTGTGAATGCGTGACAATCTCGAGATTGTCACGCATTCACAGT	NM_004632.2-1458s1c1	1	DAP3	NM_004632	7818	9606	death associated protein 3	Yes	A3
TRCN0000117433	CSTVRS 07161016MN Plate 19	E	07	CCGGCCCGAGGAATTAGCACTTGTTCTCGAGAACAAGTGCTAATTCCTCG	NM_004632.2-950s1c1	1	DAP3	NM_004632	7818	9606	death associated protein 3	Yes	A549
TRCN0000117435	CSTVRS 07161016MN Plate 19	E	08	CCGGGCTTGCCTGATGGTAAGGAAACTCGAGTTTCCTTACCATCAGGCAA	NM_004632.2-389s1c1	1	DAP3	NM_004632	7818	9606	death associated protein 3	Yes	A3
TRCN0000117988	CSTVRS 07161016MN Plate 19	E	09	CCGGCCATGCGGTGTTCTCTTTAATCTCGAGATTAAAGAGAACACCGCAT	NM_002371.2-482s1c1	1	MAL	NM_002371	4118	9606	mal, T-cell differentiation protein
TRCN0000117989	CSTVRS 07161016MN Plate 19	E	10	CCGGACCTTGATCATCCTGTACATACTCGAGTATGTACAGGATGATCAAG	NM_002371.2-261s1c1	1	MAL	NM_002371	4118	9606	mal, T-cell differentiation protein
TRCN0000117990	CSTVRS 07161016MN Plate 19	E	11	CCGGCGGTGTTCTCTTTAATCAGATCTCGAGATCTGATTAAAGAGAACAC	NM_002371.2-487s1c1	1	MAL	NM_002371	4118	9606	mal, T-cell differentiation protein
TRCN0000118062	CSTVRS 07161016MN Plate 19	E	12	CCGGGCCTCTATCATAGTCAGCAATCTCGAGATTGCTGACTATGATAGAG	NM_002066.1-534s1c1	1	GML	NM_002066	2765	9606	GPI anchored molecule like protein
TRCN0000118063	CSTVRS 07161016MN Plate 19	F	01	CCGGCGTATCATATTAGGCGCTGTACTCGAGTACAGCGCCTAATATGATA	NM_002066.1-235s1c1	1	GML	NM_002066	2765	9606	GPI anchored molecule like protein
TRCN0000118064	CSTVRS 07161016MN Plate 19	F	02	CCGGCGCATAAATTCTCGTGAACTACTCGAGTAGTTCACGAGAATTTATG	NM_002066.1-270s1c1	1	GML	NM_002066	2765	9606	GPI anchored molecule like protein
TRCN0000118306	CSTVRS 07161016MN Plate 19	F	03	CCGGCTTCGAGAAGACCAAGCGACTCTCGAGAGTCGCTTGGTCTTCTCGA	NM_006427.2-151s1c1	1	SIVA	NM_006427	10572	9606	CD27-binding (Siva) protein
TRCN0000118302	CSTVRS 07161016MN Plate 19	F	04	CCGGTGCAGTGACATGTACGAGAAACTCGAGTTTCTCGTACATGTCACTG	NM_006427.2-509s1c1	1	SIVA	NM_006427	10572	9606	CD27-binding (Siva) protein
TRCN0000118303	CSTVRS 07161016MN Plate 19	F	05	CCGGCGTGGGCAGATGCTGATTGGACTCGAGTCCAATCAGCATCTGCCCA	NM_006427.2-284s1c1	1	SIVA	NM_006427	10572	9606	CD27-binding (Siva) protein
TRCN0000118821	CSTVRS 07161016MN Plate 19	F	06	CCGGGATATGCCAGAGGAACCTGATCTCGAGATCAGGTTCCTCTGGCATA	NM_021922.1-461s1c1	1	FANCE	NM_021922	2178	9606	Fanconi anemia, complementation group E
TRCN0000118817	CSTVRS 07161016MN Plate 19	F	07	CCGGCCTGAGAAGTTCAGTGTCTTACTCGAGTAAGACACTGAACTTCTCA	NM_021922.1-1581s1c1	1	FANCE	NM_021922	2178	9606	Fanconi anemia, complementation group E
TRCN0000118818	CSTVRS 07161016MN Plate 19	F	08	CCGGCCCGAACATAAGTCACTGGAACTCGAGTTCCAGTGACTTATGTTCG	NM_021922.1-885s1c1	1	FANCE	NM_021922	2178	9606	Fanconi anemia, complementation group E
TRCN0000118983	CSTVRS 07161016MN Plate 19	F	09	CCGGGCACAGGAAATGAGGATATTACTCGAGTAATATCCTCATTTCCTGT	NM_000135.1-3063s1c1	1	FANCA	NM_000135	2175	9606	Fanconi anemia, complementation group A	Yes	A549
TRCN0000118985	CSTVRS 07161016MN Plate 19	F	10	CCGGCAGAGTTCTTTGTTGCTTGAACTCGAGTTCAAGCAACAAAGAACTC	NM_000135.1-551s1c1	1	FANCA	NM_000135	2175	9606	Fanconi anemia, complementation group A	Yes	A549
TRCN0000118982	CSTVRS 07161016MN Plate 19	F	11	CCGGGCCGACCTCAAGGTTTCTATACTCGAGTATAGAAACCTTGAGGTCG	NM_000135.1-1586s1c1	1	FANCA	NM_000135	2175	9606	Fanconi anemia, complementation group A	Yes	A549
TRCN0000121068	CSTVRS 07161016MN Plate 19	F	12	CCGGGCCACAAAGCAGTGAATTTATCTCGAGATAAATTCACTGCTTTGTG	NM_005228.3-3849s1c1	1	EGFR	NM_005228	1956	9606	epidermal growth factor receptor (erythroblastic l	Yes	A549
TRCN0000121133	CSTVRS 07161016MN Plate 19	G	01	CCGGGCGGTGTCCAATAACTACATTCTCGAGAATGTAGTTATTGGACACC	NM_000875.2-532s1c1	1	IGF1R	NM_000875	3480	9606	insulin-like growth factor 1 receptor	Yes	MCF7
TRCN0000121075	CSTVRS 07161016MN Plate 19	G	02	CCGGGTTCTTTACTTCTGGCTATATCTCGAGATATAGCCAGAAGTAAAGA	NM_005030.3-962s1c1	1	PLK1	NM_005030	5347	9606	polo-like kinase 1 (Drosophila)	Yes	MCF7
TRCN0000121207	CSTVRS 07161016MN Plate 19	G	03	CCGGCCCAGGAGAGAATGAAGCAAACTCGAGTTTGCTTCATTCTCTCCTG	NM_005607.3-4258s1c1	1	PTK2	NM_005607	5747	9606	PTK2 protein tyrosine kinase 2	Yes	A549
TRCN0000121279	CSTVRS 07161016MN Plate 19	G	04	CCGGCCTCAGTTCGGTGAAGGAAATCTCGAGATTTCCTTCACCGAACTGA	NM_005157.3-3354s1c1	1	ABL1	NM_005157	25	9606	v-abl Abelson murine leukemia viral oncogene homol	Yes	A549
TRCN0000121329	CSTVRS 07161016MN Plate 19	G	05	CCGGCAGCATGTCAAGATCACAGATCTCGAGATCTGTGATCTTGACATGC	NM_005228.3-2791s1c1	1	EGFR	NM_005228	1956	9606	epidermal growth factor receptor (erythroblastic l	Yes	A549
TRCN0000121324	CSTVRS 07161016MN Plate 19	G	06	CCGGGCTCATCTTGTGCCCACTGATCTCGAGATCAGTGGGCACAAGATGA	NM_005030.3-1673s1c1	1	PLK1	NM_005030	5347	9606	polo-like kinase 1 (Drosophila)	Yes	MCF7
TRCN0000121325	CSTVRS 07161016MN Plate 19	G	07	CCGGCCCGAGGTGCTGAGCAAGAAACTCGAGTTTCTTGCTCAGCACCTCG	NM_005030.3-711s1c1	1	PLK1	NM_005030	5347	9606	polo-like kinase 1 (Drosophila)	Yes	MCF7
TRCN0000121318	CSTVRS 07161016MN Plate 19	G	08	CCGGCCGATTGGAAACCAACATATACTCGAGTATATGTTGGTTTCCAATC	NM_005607.3-2779s1c1	1	PTK2	NM_005607	5747	9606	PTK2 protein tyrosine kinase 2	Yes	A549
TRCN0000123325	CSTVRS 07161016MN Plate 19	G	09	CCGGCGTGAAGTACACCCAGACCTTCTCGAGAAGGTCTGGGTGTACTTCA	NM_022121.2-500s1c1	1	PERP	NM_022121	64065	9606	PERP, TP53 apoptosis effector	Yes	A549
TRCN0000123326	CSTVRS 07161016MN Plate 19	G	10	CCGGCCAGATCATCTCCCTGGTAATCTCGAGATTACCAGGGAGATGATCT	NM_022121.2-473s1c1	1	PERP	NM_022121	64065	9606	PERP, TP53 apoptosis effector	Yes	A549
TRCN0000123327	CSTVRS 07161016MN Plate 19	G	11	CCGGCCTGCTGTCACTTACATCTATCTCGAGATAGATGTAAGTGACAGCA	NM_022121.2-537s1c1	1	PERP	NM_022121	64065	9606	PERP, TP53 apoptosis effector	Yes	A549
TRCN0000136266	CSTVRS 07161016MN Plate 19	G	12	CCGGGCATCATCAAGGATAACTGAACTCGAGTTCAGTTATCCTTGATGAT	NM_014881.2-3964s1c1	1	DCLRE1A	NM_014881	9937	9606	DNA cross-link repair 1A (PSO2 homolog, S. cerevis
TRCN0000136553	CSTVRS 07161016MN Plate 19	H	01	CCGGCCCAAAGATACGTCCAGTTTACTCGAGTAAACTGGACGTATCTTTG	NM_014881.2-999s1c1	1	DCLRE1A	NM_014881	9937	9606	DNA cross-link repair 1A (PSO2 homolog, S. cerevis	Yes	293T/17
TRCN0000135801	CSTVRS 07161016MN Plate 19	H	02	CCGGCGAGGATTCAGTAGTAGTTAACTCGAGTTAACTACTACTGAATCCT	NM_014881.2-3799s1c1	1	DCLRE1A	NM_014881	9937	9606	DNA cross-link repair 1A (PSO2 homolog, S. cerevis	Yes	293T/17
TRCN0000136651	CSTVRS 07161016MN Plate 19	H	03	CCGGGTCTTTAATAGGCCCAGGATACTCGAGTATCCTGGGCCTATTAAAG	NM_016037.1-562s1c1	1	UTP11L	NM_016037	51118	9606	UTP11-like, U3 small nucleolar ribonucleoprotein,	Yes	A549
TRCN0000136578	CSTVRS 07161016MN Plate 19	H	04	CCGGCCCAGAACAACTAAAGCTGATCTCGAGATCAGCTTTAGTTGTTCTG	NM_016037.1-339s1c1	1	UTP11L	NM_016037	51118	9606	UTP11-like, U3 small nucleolar ribonucleoprotein,	Yes	A549
TRCN0000130160	CSTVRS 07161016MN Plate 19	H	05	CCGGCCATGCAAACTGTTCCTGTTTCTCGAGAAACAGGAACAGTTTGCAT	NM_033285.2-4095s1c1	1	TP53INP1	NM_033285	94241	9606	tumor protein p53 inducible nuclear protein 1
TRCN0000128518	CSTVRS 07161016MN Plate 19	H	06	CCGGCCTCTTAACAGAAATAGCCTTCTCGAGAAGGCTATTTCTGTTAAGA	NM_033285.2-963s1c1	1	TP53INP1	NM_033285	94241	9606	tumor protein p53 inducible nuclear protein 1	Yes	A549
TRCN0000143937	CSTVRS 07161016MN Plate 19	H	07	CCGGCGAAGCAAATCCTCAGTATTTCTCGAGAAATACTGAGGATTTGCTT	NM_019604.1-816s1c1	1	CRTAM	NM_019604	56253	9606	cytotoxic and regulatory T cell molecule
TRCN0000141315	CSTVRS 07161016MN Plate 19	H	08	CCGGCCTAACGTAACCCTGCAAGATCTCGAGATCTTGCAGGGTTACGTTA	NM_019604.1-256s1c1	1	CRTAM	NM_019604	56253	9606	cytotoxic and regulatory T cell molecule
TRCN0000145001	CSTVRS 07161016MN Plate 19	H	09	CCGGGCTTCAGTTATCAGAAAGCAACTCGAGTTGCTTTCTGATAACTGAA	NM_019604.1-373s1c1	1	CRTAM	NM_019604	56253	9606	cytotoxic and regulatory T cell molecule
TRCN0000138965	CSTVRS 07161016MN Plate 19	H	10	CCGGCCGATTCACCTTTGACGTGTACTCGAGTACACGTCAAAGGTGAATC	NM_014430.1-1576s1c1	1	CIDEB	NM_014430	27141	9606	cell death-inducing DFFA-like effector b
TRCN0000140001	CSTVRS 07161016MN Plate 19	H	11	CCGGGCCTCACATCCCAAGTCTATACTCGAGTATAGACTTGGGATGTGAG	NM_014430.1-2000s1c1	1	CIDEB	NM_014430	27141	9606	cell death-inducing DFFA-like effector b
TRCN0000139674	CSTVRS 07161016MN Plate 19	H	12	CCGGCTACTGCTGAATGGAGTGCTACTCGAGTAGCACTCCATTCAGCAGT	NM_014430.1-1379s1c1	1	CIDEB	NM_014430	27141	9606	cell death-inducing DFFA-like effector b
TRCN0000122589	CSTVRS 07161016MN Plate 20	A	01	CCGGCGGGATGAAATTAACCTGCATCTCGAGATGCAGGTTAATTTCATCC	NM_138818.2-389s1c1	1	C9orf65	NM_138818	158471	9606	chromosome 9 open reading frame 65	Yes	MCH58
TRCN0000144868	CSTVRS 07161016MN Plate 20	A	02	CCGGGCTCAGGGTTTAAGTATTGAACTCGAGTTCAATACTTAAACCCTGA	NM_138818.2-779s1c1	1	C9orf65	NM_138818	158471	9606	chromosome 9 open reading frame 65	Yes	MCH58
TRCN0000145282	CSTVRS 07161016MN Plate 20	A	03	CCGGGCAGGTTATTATTTGGGTGAACTCGAGTTCACCCAAATAATAACCT	NM_138818.2-1020s1c1	1	C9orf65	NM_138818	158471	9606	chromosome 9 open reading frame 65
TRCN0000122589	CSTVRS 07161016MN Plate 20	A	04	CCGGCGGGATGAAATTAACCTGCATCTCGAGATGCAGGTTAATTTCATCC	NM_138818.2-389s1c1	1	C9orf65	NM_138818	158471	9606	chromosome 9 open reading frame 65	Yes	MCH58
TRCN0000140030	CSTVRS 07161016MN Plate 20	A	05	CCGGGCCCGAATGGAAACCTCATTACTCGAGTAATGAGGTTTCCATTCGG	NM_005862.1-1776s1c1	1	STAG1	NM_005862	10274	9606	stromal antigen 1	Yes	A549
TRCN0000143482	CSTVRS 07161016MN Plate 20	A	06	CCGGGCACTCGGATTGAAGATGAATCTCGAGATTCATCTTCAATCCGAGT	NM_152405.1-872s1c1	1	JMY	NM_152405	133746	9606	junction-mediating and regulatory protein	Yes	A549
TRCN0000139532	CSTVRS 07161016MN Plate 20	A	07	CCGGCCTTCACACTTCTACCCGATACTCGAGTATCGGGTAGAAGTGTGAA	NM_152405.1-1787s1c1	1	JMY	NM_152405	133746	9606	junction-mediating and regulatory protein	Yes	A549
TRCN0000148107	CSTVRS 07161016MN Plate 20	A	08	CCGGGCAAGATATGGACAACTAAGTCTCGAGACTTAGTTGTCCATATCTT	NM_004708.2-296s1c1	1	PDCD5	NM_004708	9141	9606	programmed cell death 5	Yes	A549
TRCN0000148449	CSTVRS 07161016MN Plate 20	A	09	CCGGCAGTATCTTAGCCCAAGTTCTCTCGAGAGAACTTGGGCTAAGATAC	NM_004708.2-187s1c1	1	PDCD5	NM_004708	9141	9606	programmed cell death 5	Yes	A549
TRCN0000147622	CSTVRS 07161016MN Plate 20	A	10	CCGGGCAGAAATGAGAAACAGTATCCTCGAGGATACTGTTTCTCATTTCT	NM_004708.2-173s1c1	1	PDCD5	NM_004708	9141	9606	programmed cell death 5	Yes	A549
TRCN0000158390	CSTVRS 07161016MN Plate 20	A	11	CCGGCCATATCCATCTGCAGGAACACTCGAGTGTTCCTGCAGATGGATAT	NM_002286.4-1348s1c1	1	LAG3	NM_002286	3902	9606	lymphocyte-activation gene 3
TRCN0000157983	CSTVRS 07161016MN Plate 20	A	12	CCGGCTGGAGACAATGGCGACTTTACTCGAGTAAAGTCGCCATTGTCTCC	NM_002286.4-1278s1c1	1	LAG3	NM_002286	3902	9606	lymphocyte-activation gene 3
TRCN0000156336	CSTVRS 07161016MN Plate 20	B	01	CCGGCTTTGTGAGGTGACTCCAGTACTCGAGTACTGGAGTCACCTCACAA	NM_002286.4-1451s1c1	1	LAG3	NM_002286	3902	9606	lymphocyte-activation gene 3
TRCN0000153659	CSTVRS 07161016MN Plate 20	B	02	CCGGCCTACCCTGAAGTTATGCTTTCTCGAGAAAGCATAACTTCAGGGTA	NM_005707.1-1630s1c1	1	PDCD7	NM_005707	10081	9606	programmed cell death 7	Yes	A549
TRCN0000150624	CSTVRS 07161016MN Plate 20	B	03	CCGGGAAACGTGAAATTGAGTCCAACTCGAGTTGGACTCAATTTCACGTT	NM_005707.1-1264s1c1	1	PDCD7	NM_005707	10081	9606	programmed cell death 7	Yes	A549
TRCN0000150873	CSTVRS 07161016MN Plate 20	B	04	CCGGGTTATGCTAGAAGGAGAACAACTCGAGTTGTTCTCCTTCTAGCATA	NM_005707.1-1178s1c1	1	PDCD7	NM_005707	10081	9606	programmed cell death 7	Yes	A549
TRCN0000150777	CSTVRS 07161016MN Plate 20	B	05	CCGGGCATGAACCTGATGAATGAATCTCGAGATTCATTCATCAGGTTCAT	NM_003287.1-395s1c1	1	TPD52L1	NM_003287	7164	9606	tumor protein D52-like 1	Yes	A549
TRCN0000156431	CSTVRS 07161016MN Plate 20	B	06	CCGGCATGAGTTACTCCATTCGCCACTCGAGTGGCGAATGGAGTAACTCA	NM_003287.1-561s1c1	1	TPD52L1	NM_003287	7164	9606	tumor protein D52-like 1	Yes	A549
TRCN0000155521	CSTVRS 07161016MN Plate 20	B	07	CCGGGCAGAGTTAGTTCAGCTAGAACTCGAGTTCTAGCTGAACTAACTCT	NM_003287.1-301s1c1	1	TPD52L1	NM_003287	7164	9606	tumor protein D52-like 1	Yes	A549
TRCN0000157482	CSTVRS 07161016MN Plate 20	B	08	CCGGGCTGAGGTCTAGGGACAATAACTCGAGTTATTGTCCCTAGACCTCA	NM_004881.2-1327s1c1	1	TP53I3	NM_004881	9540	9606	tumor protein p53 inducible protein 3
TRCN0000155888	CSTVRS 07161016MN Plate 20	B	09	CCGGCTCTGAAGCAACGCTGAAATTCTCGAGAATTTCAGCGTTGCTTCAG	NM_004881.2-1123s1c1	1	TP53I3	NM_004881	9540	9606	tumor protein p53 inducible protein 3
TRCN0000157726	CSTVRS 07161016MN Plate 20	B	10	CCGGCTTGTGGGAAATGTTCAGGCTCTCGAGAGCCTGAACATTTCCCACA	NM_004881.2-932s1c1	1	TP53I3	NM_004881	9540	9606	tumor protein p53 inducible protein 3
TRCN0000150555	CSTVRS 07161016MN Plate 20	B	11	CCGGGCATTGTTGTTGTTGCTGTTTCTCGAGAAACAGCAACAACAACAAT	NM_021127.1-733s1c1	1	PMAIP1	NM_021127	5366	9606	phorbol-12-myristate-13-acetate-induced protein 1	Yes	293T/17
TRCN0000154368	CSTVRS 07161016MN Plate 20	B	12	CCGGCGTTTCCTATTGGGCCTGTTACTCGAGTAACAGGCCCAATAGGAAA	NM_014922.3-2563s1c1	1	NALP1	NM_014922	22861	9606	NACHT, leucine rich repeat and PYD (pyrin domain)	Yes	293T/17
TRCN0000154606	CSTVRS 07161016MN Plate 20	C	01	CCGGGATACCCAAGAACCTCGCATACTCGAGTATGCGAGGTTCTTGGGTA	NM_014922.3-1516s1c1	1	NALP1	NM_014922	22861	9606	NACHT, leucine rich repeat and PYD (pyrin domain)
TRCN0000155891	CSTVRS 07161016MN Plate 20	C	02	CCGGCTCATCTTCAGCAGACGGAAACTCGAGTTTCCGTCTGCTGAAGATG	NM_014922.3-3493s1c1	1	NALP1	NM_014922	22861	9606	NACHT, leucine rich repeat and PYD (pyrin domain)
TRCN0000150561	CSTVRS 07161016MN Plate 20	C	03	CCGGGAGCCGTAAGACAAATGTATACTCGAGTATACATTTGTCTTACGGC	NM_032998.1-1345s1c1	1	DEDD	NM_032998	9191	9606	death effector domain containing	Yes	A549
TRCN0000152702	CSTVRS 07161016MN Plate 20	C	04	CCGGGAGGAGACATCAATTCGCTATCTCGAGATAGCGAATTGATGTCTCC	NM_032998.1-493s1c1	1	DEDD	NM_032998	9191	9606	death effector domain containing	Yes	A549
TRCN0000153525	CSTVRS 07161016MN Plate 20	C	05	CCGGGCCACCCTCTTCCAAATTATACTCGAGTATAATTTGGAAGAGGGTG	NM_032998.1-1558s1c1	1	DEDD	NM_032998	9191	9606	death effector domain containing	Yes	A549
TRCN0000194861	CSTVRS 07161016MN Plate 20	C	06	CCGGCCAAGGTCTATGATATGCTTACTCGAGTAAGCATATCATAGACCTT	NM_000051.3-4332s1c1	1	ATM	NM_000051	472	9606	ataxia telangiectasia mutated (includes complement	Yes	MCF7
TRCN0000195513	CSTVRS 07161016MN Plate 20	C	07	CCGGCAGAACCTTCTGAAGTGTAACCTCGAGGTTACACTTCAGAAGGTTC	NM_004935.2-851s1c1	1	CDK5	NM_004935	1020	9606	cyclin-dependent kinase 5	Yes	MCF7
TRCN0000194974	CSTVRS 07161016MN Plate 20	C	08	CCGGCCTGAGATTGTAAAGTCATTCCTCGAGGAATGACTTTACAATCTCA	NM_004935.2-359s1c1	1	CDK5	NM_004935	1020	9606	cyclin-dependent kinase 5	Yes	MCF7
TRCN0000195517	CSTVRS 07161016MN Plate 20	C	09	CCGGCCCATATCTGGAGCAGTATTACTCGAGTAATACTGCTCCAGATATG	NM_138957.2-1170s1c1	1	MAPK1	NM_138957	5594	9606	mitogen-activated protein kinase 1	Yes	A-431
TRCN0000199899	CSTVRS 07161016MN Plate 20	C	10	CCGGGATGTGCCCTTCTCGTAAAGTCTCGAGACTTTACGAGAAGGGCACA	NM_007181.4-1556s1c1	1	MAP4K1	NM_007181	11184	9606	mitogen-activated protein kinase kinase kinase kin	Yes	A3
TRCN0000199759	CSTVRS 07161016MN Plate 20	C	11	CCGGGCCTACCATGGGAGTTATCTCCTCGAGGAGATAACTCCCATGGTAG	NM_007181.4-334s1c1	1	MAP4K1	NM_007181	11184	9606	mitogen-activated protein kinase kinase kinase kin	Yes	A3
TRCN0000196951	CSTVRS 07161016MN Plate 20	C	12	CCGGGCACAATCCATGAACAGCATTCTCGAGAATGCTGTTCATGGATTGT	NM_006218.2-3455s1c1	1	PIK3CA	NM_006218	5290	9606	phosphoinositide-3-kinase, catalytic, alpha polype	Yes	MCF7
TRCN0000196582	CSTVRS 07161016MN Plate 20	D	01	CCGGGCATTAGAATTTACAGCAAGACTCGAGTCTTGCTGTAAATTCTAAT	NM_006218.2-3471s1c1	1	PIK3CA	NM_006218	5290	9606	phosphoinositide-3-kinase, catalytic, alpha polype	Yes	MCF7
TRCN0000196795	CSTVRS 07161016MN Plate 20	D	02	CCGGGAATTGGAGATCGTCACAATACTCGAGTATTGTGACGATCTCCAAT	NM_006218.2-2892s1c1	1	PIK3CA	NM_006218	5290	9606	phosphoinositide-3-kinase, catalytic, alpha polype	Yes	MCF7
TRCN0000196759	CSTVRS 07161016MN Plate 20	D	03	CCGGGATTGCCTGCTTAGATGATAACTCGAGTTATCATCTAAGCAGGCAA	NM_139069.1-1476s1c1	1	MAPK9	NM_139069	5601	9606	mitogen-activated protein kinase 9	Yes	A549
TRCN0000196315	CSTVRS 07161016MN Plate 20	D	04	CCGGGCTTCTGAAGTTATCTCTTAACTCGAGTTAAGAGATAACTTCAGAA	NM_139069.1-1740s1c1	1	MAPK9	NM_139069	5601	9606	mitogen-activated protein kinase 9	Yes	A549
TRCN0000196281	CSTVRS 07161016MN Plate 20	D	05	CCGGGCTGGTATAATTCATAGAGATCTCGAGATCTCTATGAATTATACCA	NM_139069.1-482s1c1	1	MAPK9	NM_139069	5601	9606	mitogen-activated protein kinase 9	Yes	A549
TRCN0000195646	CSTVRS 07161016MN Plate 20	D	06	CCGGCCAACACTCTCTACCGAAGATCTCGAGATCTTCGGTAGAGAGTGTT	NM_002880.2-2220s1c1	1	RAF1	NM_002880	5894	9606	v-raf-1 murine leukemia viral oncogene homolog 1	Yes	MCF7
TRCN0000196521	CSTVRS 07161016MN Plate 20	D	07	CCGGGTAGTCCAACTTCACAAATTGCTCGAGCAATTTGTGAAGTTGGACT	NM_005465.3-437s1c1	1	AKT3	NM_005465	10000	9606	v-akt murine thymoma viral oncogene homolog 3 (pro	Yes	293T/17
TRCN0000197265	CSTVRS 07161016MN Plate 20	D	08	CCGGGATGTGGATTTACCTTATCCCCTCGAGGGGATAAGGTAAATCCACA	NM_005465.3-211s1c1	1	AKT3	NM_005465	10000	9606	v-akt murine thymoma viral oncogene homolog 3 (pro	Yes	293T/17
TRCN0000196963	CSTVRS 07161016MN Plate 20	D	09	CCGGGCAAGGGCTTGAGTTCATTCACTCGAGTGAATGAACTCAAGCCCTT	NM_013355.3-2745s1c1	1	PKN3	NM_013355	29941	9606	protein kinase N3	Yes	A549
TRCN0000195381	CSTVRS 07161016MN Plate 20	D	10	CCGGCCTGTCAGATCCCTACGTAAACTCGAGTTTACGTAGGGATCTGACA	NM_002738.5-745s1c1	1	PRKCB1	NM_002738	5579	9606	protein kinase C, beta 1	Yes	A3
TRCN0000196841	CSTVRS 07161016MN Plate 20	D	11	CCGGGACGACCTGCTTTGATTTAACCTCGAGGTTAAATCAAAGCAGGTCG	NM_002738.5-3108s1c1	1	PRKCB1	NM_002738	5579	9606	protein kinase C, beta 1	Yes	A3
TRCN0000195500	CSTVRS 07161016MN Plate 20	D	12	CCGGCCCTAAACCATGGTTCTAAACCTCGAGGTTTAGAACCATGGTTTAG	NM_002576.3-456s1c1	1	PAK1	NM_002576	5058	9606	p21/Cdc42/Rac1-activated kinase 1 (STE20 homolog,	Yes	MCF7
TRCN0000199394	CSTVRS 07161016MN Plate 20	E	01	CCGGCCAGAGGTTGTGACACGAAAGCTCGAGCTTTCGTGTCACAACCTCT	NM_002576.3-1655s1c1	1	PAK1	NM_002576	5058	9606	p21/Cdc42/Rac1-activated kinase 1 (STE20 homolog,	Yes	MCF7
TRCN0000196786	CSTVRS 07161016MN Plate 20	E	02	CCGGGAAACTCTTCTTCCACTATAACTCGAGTTATAGTGGAAGAAGAGTT	NM_000208.1-1459s1c1	1	INSR	NM_000208	3643	9606	insulin receptor	Yes	MCF7
TRCN0000199654	CSTVRS 07161016MN Plate 20	E	03	CCGGGCGAGGCTGTTAACCCTTACTCTCGAGAGTAAGGGTTAACAGCCTC	NM_006257.2-140s1c1	1	PRKCQ	NM_006257	5588	9606	protein kinase C, theta	Yes	A3
TRCN0000196310	CSTVRS 07161016MN Plate 20	E	04	CCGGGATGTTGGTTTAAAGCGATTTCTCGAGAAATCGCTTTAAACCAACA	NM_005607.3-817s1c1	1	PTK2	NM_005607	5747	9606	PTK2 protein tyrosine kinase 2	Yes	A549
TRCN0000195241	CSTVRS 07161016MN Plate 20	E	05	CCGGCATTCAAGGATGGAACATTACCTCGAGGTAATGTTCCATCCTTGAA	NM_004103.3-1455s1c1	1	PTK2B	NM_004103	2185	9606	PTK2B protein tyrosine kinase 2 beta	Yes	A3
TRCN0000199334	CSTVRS 07161016MN Plate 20	E	06	CCGGCGTATCCTCAAGGTCTGCTTCCTCGAGGAAGCAGACCTTGAGGATA	NM_004103.3-763s1c1	1	PTK2B	NM_004103	2185	9606	PTK2B protein tyrosine kinase 2 beta	Yes	A3
TRCN0000199854	CSTVRS 07161016MN Plate 20	E	07	CCGGGCCACTGGTTTCAGGATACTCCTCGAGGAGTATCCTGAAACCAGTG	NM_016440.3-1895s1c1	1	VRK3	NM_016440	51231	9606	vaccinia related kinase 3	Yes	MCF7
TRCN0000197012	CSTVRS 07161016MN Plate 20	E	08	CCGGGAGGCGAGAAACTAGACAAAGCTCGAGCTTTGTCTAGTTTCTCGCC	NM_002759.1-1580s1c1	1	EIF2AK2	NM_002759	5610	9606	eukaryotic translation initiation factor 2-alpha k	Yes	A549
TRCN0000196400	CSTVRS 07161016MN Plate 20	E	09	CCGGGCTGAACTTCTTCATGTATGTCTCGAGACATACATGAAGAAGTTCA	NM_002759.1-1870s1c1	1	EIF2AK2	NM_002759	5610	9606	eukaryotic translation initiation factor 2-alpha k	Yes	A549
TRCN0000195052	CSTVRS 07161016MN Plate 20	E	10	CCGGCAGTTTCACCAGGTGAAATTTCTCGAGAAATTTCACCTGGTGAAAC	NM_004579.2-1083s1c1	1	MAP4K2	NM_004579	5871	9606	mitogen-activated protein kinase kinase kinase kin	Yes	MCF7
TRCN0000196641	CSTVRS 07161016MN Plate 20	E	11	CCGGGATGTCAAACTGGCTGACTTTCTCGAGAAAGTCAGCCAGTTTGACA	NM_004579.2-537s1c1	1	MAP4K2	NM_004579	5871	9606	mitogen-activated protein kinase kinase kinase kin	Yes	MCF7
TRCN0000196562	CSTVRS 07161016MN Plate 20	E	12	CCGGGCAATCTTATTGCACACTGTTCTCGAGAACAGTGTGCAATAAGATT	NM_005627.2-1478s1c1	1	SGK	NM_005627	6446	9606	serum/glucocorticoid regulated kinase	Yes	A549
TRCN0000194957	CSTVRS 07161016MN Plate 20	F	01	CCGGCTGGAAGCTTAGCAATCTTATCTCGAGATAAGATTGCTAAGCTTCC	NM_005627.2-1467s1c1	1	SGK	NM_005627	6446	9606	serum/glucocorticoid regulated kinase	Yes	A549
TRCN0000195085	CSTVRS 07161016MN Plate 20	F	02	CCGGCCTGTAAGATTGCTTGTCTTTCTCGAGAAAGACAAGCAATCTTACA	NM_003618.2-3525s1c1	1	MAP4K3	NM_003618	8491	9606	mitogen-activated protein kinase kinase kinase kin	Yes	A549
TRCN0000196370	CSTVRS 07161016MN Plate 20	F	03	CCGGGACAGAAATGTGGCCATTAAGCTCGAGCTTAATGGCCACATTTCTG	NM_138982.1-326s1c1	1	MAPK10	NM_138982	5602	9606	mitogen-activated protein kinase 10
TRCN0000196303	CSTVRS 07161016MN Plate 20	F	04	CCGGGAATTAGACCATGAGCGAATGCTCGAGCATTCGCTCATGGTCTAAT	NM_138982.1-545s1c1	1	MAPK10	NM_138982	5602	9606	mitogen-activated protein kinase 10	Yes	A3
TRCN0000200006	CSTVRS 07161016MN Plate 20	F	05	CCGGCGGAACAGATTCTGGTGTCTTCTCGAGAAGACACCAGAATCTGTTC	NM_003804.3-3260s1c1	1	RIPK1	NM_003804	8737	9606	receptor (TNFRSF)-interacting serine-threonine kin	Yes	A549
TRCN0000199741	CSTVRS 07161016MN Plate 20	F	06	CCGGGACGCCTCACTTAGTGGATAACTCGAGTTATCCACTAAGTGAGGCG	NM_003804.3-2045s1c1	1	RIPK1	NM_003804	8737	9606	receptor (TNFRSF)-interacting serine-threonine kin	Yes	A549
TRCN0000197225	CSTVRS 07161016MN Plate 20	F	07	CCGGGCCACAGTTTAGCGGAAAGAACTCGAGTTCTTTCCGCTAAACTGTG	XM_042066.11-2708s1c1	1	MAP3K1	XM_042066	4214	9606	mitogen-activated protein kinase kinase kinase 1	Yes	A549
TRCN0000196318	CSTVRS 07161016MN Plate 20	F	08	CCGGGATGTGGCTCTTCGTTGTTTACTCGAGTAAACAACGAAGAGCCACA	XM_042066.11-5155s1c1	1	MAP3K1	XM_042066	4214	9606	mitogen-activated protein kinase kinase kinase 1	Yes	A549
TRCN0000196921	CSTVRS 07161016MN Plate 20	F	09	CCGGGCCTTCAGAAGCCAACTAACTCTCGAGAGTTAGTTGGCTTCTGAAG	NM_005026.2-4646s1c1	1	PIK3CD	NM_005026	5293	9606	phosphoinositide-3-kinase, catalytic, delta polype	Yes	A3
TRCN0000200007	CSTVRS 07161016MN Plate 20	F	10	CCGGCGTAGGCTCCTTCGCCATCAACTCGAGTTGATGGCGAAGGAGCCTA	NM_005026.2-1968s1c1	1	PIK3CD	NM_005026	5293	9606	phosphoinositide-3-kinase, catalytic, delta polype	Yes	A3
TRCN0000196416	CSTVRS 07161016MN Plate 20	F	11	CCGGGATCTTTCTCTCTGACTATACCTCGAGGTATAGTCAGAGAGAAAGA	NM_005026.2-4536s1c1	1	PIK3CD	NM_005026	5293	9606	phosphoinositide-3-kinase, catalytic, delta polype	Yes	A549
TRCN0000195574	CSTVRS 07161016MN Plate 20	F	12	CCGGCAATGTCCAGTGCTAGGATTACTCGAGTAATCCTAGCACTGGACAT	NM_002649.2-3803s1c1	1	PIK3CG	NM_002649	5294	9606	phosphoinositide-3-kinase, catalytic, gamma polype	Yes	A3
TRCN0000199330	CSTVRS 07161016MN Plate 20	G	01	CCGGCTCCAGATCTACTGCGGTAAACTCGAGTTTACCGCAGTAGATCTGG	NM_002649.2-1601s1c1	1	PIK3CG	NM_002649	5294	9606	phosphoinositide-3-kinase, catalytic, gamma polype	Yes	A3
TRCN0000196637	CSTVRS 07161016MN Plate 20	G	02	CCGGGCAGTTTAATTGGTTTCTACACTCGAGTGTAGAAACCAATTAAACT	NM_002649.2-3556s1c1	1	PIK3CG	NM_002649	5294	9606	phosphoinositide-3-kinase, catalytic, gamma polype	Yes	A3
TRCN0000199914	CSTVRS 07161016MN Plate 20	G	03	CCGGGAGTCTAGGCTGGGTTCATTACTCGAGTAATGAACCCAGCCTAGAC	NM_001827.1-245s1c1	1	CKS2	NM_001827	1164	9606	CDC28 protein kinase regulatory subunit 2	Yes	A549
TRCN0000196602	CSTVRS 07161016MN Plate 20	G	04	CCGGGTTTCCATATGTTATGTCAACCTCGAGGTTGACATAACATATGGAA	NM_001786.2-1038s1c1	1.5	CDC2	NM_001786	983	9606	cell division cycle 2, G1 to S and G2 to M	Yes	A549
TRCN0000199858	CSTVRS 07161016MN Plate 20	G	05	CCGGGACAGGAGGTTGCTATCAAACCTCGAGGTTTGATAGCAACCTCCTG	NM_002577.3-950s1c1	1.5	PAK2	NM_002577	5062	9606	p21 (CDKN1A)-activated kinase 2	Yes	MCF7
TRCN0000194671	CSTVRS 07161016MN Plate 20	G	06	CCGGCGGGATTTCTTAAATCGATGTCTCGAGACATCGATTTAAGAAATCC	NM_002577.3-1555s1c1	1.5	PAK2	NM_002577	5062	9606	p21 (CDKN1A)-activated kinase 2	Yes	MCF7
TRCN0000195408	CSTVRS 07161016MN Plate 20	G	07	CCGGCAGAGCCTGTTGGGATATATCCTCGAGGATATATCCCAACAGGCTC	NM_006254.3-1273s1c1	1.5	PRKCD	NM_006254	5580	9606	protein kinase C, delta	Yes	MCF7
TRCN0000199968	CSTVRS 07161016MN Plate 20	G	08	CCGGCCTGAGCACTTTGCAAGAGAGCTCGAGCTCTCTTGCAAAGTGCTCA	NM_014326.3-1243s1c1	1.5	DAPK2	NM_014326	23604	9606	death-associated protein kinase 2	Yes	A549
TRCN0000194660	CSTVRS 07161016MN Plate 20	G	09	CCGGCATTCAGAAGTCTCGTCGTTTCTCGAGAAACGACGAGACTTCTGAA	NM_006255.3-1637s1c1	1.5	PRKCH	NM_006255	5583	9606	protein kinase C, eta	Yes	A3
TRCN0000195662	CSTVRS 07161016MN Plate 20	G	10	CCGGCCAAGCAGAAGACCAACAAACCTCGAGGTTTGTTGGTCTTCTGCTT	NM_006255.3-481s1c1	1.5	PRKCH	NM_006255	5583	9606	protein kinase C, eta	Yes	A3
TRCN0000195066	CSTVRS 07161016MN Plate 20	G	11	CCGGCAGCTTTCAGTCAGATGTATACTCGAGTATACATCTGACTGAAAGC	NM_004333.3-1960s1c1	1.5	BRAF	NM_004333	673	9606	v-raf murine sarcoma viral oncogene homolog B1	Yes	A549
TRCN0000196918	CSTVRS 07161016MN Plate 20	G	12	CCGGGAACATATAGAGGCCCTATTGCTCGAGCAATAGGGCCTCTATATGT	NM_004333.3-236s1c1	1.5	BRAF	NM_004333	673	9606	v-raf murine sarcoma viral oncogene homolog B1	Yes	A549
TRCN0000194972	CSTVRS 07161016MN Plate 20	H	01	CCGGCTTCGTCATGTTGAACTATAACTCGAGTTATAGTTCAACATGACGA	NM_001982.2-544s1c1	1.5	ERBB3	NM_001982	2065	9606	v-erb-b2 erythroblastic leukemia viral oncogene ho	Yes	A549
TRCN0000195595	CSTVRS 07161016MN Plate 20	H	02	CCGGCGAGGAGTTTGAGTATCGACACTCGAGTGTCGATACTCAAACTCCT	NM_001826.1-51s1c1	1.5	CKS1B	NM_001826	1163	9606	CDC28 protein kinase regulatory subunit 1B	Yes	A549
TRCN0000199048	CSTVRS 07161016MN Plate 20	H	03	CCGGCCCAAGGACATAGCCAAGCTGCTCGAGCAGCTTGGCTATGTCCTTG	NM_001826.1-82s1c1	1.5	CKS1B	NM_001826	1163	9606	CDC28 protein kinase regulatory subunit 1B	Yes	A549
TRCN0000139493	CSTVRS 07161016MN Plate 20	H	04	CCGGCCAGAACAGATAGTCGTGCAACTCGAGTTGCACGACTATCTGTTCT	NM_005862.1-2588s1c1	1.5	STAG1	NM_005862	10274	9606	stromal antigen 1	Yes	A549
TRCN0000139370	CSTVRS 07161016MN Plate 20	H	05	CCGGCGTCGCTTTGCCCTTACATTTCTCGAGAAATGTAAGGGCAAAGCGA	NM_005862.1-3269s1c1	1.5	STAG1	NM_005862	10274	9606	stromal antigen 1	Yes	A549
TRCN0000122843	CSTVRS 07161016MN Plate 20	H	06	CCGGCGGAGCATCCATGAAGCTCTTCTCGAGAAGAGCTTCATGGATGCTC	NM_152405.1-1822s1c1	1.5	JMY	NM_152405	133746	9606	junction-mediating and regulatory protein	Yes	A549
TRCN0000165404	CSTVRS 07161016MN Plate 20	H	07	CCGGCGATCTCTCTCAGAATCTGCTCTCGAGAGCAGATTCTGAGAGAGAT	NM_145886.1-740s1c1	1.5	LRDD	NM_145886	55367	9606	leucine-rich repeats and death domain containing	Yes	293T/17
TRCN0000165220	CSTVRS 07161016MN Plate 20	H	08	CCGGGCACCTGAAGAATGTGAAGGACTCGAGTCCTTCACATTCTTCAGGT	NM_145886.1-2231s1c1	1.5	LRDD	NM_145886	55367	9606	leucine-rich repeats and death domain containing	Yes	293T/17
TRCN0000161596	CSTVRS 07161016MN Plate 20	H	09	CCGGGAAGAATGTGAAGGAGGTATACTCGAGTATACCTCCTTCACATTCT	NM_145886.1-2237s1c1	1.5	LRDD	NM_145886	55367	9606	leucine-rich repeats and death domain containing
TRCN0000151034	CSTVRS 07161016MN Plate 20	H	10	CCGGGCAGAAACTTCTGAATCTGATCTCGAGATCAGATTCAGAAGTTTCT	NM_021127.1-290s1c1	1.5	PMAIP1	NM_021127	5366	9606	phorbol-12-myristate-13-acetate-induced protein 1	Yes	293T/17
TRCN0000150554	CSTVRS 07161016MN Plate 20	H	11	CCGGGATTTGGAGACAAACTGAACTCTCGAGAGTTCAGTTTGTCTCCAAA	NM_021127.1-265s1c1	1.5	PMAIP1	NM_021127	5366	9606	phorbol-12-myristate-13-acetate-induced protein 1	Yes	293T/17
TRCN0000147821	CSTVRS 07161016MN Plate 20	H	12	CCGGGCCTTCATAATCAAACAGCTTCTCGAGAAGCTGTTTGATTATGAAG	NM_033285.2-2622s1c1	1.5	TP53INP1	NM_033285	94241	9606	tumor protein p53 inducible nuclear protein 1	Yes	A549
TRCN0000136612	CSTVRS 07161016MN Plate 21	A	01	CCGGCAGACTGGACTTAAGCGAATACTCGAGTATTCGCTTAAGTCCAGTC	NM_016037.1-622s1c1	1.5	UTP11L	NM_016037	51118	9606	UTP11like, U3 small nucleolar ribonucleoprotein, (	Yes	A549
TRCN0000196306	CSTVRS 07161016MN Plate 21	A	02	CCGGGAAACTGATCTAGAGGTTATACTCGAGTATAACCTCTAGATCAGTT	NM_001799.2-371s1c1	1.5	CDK7	NM_001799	1022	9606	cyclindependent kinase 7	Yes	A549
TRCN0000196691	CSTVRS 07161016MN Plate 21	A	03	CCGGGTAAATGCTGTAGAAGTGAGTCTCGAGACTCACTTCTACAGCATTT	NM_001799.2-1206s1c1	1.5	CDK7	NM_001799	1022	9606	cyclindependent kinase 7	Yes	A549
TRCN0000219649	CSTVRS 07161016MN Plate 21	A	04	CCGGGTCCACGTCAAAGTATGATATCTCGAGATATCATACTTTGACGTGG	NM_006256.2-1259s1c1	1.5	PKN2	NM_006256	5586	9606	protein kinase N2	Yes	A549
TRCN0000219650	CSTVRS 07161016MN Plate 21	A	05	CCGGTACTTTGGAAGTTCGTCTTATCTCGAGATAAGACGAACTTCCAAAG	NM_006256.2-1329s1c1	1.5	PKN2	NM_006256	5586	9606	protein kinase N2	Yes	A549
TRCN0000194752	CSTVRS 07161016MN Plate 21	A	06	CCGGCAATCATGTAACAGGCTTATACTCGAGTATAAGCCTGTTACATGAT	NM_006256.2-3918s1c1	1.5	PKN2	NM_006256	5586	9606	protein kinase N2	Yes	A549
TRCN0000219684	CSTVRS 07161016MN Plate 21	A	07	CCGGAGTTAGCATTGCTGTAATAAACTCGAGTTTATTACAGCAATGCTAA	NM_002755.3-979s1c1	1.5	MAP2K1	NM_002755	5604	9606	mitogenactivated protein kinase kinase 1	Yes	A549
TRCN0000219727	CSTVRS 07161016MN Plate 21	A	08	CCGGAGTACTGTTGGTTCGATTAAACTCGAGTTTAATCGAACCAACAGTA	NM_002740.5-1039s1c1	1.5	PRKCI	NM_002740	5584	9606	protein kinase C, iota	Yes	A549
TRCN0000219933	CSTVRS 07161016MN Plate 21	A	09	CCGGTCTAAACTGAATCGAAGCAAACTCGAGTTTGCTTCGATTCAGTTTA	NM_138818.2-152s1c1	1.5	PRUNE2	NM_138818	158471	9606	prune homolog 2 (Drosophila)	Yes	MCH58
TRCN0000219934	CSTVRS 07161016MN Plate 21	A	10	CCGGGAGCATGAACCTTGAGGTAAGCTCGAGCTTACCTCAAGGTTCATGC	NM_138818.2-865s1c1	1.5	PRUNE2	NM_138818	158471	9606	prune homolog 2 (Drosophila)	Yes	MCH58
TRCN0000195146	CSTVRS 07161016MN Plate 21	A	11	CCGGCCTTCTTATTTGTCTATCAACCTCGAGGTTGATAGACAAATAAGAA	NM_005923.3-2075s1c1	1.5	MAP3K5	NM_005923	4217	9606	mitogenactivated protein kinase kinase kinase 5	Yes	A549
TRCN0000219665	CSTVRS 07161016MN Plate 21	A	12	CCGGCAGTACTTCCGGGAATCTATACTCGAGTATAGATTCCCGGAAGTAC	NM_005923.3-1169s1c1	1.5	MAP3K5	NM_005923	4217	9606	mitogenactivated protein kinase kinase kinase 5	Yes	A549
TRCN0000195323	CSTVRS 07161016MN Plate 21	B	01	CCGGCAACATGAAGGCCCGAAACTACTCGAGTAGTTTCGGGCCTTCATGT	NM_002746.2-919s1c1	1.5	MAPK3	NM_002746	5595	9606	mitogenactivated protein kinase 3	Yes	A549
TRCN0000199487	CSTVRS 07161016MN Plate 21	B	02	CCGGGCCTCAATCTTGCGAAGCCCTCTCGAGAGGGCTTCGCAAGATTGAG	NM_005793.3-74s1c1	1.5	NME6	NM_005793	10201	9606	nonmetastatic cells 6, protein expressed in (nucle
TRCN0000230140	CSTVRS 07161016MN Plate 21	B	03	CCGGCTACGAGTGGTAGCATCATTACTCGAGTAATGATGCTACCACTCGT	NM_020193.3-1744s21c1	2	C11orf30	NM_020193	56946	9606	chromosome 11 open reading frame 30	Yes	A549
TRCN0000230141	CSTVRS 07161016MN Plate 21	B	04	CCGGAGACTAGCCCTACCATAATTTCTCGAGAAATTATGGTAGGGCTAGT	NM_020193.3-2407s21c1	2	C11orf30	NM_020193	56946	9606	chromosome 11 open reading frame 30	Yes	A549
TRCN0000218593	CSTVRS 07161016MN Plate 21	B	05	GTACCGGACACCAATGCACAGTTCAAATCTCGAGATTTGAACTGTGCATT	NM_004551.1-320s21c1	2	NDUFS3	NM_004551	4722	9606	NADH dehydrogenase (ubiquinone) Fe-S protein 3, 30	Yes	A549
TRCN0000229626	CSTVRS 07161016MN Plate 21	B	06	CCGGTGGAGAGTATGTGGCTGAAATCTCGAGATTTCAGCCACATACTCTC	NM_004551.1-195s21c1	2	NDUFS3	NM_004551	4722	9606	NADH dehydrogenase (ubiquinone) Fe-S protein 3, 30	Yes	A549
TRCN0000229627	CSTVRS 07161016MN Plate 21	B	07	CCGGTGCTAACCACCCTGATCTAAGCTCGAGCTTAGATCAGGGTGGTTAG	NM_004551.1-546s21c1	2	NDUFS3	NM_004551	4722	9606	NADH dehydrogenase (ubiquinone) Fe-S protein 3, 30	Yes	A549
TRCN0000226466	CSTVRS 07161016MN Plate 21	B	08	CCGGACATTAGCCCAGGTATCTATGCTCGAGCATAGATACCTGGGCTAAT	NM_004379.2-284s21c1	2	CREB1	NM_004379	1385	9606	cAMP responsive element binding protein 1	Yes	A549
TRCN0000226467	CSTVRS 07161016MN Plate 21	B	09	CCGGACGGTGCCAACTCCAATTTACCTCGAGGTAAATTGGAGTTGGCACC	NM_004379.2-644s21c1	2	CREB1	NM_004379	1385	9606	cAMP responsive element binding protein 1	Yes	A549
TRCN0000226468	CSTVRS 07161016MN Plate 21	B	10	CCGGACAGCACCCACTAGCACTATTCTCGAGAATAGTGCTAGTGGGTGCT	NM_004379.2-905s21c1	2	CREB1	NM_004379	1385	9606	cAMP responsive element binding protein 1	Yes	A549
TRCN0000231508	CSTVRS 07161016MN Plate 21	B	11	CCGGCTACGCTCTTCTGCATCAATGCTCGAGCATTGATGCAGAAGAGCGT	NM_014225.3-1615s21c1	2	PPP2R1A	NM_014225	5518	9606	protein phosphatase 2 (formerly 2A), regulatory su	Yes	A549
TRCN0000231509	CSTVRS 07161016MN Plate 21	B	12	CCGGTTGCCAATGTCCGCTTCAATGCTCGAGCATTGAAGCGGACATTGGC	NM_014225.3-1714s21c1	2	PPP2R1A	NM_014225	5518	9606	protein phosphatase 2 (formerly 2A), regulatory su	Yes	A549
TRCN0000231599	CSTVRS 07161016MN Plate 21	C	01	CCGGACCAGGATGTGGACGTCAAATCTCGAGATTTGACGTCCACATCCTG	NM_014225.3-1825s21c1	2	PPP2R1A	NM_014225	5518	9606	protein phosphatase 2 (formerly 2A), regulatory su	Yes	A549
TRCN0000233257	CSTVRS 07161016MN Plate 21	C	02	CCGGAGTAGTGAGAGAAGATAAATTCTCGAGAATTTATCTTCTCTCACTA	NM_006591.1-309s21c1	2	POLD3	NM_006591	10714	9606	polymerase (DNA-directed), delta 3, accessory subu	Yes	293T/17
TRCN0000233258	CSTVRS 07161016MN Plate 21	C	03	CCGGACTGACTATGACATCCTTAAACTCGAGTTTAAGGATGTCATAGTCA	NM_006591.1-424s21c1	2	POLD3	NM_006591	10714	9606	polymerase (DNA-directed), delta 3, accessory subu	Yes	293T/17
TRCN0000233260	CSTVRS 07161016MN Plate 21	C	04	CCGGGATAGTGAAGAGGAGCTTAACCTCGAGGTTAAGCTCCTCTTCACTA	NM_006591.1-1309s21c1	2	POLD3	NM_006591	10714	9606	polymerase (DNA-directed), delta 3, accessory subu	Yes	293T/17
TRCN0000235674	CSTVRS 07161016MN Plate 21	C	05	CCGGGGCTAGCAGCATGCGGTATTTCTCGAGAAATACCGCATGCTGCTAG	NM_004350.2-3330s21c1	2	RUNX3	NM_004350	864	9606	runt-related transcription factor 3	Yes	MCH58
TRCN0000235675	CSTVRS 07161016MN Plate 21	C	06	CCGGACCACCTCTACTACGGGACATCTCGAGATGTCCCGTAGTAGAGGTG	NM_004350.2-1400s21c1	2	RUNX3	NM_004350	864	9606	runt-related transcription factor 3	Yes	MCH58
TRCN0000235676	CSTVRS 07161016MN Plate 21	C	07	CCGGGTTCAACGACCTTCGCTTCGTCTCGAGACGAAGCGAAGGTCGTTGA	NM_004350.2-813s21c1	2	RUNX3	NM_004350	864	9606	runt-related transcription factor 3	Yes	MCH58
TRCN0000236560	CSTVRS 07161016MN Plate 21	C	08	CCGGAGTTACCGCGTGTACTACAATCTCGAGATTGTAGTACACGCGGTAA	NM_005138.2-757s21c1	2	SCO2	NM_005138	9997	9606	SCO cytochrome oxidase deficient homolog 2 (yeast)	Yes	A549
TRCN0000235596	CSTVRS 07161016MN Plate 21	C	09	CCGGTCTGAATCCAGATGGTTATACCTCGAGGTATAACCATCTGGATTCA	NM_005484.3-1666s21c1	2	PARP2	NM_005484	10038	9606	poly (ADP-ribose) polymerase 2	Yes	A549
TRCN0000235597	CSTVRS 07161016MN Plate 21	C	10	CCGGACACTATAGAAACCTACATTGCTCGAGCAATGTAGGTTTCTATAGT	NM_005484.3-1108s21c1	2	PARP2	NM_005484	10038	9606	poly (ADP-ribose) polymerase 2	Yes	A549
TRCN0000235598	CSTVRS 07161016MN Plate 21	C	11	CCGGCTTCGGGTACAGGAGTTAATACTCGAGTATTAACTCCTGTACCCGA	NM_005484.3-734s21c1	2	PARP2	NM_005484	10038	9606	poly (ADP-ribose) polymerase 2	Yes	A549
TRCN0000236025	CSTVRS 07161016MN Plate 21	C	12	CCGGCTGTAATTGTTGCAACCATTACTCGAGTAATGGTTGCAACAATTAC	NM_001003715.2-1092s21c1	2	RECQL5	NM_001003715	9400	9606	RecQ protein-like 5	Yes	A549
TRCN0000236026	CSTVRS 07161016MN Plate 21	D	01	CCGGTTGTCGCCCATTGGAATATTGCTCGAGCAATATTCCAATGGGCGAC	NM_001003715.2-1149s21c1	2	RECQL5	NM_001003715	9400	9606	RecQ protein-like 5	Yes	A549
TRCN0000244436	CSTVRS 07161016MN Plate 21	D	02	CCGGTGACCTGTCTGAGACTATTTACTCGAGTAAATAGTCTCAGACAGGT	NM_002912.3-6014s21c1	2	REV3L	NM_002912	5980	9606	REV3-like, catalytic subunit of DNA polymerase zet	Yes	A549
TRCN0000244438	CSTVRS 07161016MN Plate 21	D	03	CCGGGCTAAACCAATGAACTATATTCTCGAGAATATAGTTCATTGGTTTA	NM_002912.3-8034s21c1	2	REV3L	NM_002912	5980	9606	REV3-like, catalytic subunit of DNA polymerase zet	Yes	A549
TRCN0000244439	CSTVRS 07161016MN Plate 21	D	04	CCGGCTTCTATGCTAACCGAATTAACTCGAGTTAATTCGGTTAGCATAGA	NM_002912.3-9845s21c1	2	REV3L	NM_002912	5980	9606	REV3-like, catalytic subunit of DNA polymerase zet	Yes	A549
TRCN0000255915	CSTVRS 07161016MN Plate 21	D	05	CCGGTACCGCCCAGTCCATCACAATCTCGAGATTGTGATGGACTGGGCGG	NM_001626.3-1591s21c1	2	AKT2	NM_001626	208	9606	v-akt murine thymoma viral oncogene homolog 2	Yes	MCH58
TRCN0000255917	CSTVRS 07161016MN Plate 21	D	06	CCGGAGGACCTTCCACGTGGATTCTCTCGAGAGAATCCACGTGGAAGGTC	NM_001626.3-518s21c1	2	AKT2	NM_001626	208	9606	v-akt murine thymoma viral oncogene homolog 2	Yes	MCH58
TRCN0000265834	CSTVRS 07161016MN Plate 21	D	07	CCGGCGGCTCCTTCATTGGGTACAACTCGAGTTGTACCCAATGAAGGAGC	NM_001626.3-358s21c1	2	AKT2	NM_001626	208	9606	v-akt murine thymoma viral oncogene homolog 2	Yes	MCH58
TRCN0000010520	CSTVRS 07161016MN Plate 21	D	08	CCGGACAGTTCGTGAGGTGGCTTTACTCGAGTAAAGCCACCTCACGAACT	NM_000075.x-384s1c1	1	CDK4	NM_000075	1019	9606	cyclin-dependent kinase 4	Yes	MCF7
TRCN0000010595	CSTVRS 07161016MN Plate 21	D	09	CCGGAGTGGACATGACGTTCGAGGACTCGAGTCCTCGAACGTCATGTCCA	NM_012181.x-670s1c1	1	FKBP8	NM_012181	23770	9606	FK506 binding protein 8, 38kDa	Yes	MCH58
TRCN0000010587	CSTVRS 07161016MN Plate 21	D	10	CCGGGAGCATTGAGATTGACCAGAACTCGAGTTCTGGTCAATCTCAATGC	NM_005043.x-329s1c1	1	MAP2K7	NM_005043	5609	9606	mitogen-activated protein kinase kinase 7	Yes	A3
TRCN0000010588	CSTVRS 07161016MN Plate 21	D	11	CCGGGATTGTGAAGGCGCTGTACTACTCGAGTAGTACAGCGCCTTCACAA	NM_005043.x-869s1c1	1	MAP2K7	NM_005043	5609	9606	mitogen-activated protein kinase kinase 7	Yes	MCF7
TRCN0000010589	CSTVRS 07161016MN Plate 21	D	12	CCGGCGGTTGTTTGTTGGGAATCTACTCGAGTAGATTCCCAACAAACAAC	NM_005066.x-977s1c1	1	SFPQ	NM_005066	6421	9606	splicing factor proline/glutamine-rich (polypyrimi	Yes	A549
TRCN0000010599	CSTVRS 07161016MN Plate 21	E	01	CCGGCGTCATTGGTTGGCTTCAGTACTCGAGTACTGAAGCCAACCAATGA	NM_005871.x-1020s1c1	1	SMNDC1	NM_005871	10285	9606	survival motor neuron domain containing 1
TRCN0000010640	CSTVRS 07161016MN Plate 21	E	02	CCGGGTCCACCTCACAGAATAGCATCTCGAGATGCTATTCTGTGAGGTGG	NM_139062.x-1501s1c1	1	CSNK1D	NM_139062	1453	9606	casein kinase 1, delta	Yes	MCF7
TRCN0000010704	CSTVRS 07161016MN Plate 21	E	03	CCGGCCCGTCGTGAAGGCGCTATTTCTCGAGAAATAGCGCCTTCACGACG	NM_001789.x-529s1c1	1	CDC25A	NM_001789	993	9606	cell division cycle 25A	Yes	A549
TRCN0000010692	CSTVRS 07161016MN Plate 21	E	04	CCGGACCTCTTGATCTACATTACATCTCGAGATGTAATGTAGATCAAGAG	NM_002401.x-320s1c1	1	MAP3K3	NM_002401	4215	9606	mitogen-activated protein kinase kinase kinase 3	Yes	MCF7
TRCN0000010798	CSTVRS 07161016MN Plate 21	E	05	CCGGGTGGAATTGATGCGTGATGTTCTCGAGAACATCACGCATCAATTCC	NM_004346.x-524s1c1	1	CASP3	NM_004346	836	9606	caspase 3, apoptosis-related cysteine peptidase	Yes	MCF7
TRCN0000010781	CSTVRS 07161016MN Plate 21	E	06	CCGGCCCGCAGCAAATAGTTCATGTCTCGAGACATGAACTATTTGCTGCG	NM_003592.x-2709s1c1	1	CUL1	NM_003592	8454	9606	cullin 1	Yes	A549
TRCN0000010821	CSTVRS 07161016MN Plate 21	E	07	CCGGGATTTGTTTCTTGAGCATGCACTCGAGTGCATGCTCAAGAAACAAA	NM_001806.x-647s1c1	1	CEBPG	NM_001806	1054	9606	CCAAT/enhancer binding protein (C/EBP), gamma	Yes	293T/17
TRCN0000010913	CSTVRS 07161016MN Plate 21	E	08	CCGGGAAGGAGTTGAAGGCCTACAACTCGAGTTGTAGGCCTTCAACTCCT	NM_000041.1-318s1c1	1	APOE	NM_000041	348	9606	apolipoprotein E
TRCN0000011042	CSTVRS 07161016MN Plate 21	E	09	CCGGCCCAAAGTTTACTCAAGACTACTCGAGTAGTCTTGAGTAAACTTTG	NM_000484.2-1231s1c1	1	APP	NM_000484	351	9606	amyloid beta (A4) precursor protein (peptidase nex	Yes	A549
TRCN0000011043	CSTVRS 07161016MN Plate 21	E	10	CCGGGCCATCTTTGACCGAAACGAACTCGAGTTCGTTTCGGTCAAAGATG	NM_000484.2-1976s1c1	1	APP	NM_000484	351	9606	amyloid beta (A4) precursor protein (peptidase nex	Yes	A549
OMIT	CSTVRS 07161016MN Plate 21	E	11
TRCN0000010998	CSTVRS 07161016MN Plate 21	E	12	CCGGGCAGCTGAGCAATGACCATATCTCGAGATATGGTCATTGCTCAGCT	NM_002746.1-480s1c1	1	MAPK3	NM_002746	5595	9606	mitogen-activated protein kinase 3	Yes	A-431
TRCN0000010982	CSTVRS 07161016MN Plate 21	F	01	CCGGCGTGCTGTCTTCAAGCACTATCTCGAGATAGTGCTTGAAGACAGCA	NM_002945.2-1219s1c1	1	RPA1	NM_002945	6117	9606	replication protein A1, 70kDa	Yes	A3
TRCN0000011052	CSTVRS 07161016MN Plate 21	F	02	CCGGCCTCTCCCTGACCCTGTATATCTCGAGATATACAGGGTCAGGGAGA	NM_002831.3-2091s1c1	1	PTPN6	NM_002831	5777	9606	protein tyrosine phosphatase, non-receptor type 6	Yes	MCF7
TRCN0000011211	CSTVRS 07161016MN Plate 21	F	03	CCGGCGATACGTCACAGCCTTCAATCTCGAGATTGAAGGCTGTGACGTAT	NM_006297.1-1795s1c1	1	XRCC1	NM_006297	7515	9606	X-ray repair complementing defective repair in Chi	Yes	A549
TRCN0000011210	CSTVRS 07161016MN Plate 21	F	04	CCGGCGATGGATCTACAGTTGCAATCTCGAGATTGCAACTGTAGATCCAT	NM_006297.1-1933s1c1	1	XRCC1	NM_006297	7515	9606	X-ray repair complementing defective repair in Chi	Yes	A549
TRCN0000011207	CSTVRS 07161016MN Plate 21	F	05	CCGGAGCATCTACACTCGCCTGTATCTCGAGATACAGGCGAGTGTAGATG	NM_033629.1-1428s1c1	1	TREX1	NM_033629	11277	9606	three prime repair exonuclease 1
TRCN0000011206	CSTVRS 07161016MN Plate 21	F	06	CCGGCAAGGATCTTCCTCCAGTGAACTCGAGTTCACTGGAGGAAGATCCT	NM_033629.1-1697s1c1	1	TREX1	NM_033629	11277	9606	three prime repair exonuclease 1	Yes	A549
TRCN0000011208	CSTVRS 07161016MN Plate 21	F	07	CCGGCTTGCCCTTCTCCCAGCCCAACTCGAGTTGGGCTGGGAGAAGGGCA	NM_033629.1-956s1c1	1	TREX1	NM_033629	11277	9606	three prime repair exonuclease 1
TRCN0000011461	CSTVRS 07161016MN Plate 21	F	08	CCGGCGGGCACTTCTGCCAAGAAATCTCGAGATTTCTTGGCAGAAGTGCC	NM_001155.2-2207s1c1	1	ANXA6	NM_001155	309	9606	annexin A6	Yes	A3
TRCN0000011466	CSTVRS 07161016MN Plate 21	F	09	CCGGCCCGGACGAGCTGACGGTCAACTCGAGTTGACCGTCAGCTCGTCCG	NM_001540.2-422s1c1	1	HSPB1	NM_001540	3315	9606	heat shock 27kDa protein 1	Yes	293T/17
TRCN0000011222	CSTVRS 07161016MN Plate 21	F	10	CCGGCCAGCAGAAGGTGGCAGTGTACTCGAGTACACTGCCACCTTCTGCT	NM_003789.2-178s1c1	1	TRADD	NM_003789	8717	9606	TNFRSF1A-associated via death domain	Yes	A549
TRCN0000013168	CSTVRS 07161016MN Plate 21	F	11	CCGGCCCTCTGTGCAAGTGGAATGTCTCGAGACATTCCACTTGCACAGAG	NM_004647.1-1206s1c1	1	DPF1	NM_004647	8193	9606	D4, zinc and double PHD fingers family 1	Yes	A3
TRCN0000013577	CSTVRS 07161016MN Plate 21	F	12	CCGGGTTGGTCAGTCCCTCCAACAACTCGAGTTGTTGGAGGGACTGACCA	NM_001675.2-1080s1c1	1	ATF4	NM_001675	468	9606	activating transcription factor 4 (tax-responsive	Yes	A3
TRCN0000013724	CSTVRS 07161016MN Plate 21	G	01	CCGGCCTTTCACGAAGACCCTCTTACTCGAGTAAGAGGGTCTTCGTGAAA	NM_001881.2-520s1c1	1	CREM	NM_001881	1390	9606	cAMP responsive element modulator	Yes	A549
TRCN0000013811	CSTVRS 07161016MN Plate 21	G	02	CCGGGAGGAGTTGATGTCCTCAGAACTCGAGTTCTGAGGACATCAACTCC	NM_001950.3-1168s1c1	1	E2F4	NM_001950	1874	9606	E2F transcription factor 4, p107/p130-binding	Yes	MCF7
TRCN0000013458	CSTVRS 07161016MN Plate 21	G	03	CCGGGCACACAGATTCACTTTAATTCTCGAGAATTAAAGTGAATCTGTGT	NM_004862.1-1266s1c1	1	LITAF	NM_004862	9516	9606	lipopolysaccharide-induced TNF factor	Yes	A549
TRCN0000013592	CSTVRS 07161016MN Plate 21	G	04	CCGGCCGGTGGTGAACATAAGAAATCTCGAGATTTCTTATGTTCACCACC	NM_000489.2-1681s1c1	1	ATRX	NM_000489	546	9606	alpha thalassemia/mental retardation syndrome X-li	Yes	293T/17
TRCN0000020349	CSTVRS 07161016MN Plate 21	G	05	CCGGCCCATCACCAAATCGGTAATTCTCGAGAATTACCGATTTGGTGATG	NM_006410.3-880s1c1	1	HTATIP2	NM_006410	10553	9606	HIV-1 Tat interactive protein 2, 30kDa	Yes	A549
TRCN0000022407	CSTVRS 07161016MN Plate 21	G	06	CCGGCGGCACGAGACCATCAGAGTTCTCGAGAACTCTGATGGTCTCGTGC	NM_023079.2-736s1c1	1	UBE2Z	NM_023079	65264	9606	ubiquitin-conjugating enzyme E2Z (putative)	Yes	293T/17
TRCN0000033750	CSTVRS 07161016MN Plate 21	G	07	CCGGGCAGGCAGTTTGTTCAGGAATCTCGAGATTCCTGAACAAACTGCCT	NM_006568.1-950s1c1	1	CGRRF1	NM_006568	10668	9606	cell growth regulator with ring finger domain 1	Yes	293T/17
[truncated: 85 more rows]

## Sheet: 3. MDAH allshRNA_modt_Zscore
High throughput screening in MDAH cells: All shRNA replicates (Zscore normalization, moderated t-test and BH method of adjustment)
count	Internal_GeneID	GeneName	CLONE_NAME	SYMBOL	GENE_ID	GENE_DESC	PLATE_NAME	plate	ScreenNb	PLATE_ROW	PLATE_COLUMN	SigIntensity	SigIntensity.old1	value_notreat	value_treat	logFC	t	P.Value	adj.P.Val
413	TRCN0000004909	NM_000041	NM_000041.1-234s1c1	APOE	348	apolipoprotein E	CSTVRS 07161016MN Plate 05	s1p5	1	E	4	-1.31819	0.848321	0.6233	0.3462	-1.12953	-4.33189	0.00988992	0.0546794
2525	TRCN0000004909	NM_000041	NM_000041.1-234s1c1	APOE	348	apolipoprotein E	CSTVRS 07161016MN Plate 05	s2p5	2	E	4	-0.940868	0.168897	0.5965	0.5306	-1.12953	-4.33189	0.00988992	0.0546794
421	TRCN0000004910	NM_000041	NM_000041.1-891s1c1	APOE	348	apolipoprotein E	CSTVRS 07161016MN Plate 05	s1p5	1	E	5	0.279819	2.07266	0.8918	0.212	0.366725	1.47705	0.207119	0.315609
2533	TRCN0000004910	NM_000041	NM_000041.1-891s1c1	APOE	348	apolipoprotein E	CSTVRS 07161016MN Plate 05	s2p5	2	E	5	0.453632	1.34548	0.6424	0.2528	0.366725	1.47705	0.207119	0.315609
1981	TRCN0000010913	NM_000041	NM_000041.1-318s1c1	APOE	348	apolipoprotein E	CSTVRS 07161016MN Plate 21	s1p21	1	E	8	-0.366658	1.41137	0.7727	0.2905	-0.358722	-1.46509	0.210182	0.319247
4093	TRCN0000010913	NM_000041	NM_000041.1-318s1c1	APOE	348	apolipoprotein E	CSTVRS 07161016MN Plate 21	s2p21	2	E	8	-0.350785	1.6692	0.68235	0.21455	-0.358722	-1.46509	0.210182	0.319247
1217	TRCN0000038697	NM_000043	NM_000043.3-995s1c1	FAS	355	Fas (TNF receptor superfamily, member 6)	CSTVRS 07161016MN Plate 13	s1p13	1	A	9	0.667171	1.52816	0.2789	0.0967	1.01811	3.4359	0.0225322	0.0767564
3329	TRCN0000038697	NM_000043	NM_000043.3-995s1c1	FAS	355	Fas (TNF receptor superfamily, member 6)	CSTVRS 07161016MN Plate 13	s2p13	2	A	9	1.36906	2.12389	0.639525	0.146725	1.01811	3.4359	0.0225322	0.0767564
1201	TRCN0000038695	NM_000043	NM_000043.3-389s1c1	FAS	355	Fas (TNF receptor superfamily, member 6)	CSTVRS 07161016MN Plate 13	s1p13	1	A	7	0.48946	1.41732	0.379	0.1419	0.721019	2.68581	0.0494342	0.115237
3313	TRCN0000038695	NM_000043	NM_000043.3-389s1c1	FAS	355	Fas (TNF receptor superfamily, member 6)	CSTVRS 07161016MN Plate 13	s2p13	2	A	7	0.952578	1.82711	0.554325	0.156225	0.721019	2.68581	0.0494342	0.115237
1209	TRCN0000038696	NM_000043	NM_000043.3-724s1c1	FAS	355	Fas (TNF receptor superfamily, member 6)	CSTVRS 07161016MN Plate 13	s1p13	1	A	8	0.789817	1.60465	0.5459	0.1795	0.657329	2.60021	0.0543845	0.121814
3321	TRCN0000038696	NM_000043	NM_000043.3-724s1c1	FAS	355	Fas (TNF receptor superfamily, member 6)	CSTVRS 07161016MN Plate 13	s2p13	2	A	8	0.52484	1.52231	0.929325	0.323525	0.657329	2.60021	0.0543845	0.121814
1198	TRCN0000039951	NM_000051	NM_000051.2-1974s1c1	ATM	472	ataxia telangiectasia mutated (includes complement	CSTVRS 07161016MN Plate 13	s1p13	1	F	6	1.77737	2.22058	0.4507	0.0967	1.35479	4.27691	0.0103679	0.0557176
3310	TRCN0000039951	NM_000051	NM_000051.2-1974s1c1	ATM	472	ataxia telangiectasia mutated (includes complement	CSTVRS 07161016MN Plate 13	s2p13	2	F	6	0.932207	1.81259	0.810825	0.230825	1.35479	4.27691	0.0103679	0.0557176
1867	TRCN0000194861	NM_000051	NM_000051.3-4332s1c1	ATM	472	ataxia telangiectasia mutated (includes complement	CSTVRS 07161016MN Plate 20	s1p20	1	C	6	-1.01931	0.101477	1.0674	0.9949	-1.02574	-4.18949	0.0111854	0.0567875
3979	TRCN0000194861	NM_000051	NM_000051.3-4332s1c1	ATM	472	ataxia telangiectasia mutated (includes complement	CSTVRS 07161016MN Plate 20	s2p20	2	C	6	-1.03217	0.327238	0.590325	0.470525	-1.02574	-4.18949	0.0111854	0.0567875
1190	TRCN0000039948	NM_000051	NM_000051.2-9380s1c1	ATM	472	ataxia telangiectasia mutated (includes complement	CSTVRS 07161016MN Plate 13	s1p13	1	F	5	-0.505354	0.796867	0.4557	0.2623	-0.347215	-1.35571	0.24034	0.350793
3302	TRCN0000039948	NM_000051	NM_000051.2-9380s1c1	ATM	472	ataxia telangiectasia mutated (includes complement	CSTVRS 07161016MN Plate 13	s2p13	2	F	5	-0.189076	1.01358	0.926125	0.458725	-0.347215	-1.35571	0.24034	0.350793
405	TRCN0000004908	NM_000057	NM_000057.1-418s1c1	BLM	641	Bloom syndrome	CSTVRS 07161016MN Plate 05	s1p5	1	E	3	1.85026	3.27587	0.7584	0.0783	2.031	7.82737	0.000944464	0.0305412
2517	TRCN0000004908	NM_000057	NM_000057.1-418s1c1	BLM	641	Bloom syndrome	CSTVRS 07161016MN Plate 05	s2p5	2	E	3	2.21174	2.82884	0.778	0.1095	2.031	7.82737	0.000944464	0.0305412
397	TRCN0000004907	NM_000057	NM_000057.1-2274s1c1	BLM	641	Bloom syndrome	CSTVRS 07161016MN Plate 05	s1p5	1	E	2	0.365246	2.13811	0.7175	0.163	0.365656	1.49359	0.202954	0.310158
2509	TRCN0000004907	NM_000057	NM_000057.1-2274s1c1	BLM	641	Bloom syndrome	CSTVRS 07161016MN Plate 05	s2p5	2	E	2	0.366066	1.27159	0.7844	0.3249	0.365656	1.49359	0.202954	0.310158
389	TRCN0000004906	NM_000057	NM_000057.1-3578s1c1	BLM	641	Bloom syndrome	CSTVRS 07161016MN Plate 05	s1p5	1	E	1	0.379188	2.14879	0.847	0.191	0.15832	0.594274	0.581428	0.680318
2501	TRCN0000004906	NM_000057	NM_000057.1-3578s1c1	BLM	641	Bloom syndrome	CSTVRS 07161016MN Plate 05	s2p5	2	E	1	-0.0625489	0.909959	0.9177	0.4884	0.15832	0.594274	0.581428	0.680318
2049	TRCN0000009825	NM_000059	NM_000059.x-665s1c1	BRCA2	675	breast cancer 2, early onset	CSTVRS 07161016MN Plate 22	s1p22	1	A	5	1.78609	2.57565	0.4477	0.0751	1.87673	7.54965	0.00109759	0.0317548
4161	TRCN0000009825	NM_000059	NM_000059.x-665s1c1	BRCA2	675	breast cancer 2, early onset	CSTVRS 07161016MN Plate 22	s2p22	2	A	5	1.96737	2.1653	0.45955	0.10245	1.87673	7.54965	0.00109759	0.0317548
2057	TRCN0000010306	NM_000059	NM_000059.x-10567s1c1	BRCA2	675	breast cancer 2, early onset	CSTVRS 07161016MN Plate 22	s1p22	1	A	6	1.28711	2.15328	0.7798	0.1753	1.09726	4.20498	0.0110352	0.0565936
4169	TRCN0000010306	NM_000059	NM_000059.x-10567s1c1	BRCA2	675	breast cancer 2, early onset	CSTVRS 07161016MN Plate 22	s2p22	2	A	6	0.907409	1.36351	0.78055	0.30335	1.09726	4.20498	0.0110352	0.0565936
1224	TRCN0000040197	NM_000059	NM_000059.1-9010s1c1	BRCA2	675	breast cancer 2, early onset	CSTVRS 07161016MN Plate 13	s1p13	1	H	9	-0.572285	0.755122	0.653	0.3869	-0.375167	-1.43107	0.219144	0.327053
3336	TRCN0000040197	NM_000059	NM_000059.1-9010s1c1	BRCA2	675	breast cancer 2, early onset	CSTVRS 07161016MN Plate 13	s2p13	2	H	9	-0.178049	1.02144	0.967925	0.476825	-0.375167	-1.43107	0.219144	0.327053
74	TRCN0000055425	NM_000061	NM_000061.x-1873s1c2	BTK	695	Bruton agammaglobulinemia tyrosine kinase	CSTVRS 07161016MN Plate 01	s1p1	1	B	10	1.68383	2.73571	0.766	0.115	1.85059	7.19101	0.00134244	0.0345761
2186	TRCN0000055425	NM_000061	NM_000061.x-1873s1c2	BTK	695	Bruton agammaglobulinemia tyrosine kinase	CSTVRS 07161016MN Plate 01	s2p1	2	B	10	2.01736	1.81375	0.5428	0.1544	1.85059	7.19101	0.00134244	0.0345761
2099	TRCN0000009937	NM_000061	NM_000061.x-1873s1c1	BTK	695	Bruton agammaglobulinemia tyrosine kinase	CSTVRS 07161016MN Plate 22	s1p22	1	C	11	-0.0636346	1.00993	0.4813	0.239	1.43448	1.90374	0.122887	0.215658
4211	TRCN0000009937	NM_000061	NM_000061.x-1873s1c1	BTK	695	Bruton agammaglobulinemia tyrosine kinase	CSTVRS 07161016MN Plate 22	s2p22	2	C	11	2.93259	2.89543	0.41705	0.05605	1.43448	1.90374	0.122887	0.215658
58	TRCN0000000359	NM_000061	NM_000061.x-508s1c1	BTK	695	Bruton agammaglobulinemia tyrosine kinase	CSTVRS 07161016MN Plate 01	s1p1	1	B	8	-0.81147	0.966941	1.0915	0.5584	-0.497152	-1.73306	0.151279	0.25118
2170	TRCN0000000359	NM_000061	NM_000061.x-508s1c1	BTK	695	Bruton agammaglobulinemia tyrosine kinase	CSTVRS 07161016MN Plate 01	s2p1	2	B	8	-0.182833	0.690844	0.944	0.5848	-0.497152	-1.73306	0.151279	0.25118
2083	TRCN0000009935	NM_000061	NM_000061.x-1066s1c1	BTK	695	Bruton agammaglobulinemia tyrosine kinase	CSTVRS 07161016MN Plate 22	s1p22	1	C	9	-0.687326	0.481994	0.638	0.4568	-0.449432	-1.66638	0.164153	0.26565
4195	TRCN0000009935	NM_000061	NM_000061.x-1066s1c1	BTK	695	Bruton agammaglobulinemia tyrosine kinase	CSTVRS 07161016MN Plate 22	s2p22	2	C	9	-0.211538	0.517093	0.67525	0.47185	-0.449432	-1.66638	0.164153	0.26565
50	TRCN0000000358	NM_000061	NM_000061.x-2490s1c1	BTK	695	Bruton agammaglobulinemia tyrosine kinase	CSTVRS 07161016MN Plate 01	s1p1	1	B	7	-0.520947	1.17288	0.8076	0.3582	-0.268933	-0.98658	0.374735	0.490359
2162	TRCN0000000358	NM_000061	NM_000061.x-2490s1c1	BTK	695	Bruton agammaglobulinemia tyrosine kinase	CSTVRS 07161016MN Plate 01	s2p1	2	B	7	-0.0169196	0.77552	0.6118	0.3574	-0.268933	-0.98658	0.374735	0.490359
2091	TRCN0000009936	NM_000061	NM_000061.x-1266s1c1	BTK	695	Bruton agammaglobulinemia tyrosine kinase	CSTVRS 07161016MN Plate 22	s1p22	1	C	10	-0.223525	0.874584	0.8368	0.4564	0.359529	0.971851	0.381261	0.496802
4203	TRCN0000009936	NM_000061	NM_000061.x-1266s1c1	BTK	695	Bruton agammaglobulinemia tyrosine kinase	CSTVRS 07161016MN Plate 22	s2p22	2	C	10	0.942583	1.39011	0.87135	0.33245	0.359529	0.971851	0.381261	0.496802
66	TRCN0000000360	NM_000061	NM_000061.x-842s1c1	BTK	695	Bruton agammaglobulinemia tyrosine kinase	CSTVRS 07161016MN Plate 01	s1p1	1	B	9	0.193607	1.67938	0.9266	0.2893	0.0100995	0.0388573	0.970697	0.977175
2178	TRCN0000000360	NM_000061	NM_000061.x-842s1c1	BTK	695	Bruton agammaglobulinemia tyrosine kinase	CSTVRS 07161016MN Plate 01	s2p1	2	B	9	-0.173407	0.695654	0.8239	0.5087	0.0100995	0.0388573	0.970697	0.977175
82	TRCN0000000362	NM_000075	NM_000075.x-1320s1c1	CDK4	1019	cyclin-dependent kinase 4	CSTVRS 07161016MN Plate 01	s1p1	1	B	11	-0.572006	1.13668	0.9138	0.4156	-0.916862	-3.11123	0.0313066	0.0909634
2194	TRCN0000000362	NM_000075	NM_000075.x-1320s1c1	CDK4	1019	cyclin-dependent kinase 4	CSTVRS 07161016MN Plate 01	s2p1	2	B	11	-1.26172	0.140216	0.7612	0.6907	-0.916862	-3.11123	0.0313066	0.0909634
90	TRCN0000000363	NM_000075	NM_000075.x-608s1c1	CDK4	1019	cyclin-dependent kinase 4	CSTVRS 07161016MN Plate 01	s1p1	1	B	12	-0.862916	0.930474	0.9945	0.5218	-0.599763	-2.18125	0.0881435	0.170164
2202	TRCN0000000363	NM_000075	NM_000075.x-608s1c1	CDK4	1019	cyclin-dependent kinase 4	CSTVRS 07161016MN Plate 01	s2p1	2	B	12	-0.33661	0.612361	0.909	0.5946	-0.599763	-2.18125	0.0881435	0.170164
1980	TRCN0000010520	NM_000075	NM_000075.x-384s1c1	CDK4	1019	cyclin-dependent kinase 4	CSTVRS 07161016MN Plate 21	s1p21	1	D	8	-0.755211	1.03435	0.8627	0.4212	-0.563163	-2.15519	0.090904	0.17351
4092	TRCN0000010520	NM_000075	NM_000075.x-384s1c1	CDK4	1019	cyclin-dependent kinase 4	CSTVRS 07161016MN Plate 21	s2p21	2	D	8	-0.371116	1.65031	0.95285	0.30355	-0.563163	-2.15519	0.090904	0.17351
2043	TRCN0000010485	NM_000076	NM_000076.x-431s1c1	CDKN1C	1028	cyclin-dependent kinase inhibitor 1C (p57, Kip2)	CSTVRS 07161016MN Plate 22	s1p22	1	C	4	2.57775	3.24576	0.6659	0.0702	3.5839	6.66665	0.00183155	0.0354322
4155	TRCN0000010485	NM_000076	NM_000076.x-431s1c1	CDKN1C	1028	cyclin-dependent kinase inhibitor 1C (p57, Kip2)	CSTVRS 07161016MN Plate 22	s2p22	2	C	4	4.59004	4.14919	0.81175	0.04575	3.5839	6.66665	0.00183155	0.0354322
1219	TRCN0000039681	NM_000076	NM_000076.1-1073s1c1	CDKN1C	1028	cyclin-dependent kinase inhibitor 1C (p57, Kip2)	CSTVRS 07161016MN Plate 13	s1p13	1	C	9	-0.96869	0.507888	0.4829	0.3396	-0.911725	-3.70151	0.0174328	0.0695993
3331	TRCN0000039681	NM_000076	NM_000076.1-1073s1c1	CDKN1C	1028	cyclin-dependent kinase inhibitor 1C (p57, Kip2)	CSTVRS 07161016MN Plate 13	s2p13	2	C	9	-0.85476	0.539219	0.934725	0.643225	-0.911725	-3.70151	0.0174328	0.0695993
2035	TRCN0000010484	NM_000076	NM_000076.x-285s1c1	CDKN1C	1028	cyclin-dependent kinase inhibitor 1C (p57, Kip2)	CSTVRS 07161016MN Plate 22	s1p22	1	C	3	-0.525979	0.618568	0.4669	0.3041	-0.12841	-0.41509	0.697446	0.781436
4147	TRCN0000010484	NM_000076	NM_000076.x-285s1c1	CDKN1C	1028	cyclin-dependent kinase inhibitor 1C (p57, Kip2)	CSTVRS 07161016MN Plate 22	s2p22	2	C	3	0.269159	0.880711	0.55395	0.30085	-0.12841	-0.41509	0.697446	0.781436
1731	TRCN0000083757	NM_000078	NM_000078.1-751s1c1	CETP	1071	cholesteryl ester transfer protein, plasma	CSTVRS 07161016MN Plate 19	s1p19	1	C	1	1.62416	2.32948	0.6323	0.1258	1.81879	6.94891	0.00154562	0.0346451
3843	TRCN0000083757	NM_000078	NM_000078.1-751s1c1	CETP	1071	cholesteryl ester transfer protein, plasma	CSTVRS 07161016MN Plate 19	s2p19	2	C	1	2.01341	3.53815	0.684525	0.058925	1.81879	6.94891	0.00154562	0.0346451
1747	TRCN0000083754	NM_000078	NM_000078.1-1243s1c1	CETP	1071	cholesteryl ester transfer protein, plasma	CSTVRS 07161016MN Plate 19	s1p19	1	C	3	1.51296	2.24097	1.1123	0.2353	1.30984	4.97673	0.00585384	0.0479203
3859	TRCN0000083754	NM_000078	NM_000078.1-1243s1c1	CETP	1071	cholesteryl ester transfer protein, plasma	CSTVRS 07161016MN Plate 19	s2p19	2	C	3	1.10672	2.82627	0.671825	0.094725	1.30984	4.97673	0.00585384	0.0479203
1739	TRCN0000083753	NM_000078	NM_000078.1-1517s1c1	CETP	1071	cholesteryl ester transfer protein, plasma	CSTVRS 07161016MN Plate 19	s1p19	1	C	2	-0.803099	0.397586	1.0134	0.7693	-1.13335	-3.89622	0.014543	0.0646629
3851	TRCN0000083753	NM_000078	NM_000078.1-1517s1c1	CETP	1071	cholesteryl ester transfer protein, plasma	CSTVRS 07161016MN Plate 19	s2p19	2	C	2	-1.46361	0.808178	0.799725	0.456725	-1.13335	-3.89622	0.014543	0.0646629
1818	TRCN0000083487	NM_000091	NM_000091.2-4646s1c1	COL4A3	1285	collagen, type IV, alpha 3 (Goodpasture antigen)	CSTVRS 07161016MN Plate 19	s1p19	1	B	12	0.729266	1.61722	0.7237	0.2359	0.458455	1.65723	0.166007	0.267434
3930	TRCN0000083487	NM_000091	NM_000091.2-4646s1c1	COL4A3	1285	collagen, type IV, alpha 3 (Goodpasture antigen)	CSTVRS 07161016MN Plate 19	s2p19	2	B	12	0.187645	2.10466	0.529125	0.123025	0.458455	1.65723	0.166007	0.267434
1802	TRCN0000083485	NM_000091	NM_000091.2-606s1c1	COL4A3	1285	collagen, type IV, alpha 3 (Goodpasture antigen)	CSTVRS 07161016MN Plate 19	s1p19	1	B	10	1.7478	2.42788	0.7033	0.1307	0.731198	1.34903	0.242311	0.352242
3914	TRCN0000083485	NM_000091	NM_000091.2-606s1c1	COL4A3	1285	collagen, type IV, alpha 3 (Goodpasture antigen)	CSTVRS 07161016MN Plate 19	s2p19	2	B	10	-0.285402	1.73325	0.603525	0.181525	0.731198	1.34903	0.242311	0.352242
1810	TRCN0000083486	NM_000091	NM_000091.2-3093s1c1	COL4A3	1285	collagen, type IV, alpha 3 (Goodpasture antigen)	CSTVRS 07161016MN Plate 19	s1p19	1	B	11	0.823165	1.69195	0.8982	0.278	-0.393436	-0.626123	0.562131	0.66511
3922	TRCN0000083486	NM_000091	NM_000091.2-3093s1c1	COL4A3	1285	collagen, type IV, alpha 3 (Goodpasture antigen)	CSTVRS 07161016MN Plate 19	s2p19	2	B	11	-1.61004	0.693212	0.682525	0.422125	-0.393436	-0.626123	0.562131	0.66511
960	TRCN0000022079	NM_000122	NM_000122.1-750s1c1	ERCC3	2071	excision repair cross-complementing rodent repair	CSTVRS 07161016MN Plate 10	s1p10	1	H	12	0.869396	2.44113	0.7011	0.1291	0.909994	3.70553	0.0173667	0.0694666
3072	TRCN0000022079	NM_000122	NM_000122.1-750s1c1	ERCC3	2071	excision repair cross-complementing rodent repair	CSTVRS 07161016MN Plate 10	s2p10	2	H	12	0.950591	2.93298	0.89695	0.11745	0.909994	3.70553	0.0173667	0.0694666
961	TRCN0000022080	NM_000122	NM_000122.1-1947s1c1	ERCC3	2071	excision repair cross-complementing rodent repair	CSTVRS 07161016MN Plate 11	s1p11	1	A	1	0.461375	1.5988	0.7124	0.2352	0.162468	0.573868	0.594012	0.69274
3073	TRCN0000022080	NM_000122	NM_000122.1-1947s1c1	ERCC3	2071	excision repair cross-complementing rodent repair	CSTVRS 07161016MN Plate 11	s2p11	2	A	1	-0.136439	1.40838	0.73885	0.27835	0.162468	0.573868	0.594012	0.69274
969	TRCN0000022081	NM_000122	NM_000122.1-1794s1c1	ERCC3	2071	excision repair cross-complementing rodent repair	CSTVRS 07161016MN Plate 11	s1p11	1	A	2	0.189023	1.30646	0.7514	0.3038	-0.160624	-0.542706	0.613554	0.707329
3081	TRCN0000022081	NM_000122	NM_000122.1-1794s1c1	ERCC3	2071	excision repair cross-complementing rodent repair	CSTVRS 07161016MN Plate 11	s2p11	2	A	2	-0.510272	1.02438	0.76695	0.37705	-0.160624	-0.542706	0.613554	0.707329
1368	TRCN0000050779	NM_000123	NM_000123.1-636s1c1	ERCC5	2073	excision repair cross-complementing rodent repair	CSTVRS 07161016MN Plate 15	s1p15	1	H	3	2.9277	3.46695	0.5197	0.047	2.82965	11.354	0.000195201	0.0237012
[truncated: 4,047 more rows]

## Sheet: 4. quality control e.g. MDAH
QUALITY CONTROL PARAMETERS
[truncated: 25 more rows]

[truncated: 5 more sheets: 5. MDAH syntethic Let by gene, 6. SKOV3 allshRNA_modt_Zscore, 7. SKOV3 synthetic let by gene, 8. Validation screening targets, 9. Validation screening results]
